# Supplementary material for: Deletion of IRE1α in podocytes exacerbates diabetic nephropathy in mice
Source: Sci Rep. 2024 May 22;14:11718. doi: 10.1038/s41598-024-62599-7 (PMC11111796; doi:10.1038/s41598-024-62599-7)
Supplement: Supplementary file 2 — Supplementary Table S2. [file 41598_2024_62599_MOESM2_ESM.xlsx]

## Sheet: Input-Up
Supplementary Table 2. Pathways and Ontologies in Diabetic Nephropathy
JuCKD-Glom (GSE47183) dataset in Nephroseq
Input genes, Upregulated
MICB
CX3CR1
LYZ
NT5DC2
ISG20
CALHM2
TMC6
CASP1
FCN1
TRIAP1
NCF2
HTR2B
GLA
PYGL
MCAM
CD97
TGFBI
LPAR6
ENTPD1
ARPC1B
CD247
FSCN1
IL2RB
CBR3
PTPRC
RBM5
MANF
ANXA6
CD48
TNF
LDLRAP1
HCK
MEF2C
FAM189A2
PDLIM1
TRIM38
LST1
SH2B3
PLAC8
GPR172A
IL10RA
GBP2
NFKBIE
STX6
ITIH3
SERPINH1
TWF2
PRKCDBP
PPIC
RASSF2
HLX
TYROBP
CTSS
LIPA
CD52
PTPN6
KHNYN
CORO1A
DDB2
PLK2
TNFRSF1B
FXYD5
CHPF2
HBA2
CD300A
ADRB2
RFTN1
CSTB
DTYMK
PHLDA2
EPB41L2
ECM1
CD248
CD53
UBFD1
C12orf5
AOAH
PYCARD
TUBA1C
GZMA
HCLS1
TP53I3
RAC2
ADAMTS1
NDC80
EMR1
TNFRSF12A
VEGFC
LAT
IFI30
CEBPA
GPR124
TUBB6
STK17A
RNF125
NMI
C19orf10
CST7
SHC1
LAPTM5
MNDA
MYD88
C8orf4
CRIP1
ATP1B3
TSTA3
GATA3
C11orf75
HOXC6
HBB
SYT11
POSTN
FIBP
RBM28
IFNGR2
TIMP1
S100A4
CDR2L
CYBB
SLC7A6
WFDC1
LYN
CHST15
RABIF
CORO1C
C12orf11
UTP11L
EED
TWIST1
EMP3
FADS3
NINJ2
C1orf38
ARHGEF6
TNFAIP8
PRSS23
MYO1F
LY96
ALOX5
P2RY13
SRPRB
FBN1
SDF2L1
RGS19
PRKCB
ENO2
MAN2B1
ITGB2
PILRA
PTGER2
HLA-DMB
PARP12
PARP8
ACTA2
SOX17
PLA2G4A
SLIT3
PIP5K1B
PTPRE
DNMT1
MRAS
GPR65
SOX4
ATP6V0A2
EIF4E2
COL15A1
CFD
ORMDL2
MICAL1
CSTA
GLT25D1
SLC1A4
C9orf167
RASSF1
TMSB10
TACC3
ZAP70
CSF1R
UBE2I
FARSA
COL1A2
NRAS
HN1
TMEM39B
CD2BP2
TAGLN
A2M
SCO2
FAM89B
C1orf63
GPR18
SLC43A3
FCER1G
TEAD4
IGFBP6
EHBP1L1
RPP40
NDUFA4L2
NAGK
HOXB2
VASH1
FGL2
NUP85
YARS
CD36
REXO4
DDRGK1
LGALS1
HOMER3
RAB32
PTRH2
TYMP
TAX1BP3
CLIC1
FKBP11
MICALL1
SLFN12
TMPRSS3
HOXB6
EMG1
TNFRSF10B
LOXL2
CCL5
TRDC
ABCA7
DDX41
SEMA4C
CRLF3
CACNB3
HSPBAP1
PPRC1
SMAGP
RNASEH2A
SFT2D2
DKK3
MED28
PANK2
CASP4
CD14
PMP22
IRF1
PLEKHO2
C17orf62
MTERF
SRGN
TRAF1
IFI44
ACTN1
KIFC3
PRR5L
TPST1
TUBA1A
CSK
RUNX3
MLLT11
CCR1
ZNF586
CSTF2T
S100A11
C20orf24
CD44
ELF4
UBXN8
BYSL
HHEX
RPL39L
ROBO3
DOCK2
MICALL2
IFI16
NOP2
SFXN3
LILRB2
TLR2
CDKN2C
SDCBP
PROCR
LCP1
NT5E
GPX1
MAP4K4
EVI2B
GNAI1
GLB1
KIAA1704
TUBB3
CCND2
ARL4C
BCL2A1
ASGR1
LUC7L
BASP1
EVI2A
EMR2
LAMC1
RASL12
PPAP2C
XPNPEP1
TP53
RGS4
GLT8D2
TCIRG1
HOPX
C1QA
PSME2
C1R
SH3BGRL3
SPON2
C15orf39
THBD
DCLK1
C11orf10
GMPPB
TUBA1B
EXT1
SECTM1
ACYP1
SLC27A3
CD244
MS4A6A
PPIB
C9orf16
BID
TIMELESS
RHOG
LAT2
SSR2
MAP7D1
LPXN
ST3GAL5
FHL2
KPNA2
FHL5
BTK
MARCKS
ALG9
GM2A
FPR3
EMP1
PTRF
GLIPR1
CD1D
SASH3
UCP2
LYRM4
MARCKSL1
IER5
HK1
PRC1
LYL1
VSIG4
BGN
C10orf2
SAC3D1
TM4SF1
EZH2
CCL2
FN1
TMEM185B
RBP1
PSMB10
TKT
TLR1
SRPX2
OSBPL3
CRELD2
OLFML1
TP53BP1
GBP1
PPP1CA
CHFR
CKLF
DOCK10
INPP5D
PPP1R3C
ANGPTL2
HIST2H2BE
GNA15
APOBEC3G
TUBA4A
CD3D
TAF10
SIN3B
CSTF2
DPH5
GUCY1A3
MS4A4A
C3AR1
FHOD1
CTPS
KCNMB1
RPS19
B4GALT5
FGR
MPG
C13orf34
RGS16
CAMK1
TAP1
STAT4
RELB
UCHL1
ENAH
RHBDF1
MALL
AEBP1
TNC
KRT17
CAPZA1
ELOVL1
SLC15A3
FBXW2
RIT1
ORC6L
FAS
C1QB
PAK1IP1
PRPF19
RPS6KA3
HMHA1
MYOF
CLU
INPP5F
COL6A2
USP3
APOBEC3A
BAX
PLAUR
PSMB9
NCKAP1L
NETO2
CECR1
IRF7
BDNF
S100A10
FLOT1
CTSK
COL5A2
NSUN3
COL6A3
SCG5
POLE2
COQ2
LCK
SPHK1
AGPAT4
BAG2
KIF20A
CHEK2
YARS2
C11orf24
BAZ1A
ITGAM
NNMT
ATP8A2
ZNF35
LAGE3
ABCF1
NOTCH3
DBNDD2
REEP4
ZSCAN16
TES
CFP
PDLIM3
PGF
TRO
DOK2
TTC4
GZMK
ABCC10
MAPK13
MEST
RNASE6
CREB5
BIRC3
BZW2
YIF1A
CFB
CPVL
PTEN
LSM7
MN1
LY86
CCL4
CHORDC1
SNRPB
NEFM
EPHA2
MGLL
PSTPIP2
CDC42SE1
TLE2
PLVAP
NME1
TIMM8B
CXCL3
ITGAL
PRDX4
TSPAN13
CCL8
TFPI
MARCO
RGS3
CCT3
NCF4
NUDT3
C1orf77
RCN3
HLA-DMA
QARS
FAM105A
ASPHD1
MMP2
RRP8
LCP2
SPATS2
KRT19
KCNK15
SRM
ELOVL6
NUDT1
OSGEP
PCDH17
GZMB
RFK
PRELP
THBS3
DOK5
HN1L
TMEM165
C3
GSK3B
NUBP2
SMPD2
NAA10
ALAS1
TLR8
NUAK1
WDR1
NHP2
GLRX2
SFRS7
DYRK2
PDLIM4
PLAU
RGS5
JAG2
DNMT3A
SIPA1
OAS1
TIA1
TRIM27
ADCY3
KIAA1462
MCTS1
CPE
CAV1
IGSF6
RHOC
IRF8
RHOF
ITPR3
AARSD1
MECOM
MMD
CYBA
ATP13A1
WDR12
ERGIC3
TRAF3IP3
NYNRIN
MELK
SNN
BCAT1
COL1A1
LYPD1
SOD2
RNASET2
CD2
CXCL1
CTSC
CXCL6
CCR5
STS
ZNF557
CINP
LHFPL2
AEN
PIK3C2B
COL4A2
CASP3
TRMT1
SFPQ
CLEC4A
RTN1
TMEM8A
TPM1
STX18
TNFAIP2
FADD
PUS1
CLK2
LYPLA2
KCNJ2
UPP1
SMARCD3
PUS7
LIMA1
DAP3
DPAGT1
SC65
RARRES1
ADA
COL21A1
ARHGDIB
C16orf88
UXT
NOC3L
ARNTL2
NAA38
MCOLN1
KIAA0907
STYXL1
SLA
FLII
DACT1
WDR46
FBN2
LAIR1
ECT2
TSPO
DHCR24
CD86
SCARB1
DGKA
ZYX
HSPG2
AVEN
ENTPD6
ANO1
GMFG
LRRC32
PSENEN
PLEK
IRAK1
LCMT1
STK10
PBK
DFNA5
LPPR2
FJX1
KRT10
STAB1
AP2S1
CDKN3
NANS
NKG7
COL4A1
PTX3
LEPRE1
RCN1
FAM64A
TUBB2B
RPL12
HLA-DPA1
FAM129A
CCR2
DLGAP4
RAP2B
CFL1
VAV1
KIF4A
RER1
TPM4
RFC4
HEPH
IFNAR2
PLEKHA9
STOML1
CELF2
AURKA
PAFAH1B3
GEM
LRRC59
SND1
PCOLCE
RUSC1
CCDC86
DRAM1
CLEC10A
DONSON
ITGA4
IFITM1
ITM2C
PRF1
SIL1
GLRB
PGLS
THBS2
ST8SIA1
TCF3
THG1L
CRTAC1
MATN2
ICAM2
NUP93
FLI1
FEZ1
NOSIP
RAP1GAP2
GZMH
SLCO3A1
FUT4
TRIB3
FKBP1B
ACTC1
MOGS
KLRK1
GSTO1
S100A3
FOLR2
RPL36
GPRC5B
MYL6B
CLIC3
ARHGAP15
DNM1
H2AFY
ALDH18A1
OAS2
BUB1B
SAR1B
AGTR1
FAM57A
MYO5A
LTB
GYPC
C17orf60
CBX5
PLP2
NOP10
RPL28
LNPEP
POLR3B
PLSCR3
CD4
ZNF259
CSRP2
C9orf114
CYFIP1
FAR2
HDAC9
CD163
BATF3
HS3ST1
RBM4B
ACOT9
RHOD
FMOD
NEU1
POLD4
RASGRP2
CHST7
RPS3
COL5A1
C17orf68
ZNF207
GAR1
CLEC11A
SLC16A3
MAN1B1
GSPT1
SYNGR3
LYVE1
FLT3LG
MYO9B
SCARA3
RRS1
AHNAK2
CD68
COMMD9
NKIRAS2
NXF1
UCHL3
CYTIP
PID1
GAL3ST4
MAK16
MPZL2
MRTO4
FUCA1
FAM110B
BFSP1
HNRNPAB
FILIP1L
CENPF
MSX1
HRH1
HAUS7
C1orf216
RPLP1
MFGE8
CDO1
TUBB
POLR1C
EIF4A3
SPRY1
NXT1
C19orf50
C12orf48
MCM5
TNFRSF4
WIPF1
CYTL1
ALOX5AP
ALG3
CFH
C13orf18
FABP4
C8orf41
SRP19
GIT2
LXN
COMP
IFI35
GTF2H4
EIF4A1
GPSM2
CEP55
MYH10
CST3
TMEM208
SSR4
IER3
ST8SIA4
STIL
TLE3
PLXND1
MRPL17
FGD6
HK3
2023-09-06
GNLY
DNASE1L1
LMCD1
ZNF84
CCNB1
GUSB
OLFML2B
MITF
ITGA5
RPL19
UBE2C
AK1
C1orf54
IDO1
LSP1
PSMC4
COLEC12
NOP16
KATNA1
NAT10
SIDT1
CCDC85B
P2RX5
CRTAM
CXorf21
PDE1A
DPP3
YWHAH
C2
LIF
MSC
FLNB
NID2
ITGA7
EIF3I
NRBF2
COL16A1
ERCC1
QPCT
C3orf32
DEGS1
POPDC2
TXNL1
KRT7
TESC
BRMS1
SEC11A
LTF
VCAM1
TAGLN2
KRT18
HEY2
VWA5A
ABCC3
SNRPF
PPPDE1
DENND2D
MNT
DDX39
AXL
MICA
SH3GL1
REM1
PVRIG
RPS9
CD300C
DOLK
STX10
GCNT3
KLRB1
KDELR3
CSGALNACT1
MAP2K1
COX4NB
C5AR1
HTATIP2
CASP8
MDK
FADS1
MID1
PSMB8
TTC26
PLK3
NXN
APLNR
TMEM140
TDO2
SQSTM1
CCT6A
HSPA14
PDIA4
GPM6B
RPS5
C16orf57
GDF11
PPPDE2
LMNA
LIPT1
TMEM132A
RARS
CACNA2D3
TNFRSF11B
UBE2J1
RABEPK
CDH12
SNAP29
COTL1
SIGMAR1
CCNB2
PDCD10
FAP
SACS
TNFSF10
ANGPT2
ASB6
GUK1
MSN
ECD
COPB2
LAP3
RARRES3
RRM2
TFPT
CDC34
HBEGF
PSME4
ZCCHC24
PLA2G7
UBD
RPS27L
RCBTB2
CDC42EP1
CD40
ITPA
IL32
CYTH4

## Sheet: Pathways-Up
Biological pathways related to ER and autophagy-Upregulated			http://cpdb.molgen.mpg.de/
p-value	q-value	pathway	source	external_id	members_input_overlap	members_input_overlap_geneids	size	effective_size
0.000584811	0.00699217	Chaperonin-mediated protein folding	Reactome
0.000995927	0.0106818	Protein folding	Reactome
0.00578442	0.040959	Senescence and Autophagy in Cancer	Wikipathways
p-value	q-value	pathway	source	external_id	members_input_overlap	members_input_overlap_geneids	size	effective_size
1.30147e-22	2.84761e-19	Immune System	Reactome	R-HSA-168256	TAP1; LIF; KLRB1; UBE2J1; MAN2B1; STK10; CD36; HBB; IFNAR2; C5AR1; IFI35; S100A11; MICB; MICA; COMMD9; ASB6; TYROBP; LAT2; LYZ; OAS1; OAS2; FADD; RELB; LYN; IRAK1; PYGL; GUSB; IFITM1; CTSK; SHC1; RNASE6; HK3; GNLY; CTSC; CRTAM; IFI30; LY96; CTSS; GLA; CXCL1; INPP5D; DDX41; ARPC1B; GM2A; C1QB; C1QA; TLR2; PTEN; TLR1; COLEC12; LAT; CD300C; TLR8; CD300A; CD3D; RASGRP2; CD1D; TRIM38; IL10RA; LTF; DOC…	929; 10549; 8635; 3460; 51316; 23108; 3109; 26190; 837; 140459; 3689; 4688; 55740; 834; 23545; 1471; 920; 4069; 9470; 4208; 6793; 8519; 10462; 3587; 23643; 713; 3937; 3394; 10437; 7409; 51465; 1759; 10312; 3430; 4615; 968; 3820; 7456; 4050; 2207; 7124; 1774; 10578; 3108; 81035; 836; 2919; 997; 1072; 3384; 80301; 912; 10235; 948; 1445; 2634; 100507436; 11065; 712; 1476; 4939; 8560; 3976; 2323; 532…	1828	1827
1.21344e-17	1.3275e-14	Innate Immune System	Reactome	R-HSA-168249	MAN2B1; STK10; CD36; HBB; C5AR1; CLU; S100A11; COMMD9; TYROBP; LAT2; FGR; FADD; RELB; LYN; IRAK1; PYGL; GUSB; CTSK; SHC1; RNASE6; HK3; ALOX5; CTSC; LY96; CTSS; CXCL1; DDX41; ARPC1B; GM2A; C1QB; C1QA; TLR2; TLR1; LAT; TLR8; CD300A; RASGRP2; DOCK2; SNAP29; LAIR1; LILRB2; PLAC8; QPCT; MYD88; FCN1; DNASE1L1; ITPR3; LYZ; RHOG; PTPN6; RPS6KA3; IRF7; VAV1; TUBB; TCIRG1; CD14; ITGAL; ITGAM; ATP6V0A2; LCK…	3428; 929; 8560; 919; 22914; 10549; 5329; 948; 3101; 3684; 9535; 51316; 11010; 717; 8772; 3071; 10462; 9342; 834; 4758; 3075; 391; 837; 6039; 1476; 5836; 4615; 4688; 4125; 5777; 960; 1471; 3043; 719; 23545; 3903; 51311; 4332; 3689; 920; 10288; 29099; 4893; 4057; 4208; 6793; 5199; 330; 27040; 11322; 1535; 10312; 1075; 3710; 23643; 3932; 4689; 8635; 713; 6197; 240; 629; 203068; 3937; 1191; 729230; …	1065	1064
2.26464e-16	1.65167e-13	TYROBP causal network in microglia	Wikipathways	WP3945	NCF2; NCKAP1L; IL10RA; IGSF6; CD4; GAL3ST4; LHFPL2; GPX1; TYROBP; ELF4; HCLS1; PYCARD; ITGB2; LYL1; RNASE6; C3; CYTL1; SH2B3; PLEK; TNFRSF1B; HLX; SFT2D2; TCIRG1; RUNX3; ITGAM	3142; 7133; 10184; 7305; 6039; 10261; 2876; 718; 10312; 375035; 3071; 10019; 54360; 3059; 4066; 3587; 3689; 5341; 79690; 864; 4688; 3684; 29108; 2000; 920	60	60
3.53253e-16	1.93229e-13	Neutrophil degranulation	Reactome	R-HSA-6798695	CD53; TMC6; NCKAP1L; CYFIP1; HK3; MAN2B1; DOCK2; PLAUR; STK10; PRDX4; SDCBP; CD36; HBB; C5AR1; LAIR1; COTL1; GLA; S100A11; RNASET2; TCIRG1; FCER1G; COMMD9; LILRB2; LYZ; TYROBP; GMFG; PTX3; NRAS; FGR; RHOF; TUBB; DNASE1L1; C3; CST3; ITGAL; PYGL; GUSB; RAP2B; FCN1; ITGB2; GLIPR1; CSTB; CD44; ALOX5; CTSC; PLAU; CD68; CYBB; MNDA; CYBA; LTF; PYCARD; PLEKHO2; CTSS; RHOG; PTPN6; CXCL1; DEGS1; CD300A; TN…	929; 7097; 8560; 5329; 948; 3684; 8635; 9535; 51316; 11010; 3071; 9342; 4758; 391; 1476; 3689; 5836; 10549; 5777; 2268; 4893; 960; 3043; 719; 1471; 10288; 4057; 6793; 5199; 11322; 4125; 1535; 1075; 7133; 10312; 23191; 7305; 240; 10875; 1794; 5912; 968; 5328; 80301; 2219; 2207; 5806; 1774; 1520; 23406; 6386; 2720; 4069; 728; 2919; 29099; 2717; 6282; 29108; 963; 54509; 2990; 1536; 718; 3101; 5788; …	487	486
2.78435e-13	1.21843e-10	Phagosome - Homo sapiens (human)	KEGG	path:hsa04145	TAP1; NCF2; NCF4; ITGA5; CD36; CORO1A; TLR2; MARCO; TUBA1C; TUBA1B; TUBA1A; THBS2; THBS3; C3; ITGB2; TUBB6; COMP; TUBB3; CYBB; CYBA; C1R; TUBA4A; CTSS; TUBB2B; SCARB1; TUBB; TCIRG1; CD14; COLEC12; ITGAM; ATP6V0A2; HLA-DPA1; STX18; HLA-DMB; HLA-DMA	1536; 3108; 3109; 3113; 10312; 6890; 4689; 347733; 7097; 3678; 3684; 3689; 7277; 10376; 84617; 81035; 10381; 53407; 7846; 715; 718; 929; 1311; 84790; 203068; 11151; 7058; 7059; 948; 949; 4688; 8685; 1520; 23545; 1535	152	151
5.06929e-13	1.8486e-10	Natural killer cell mediated cytotoxicity - Homo sapiens (human)	KEGG	path:hsa04650	TNFSF10; CD244; TNFRSF10B; MAP2K1; CD247; IFNGR2; MICB; MICA; SHC1; FCER1G; TYROBP; FAS; BID; NRAS; ICAM2; ZAP70; ITGB2; RAC2; CD48; PRKCB; TNF; PRF1; LCP2; PTPN6; IFNAR2; CASP3; GZMB; KLRK1; VAV1; ITGAL; LAT; LCK	5551; 51744; 8743; 8795; 3683; 3689; 962; 5777; 2207; 4277; 637; 7409; 7305; 22914; 4893; 100507436; 3384; 6464; 836; 3932; 3937; 355; 7535; 3455; 3460; 919; 27040; 3002; 5579; 5880; 7124; 5604	131	130
7.37104e-13	2.30398e-10	Microglia Pathogen Phagocytosis Pathway	Wikipathways	WP3937	NCF2; FCER1G; NCKAP1L; RAC2; NCF4; TYROBP; ARPC1B; C1QB; C1QA; CYBB; VAV1; ITGB2; ITGAM; LAT; HCK; LYN; PTPN6; CYBA	5880; 4689; 4067; 2207; 27040; 713; 712; 3071; 3055; 5777; 3689; 10095; 7305; 4688; 3684; 1536; 1535; 7409	40	40
2.46401e-11	6.60704e-09	Integrin	INOH	None	TNC; DOCK2; HSPG2; ITGA4; ITGA5; BGN; ITGA7; MAP2K1; DOCK10; CAV1; ARHGEF6; NRAS; ITGAL; ITGB2; SHC1; CD44; COL5A2; COL5A1; COL4A2; COL4A1; COL16A1; COL15A1; FN1; VAV1; COL1A2; ITGAM; COL1A1; COL6A2; LCK	1306; 3676; 1292; 6464; 3684; 1278; 1794; 3932; 1277; 3679; 1282; 3371; 857; 5604; 2335; 1284; 9459; 3339; 55619; 3678; 3689; 1307; 3683; 633; 4893; 960; 7409; 1290; 1289	124	124
2.7177e-11	6.60704e-09	Beta1 integrin cell surface interactions	PID	integrin1_pathway	MDK; THBS2; COL4A1; FN1; PLAUR; ITGA4; ITGA5; PLAU; ITGA7; COL5A2; COL5A1; CD14; TGFBI; COL1A2; VCAM1; TNC; COL1A1; FBN1; COL6A3; LAMC1; COL6A2	929; 3676; 3371; 1277; 7412; 3915; 1278; 1293; 3679; 1282; 2200; 3678; 1290; 5329; 4192; 7058; 1292; 7045; 5328; 2335; 1289	66	66
7.4271e-11	1.62505e-08	Pertussis - Homo sapiens (human)	KEGG	path:hsa05133	ITGA5; MAPK13; GNAI1; C3; PYCARD; MYD88; ITGB2; TNF; CFL1; C2; LY96; IRF1; IRAK1; CASP3; CASP1; IRF8; C1QB; C1QA; CD14; ITGAM; C1R; CXCL6	4615; 3654; 1072; 29108; 3678; 834; 3659; 836; 929; 712; 713; 715; 717; 718; 6372; 23643; 5603; 3684; 3394; 3689; 2770; 7124	76	76
1.41944e-10	2.8234e-08	TCR	NetPath	Pathway_TCR	RASGRP2; CYFIP1; LPXN; DOCK2; ENAH; PTPN6; SDCBP; CD4; MAP2K1; CD247; CD2; LCP2; FLNB; ARHGEF6; TUBA1A; CD86; DOK2; ARHGDIB; ZAP70; HOMER3; DGKA; LYN; SHC1; WDR1; LNPEP; ENO2; SH2B3; ADA; TUBA4A; SLA; INPP5D; PIK3C2B; VAV1; TUBB; GSK3B; PTPRC; GIT2; LAT; WIPF1; CD3D; LCK	4067; 1606; 6503; 6386; 397; 9454; 6464; 23191; 7846; 914; 100; 9404; 942; 27040; 1794; 5788; 7277; 5604; 3635; 3932; 7456; 7535; 9459; 9046; 2317; 3937; 919; 55740; 5777; 9948; 9815; 2932; 4012; 2026; 10235; 10019; 920; 5287; 915; 7409; 203068	244	243
1.57667e-10	2.87479e-08	IL-18 signaling pathway	Wikipathways	WP4754	CCL2; NCF2; CCL4; CCL5; ACTA2; BIRC3; BAX; NFKBIE; STOML1; GSK3B; TIMP1; ABCF1; FAS; BID; PTX3; PLA2G7; FADD; IRAK1; TRAF1; PRKCB; CXCL3; LTB; TNF; TMEM165; CD36; TNFRSF11B; KIFC3; RGS16; CCNB2; IRF1; MYD88; TP53; CASP3; FN1; CASP8; IER3; ITM2C; PTEN; RUSC1; COL1A2; COL1A1; MMP2; LCK; TNFAIP2	55858; 3659; 3654; 6004; 23; 4982; 8870; 3932; 7127; 7124; 1278; 836; 581; 2932; 841; 4050; 6352; 9399; 81618; 2921; 3801; 330; 7157; 9133; 637; 8772; 355; 6351; 4688; 4615; 5728; 6347; 7076; 59; 5806; 5579; 4313; 1277; 7941; 4794; 23623; 2335; 948; 7185	274	274
6.62781e-10	1.11551e-07	Malaria - Homo sapiens (human)	KEGG	path:hsa05144	CCL2; MYD88; KLRK1; COMP; THBS2; THBS3; CD36; CD40; TLR2; TNF; ITGAL; ITGB2; KLRB1; HBA2; HBB; GYPC; VCAM1	4615; 22914; 7058; 7059; 1311; 2995; 948; 7097; 958; 6347; 7124; 3040; 3043; 3689; 3820; 3683; 7412	50	50
3.15329e-09	4.92815e-07	Cytokine Signaling in Immune system	Reactome	R-HSA-1280215	LIF; TRIM38; IL10RA; CSF1R; BIRC3; LTB; CD4; MAP2K1; IFNGR2; TNFRSF12A; MID1; INPP5D; STAT4; IRF1; TNFRSF1B; IFNAR2; NRAS; SLA; OAS1; IRAK1; OAS2; GBP2; TNFRSF4; RELB; LYN; MYD88; IFITM1; SHC1; CSK; CD44; GBP1; IFI35; CD40; IFI30; HLA-DPA1; RPS6KA3; FLT3LG; SH2B3; TNFRSF11B; HCK; PTPN6; SQSTM1; IL2RB; EIF4E2; IRF7; CASP3; CASP1; VAV1; IRF8; MEF2C; TNF; PSMB8; ISG20; IL32; FLNB; EIF4A1; LCK; EIF4A…	3976; 2323; 8519; 3460; 3665; 4982; 834; 3455; 8878; 2317; 5777; 4893; 960; 1436; 920; 4281; 9470; 2633; 3560; 330; 3055; 4208; 3932; 7293; 3587; 51330; 6197; 3394; 10437; 10019; 9235; 7409; 7133; 6503; 4938; 3430; 4615; 958; 5604; 3635; 7124; 836; 4067; 3654; 10475; 7412; 6464; 3669; 3113; 3659; 5971; 4050; 6775; 5696; 9775; 1445; 2634; 1973; 4939	471	471
3.45083e-09	5.02084e-07	Leishmaniasis - Homo sapiens (human)	KEGG	path:hsa05140	MARCKSL1; NCF2; IRAK1; NCF4; PRKCB; ITGA4; ITGB2; CYBB; C3; TNF; ITGAM; IFNGR2; MAPK13; HLA-DPA1; TLR2; MYD88; HLA-DMB; PTPN6; CYBA; HLA-DMA	1536; 4615; 65108; 3460; 3109; 3113; 3654; 5579; 4688; 4689; 5603; 7124; 718; 7097; 3108; 3676; 3684; 5777; 3689; 1535	77	76
3.67155e-09	5.02084e-07	Salmonella infection - Homo sapiens (human)	KEGG	path:hsa05132	TNFSF10; CYFIP1; BIRC3; BAX; TNFRSF10B; MAP2K1; NCKAP1L; RPS3; MAPK13; S100A10; TUBA1C; TUBA1B; TUBA1A; FADD; PYCARD; IRAK1; TUBB6; TUBB3; PIK3C2B; TNF; LY96; TUBA4A; RHOG; CYTH4; TUBB2B; FHOD1; CASP4; MYD88; CASP3; CASP1; ARPC1B; TUBB; CASP8; TLR2; STX10; CD14; PTPRC; AHNAK2; FLNB	4615; 8743; 6188; 837; 8772; 581; 3654; 347733; 7097; 7277; 10376; 84617; 10381; 5788; 7846; 8795; 2317; 84790; 6281; 203068; 834; 836; 330; 5604; 10095; 391; 23191; 23643; 929; 29108; 29109; 841; 7124; 113146; 5603; 8677; 5287; 27128; 3071	249	249
5.05433e-09	6.50522e-07	Epstein-Barr virus infection - Homo sapiens (human)	KEGG	path:hsa05169	TAP1; BAX; NFKBIE; IFNAR2; CD247; MAPK13; FAS; BID; OAS1; OAS2; FADD; DDB2; RELB; LYN; MYD88; PSMC4; ENTPD1; CD44; CD40; TNF; TP53; IRAK1; IRF7; CASP3; CD3D; CCND2; CASP8; TLR2; RUNX3; ITGAL; HLA-DPA1; HLA-DMB; BTK; HLA-DMA	4615; 3108; 3109; 3113; 3654; 5704; 3665; 3683; 1643; 637; 4794; 6890; 894; 4067; 836; 841; 4938; 4939; 5971; 864; 355; 3455; 695; 915; 919; 8772; 581; 7097; 958; 960; 953; 7124; 5603; 7157	202	201
5.77237e-09	7.01664e-07	Hemostasis	Reactome	R-HSA-109582	RASGRP2; CFD; CBX5; CFL1; TIMP1; DOCK2; PLAUR; P2RX5; MGLL; ITGA5; ECM1; SH2B3; CD244; TNFRSF10B; TUBA4A; CAPZA1; KIF4A; CD2; LCP2; SRGN; ITIH3; DOCK10; A2M; LHFPL2; GNAI1; INPP5D; FCER1G; GYPC; IRF1; WDR1; PLAU; PLEK; PDE1A; NRAS; FGR; GATA3; DOK2; SLC7A6; MANF; TFPI; ANGPT2; TAGLN2; CAV1; PROCR; ITGB2; RAC2; CD48; CSK; CD44; PRKCB; ATP1B3; CLU; CD36; VEGFC; THBD; ITPR3; PLA2G4A; LYN; RHOG; PTPN…	483; 5329; 948; 914; 3684; 1893; 10184; 2335; 5341; 8795; 391; 9123; 3689; 7424; 2268; 5777; 87; 4893; 960; 7035; 962; 5880; 7076; 2; 24137; 11343; 27040; 5136; 55619; 3699; 3710; 3932; 8407; 3937; 1191; 1675; 7409; 7873; 2770; 7157; 5552; 5579; 7277; 857; 3635; 5328; 10112; 9046; 5321; 23468; 829; 3779; 2207; 5026; 4067; 1606; 3676; 51744; 6464; 1072; 2769; 2625; 3659; 10019; 1794; 7056; 9057; 1…	677	677
7.34973e-09	8.14355e-07	Extracellular matrix organization	Reactome	R-HSA-1474244	TNC; TIMP1; HSPG2; ITGA4; ITGA5; BGN; ITGA7; CTSK; A2M; LOXL2; LAMC1; ADAMTS1; NID2; ICAM2; FMOD; CD44; PCOLCE; ITGAL; ITGB2; COMP; FBN2; FBN1; COL5A2; COL5A1; COL4A2; COL4A1; COL16A1; CTSS; COL6A3; COL15A1; ACTN1; CASP3; FN1; COL1A2; ITGAM; COL1A1; COL21A1; SERPINH1; COL6A2; MMP2; PPIB; VCAM1	1306; 871; 3676; 1292; 7076; 4017; 3679; 5479; 3384; 3684; 1278; 2331; 1277; 2201; 1282; 2335; 1284; 3371; 2200; 3678; 3689; 7412; 1307; 4313; 5118; 1520; 3683; 1293; 633; 836; 81578; 87; 3339; 2; 1311; 960; 1290; 22795; 1513; 9510; 3915; 1289	287	287
7.44383e-09	8.14355e-07	NF-kappa B signaling pathway - Homo sapiens (human)	KEGG	path:hsa04064	CCL4; BIRC3; UBE2I; ZAP70; RELB; LYN; IRAK1; TRAF1; PRKCB; CD40; PLAU; LTB; TNF; VCAM1; LY96; CXCL1; CXCL3; MYD88; BCL2A1; CD14; LAT; LCK; BTK	4615; 7185; 3654; 597; 23643; 695; 6351; 5328; 7124; 330; 5971; 3932; 2919; 2921; 7535; 27040; 929; 7412; 958; 7329; 5579; 4050; 4067	104	103
9.58826e-09	9.99005e-07	Pathogenic Escherichia coli infection - Homo sapiens (human)	KEGG	path:hsa05130	MYH10; TNFSF10; CYFIP1; MYO1F; CYTH4; BAX; TNFRSF10B; NCKAP1L; RPS3; MAPK13; TUBA1C; TUBA1B; TUBA1A; PTPN6; FADD; HCLS1; PYCARD; IRAK1; TUBB6; TUBB3; TNF; TUBA4A; MYO5A; TUBB2B; CASP4; MYD88; CASP3; CASP1; ARPC1B; TUBB; CASP8; FAS; WIPF1	4615; 4628; 4644; 8743; 6188; 8772; 581; 3654; 347733; 8795; 7277; 10376; 84617; 10381; 5777; 23191; 7846; 837; 7456; 84790; 203068; 834; 836; 841; 355; 10095; 29108; 4542; 7124; 5603; 3059; 27128; 3071	197	196
1.24285e-08	1.23607e-06	Focal Adhesion	Wikipathways	WP306	COL4A1; VEGFC; BIRC3; ITGA5; ITGA7; MAP2K1; ZYX; CAV1; PGF; THBS2; THBS3; FGR; RAC2; SHC1; COMP; PRKCB; COL5A2; COL4A2; TNC; HCK; LAMC1; ACTN1; FN1; PPP1CA; VAV1; CCND2; GSK3B; PTEN; ITGA4; COL1A2; COL1A1; FLNB; COL6A2	7059; 1311; 5228; 330; 2317; 5604; 3678; 3679; 87; 2268; 2932; 7058; 5579; 7424; 7791; 857; 2335; 3371; 7409; 5499; 5880; 5728; 3676; 1292; 1290; 1278; 3915; 894; 1277; 3055; 1284; 1282; 6464	198	198
1.47151e-08	1.39985e-06	TCR signaling in na&#xef;ve CD4+ T cells	PID	tcr_pathway	RASGRP2; INPP5D; SHC1; CSK; VAV1; PRKCB; NRAS; PTPN6; CD4; PTEN; CD247; PTPRC; ZAP70; LAT; LCP2; CD86; CD3D; LCK	942; 1445; 5777; 3932; 27040; 7535; 10235; 4893; 6464; 3937; 920; 5788; 919; 915; 5728; 3635; 7409; 5579	67	67
1.7585e-08	1.60317e-06	VEGFA-VEGFR2 Signaling Pathway	Wikipathways	WP3888	CCL2; NCF2; FJX1; HDAC9; PLAUR; EPHA2; SDCBP; MAP2K1; TMSB10; CFL1; LUC7L; TEAD4; PGF; MEF2C; AP2S1; ADAMTS1; CSK; TUBA1C; FAS; FHL2; HBEGF; TKT; FLII; FSCN1; FADD; SDF2L1; CAV1; SOD2; SHC1; RCN1; CLIC1; PRKCB; PLAU; CYBB; SND1; ACOT9; RHOC; PLA2G4A; LRRC59; PTPN6; PBK; FHOD1; FN1; SH3BGRL3; HLX; IER5; PPP1CA; GSK3B; GPX1; ADRB2; SSR4; FLNB; CSRP2; MMP2	83442; 2317; 2314; 3142; 6386; 4688; 5777; 5579; 1536; 9734; 857; 55379; 7004; 5228; 5954; 55872; 1192; 1175; 4313; 29109; 23753; 9168; 27044; 1839; 51278; 5499; 2274; 6624; 6748; 24147; 1969; 2876; 2335; 1466; 23597; 2932; 389; 5328; 5329; 5321; 84790; 355; 55692; 6648; 1072; 5604; 4208; 8772; 7086; 154; 6347; 1445; 6464; 9510	433	433
2.50908e-08	2.19595e-06	Apoptosis - Homo sapiens (human)	KEGG	path:hsa04210	TNFSF10; BIRC3; BAX; TNFRSF10B; MAP2K1; TUBA4A; TUBA1C; TUBA1B; BID; NRAS; FADD; TRAF1; CTSK; CTSC; TNF; PRF1; ITPR3; LMNA; CTSS; TP53; CASP3; GZMB; BCL2A1; CASP8; FAS; TUBA1A	7185; 8743; 1075; 8772; 581; 597; 8795; 7277; 3710; 10376; 7846; 330; 637; 4893; 836; 84790; 5604; 355; 4000; 5551; 841; 3002; 7157; 7124; 1513; 1520	136	136
2.70122e-08	2.2418e-06	TCR signaling in na&#xef;ve CD8+ T cells	PID	cd8tcrpathway	RASGRP2; SHC1; CSK; VAV1; PRKCB; NRAS; PTPN6; CD247; PTPRC; ZAP70; LAT; LCP2; CD86; CD3D; LCK; PRF1	942; 1445; 5777; 3932; 27040; 7535; 10235; 4893; 6464; 3937; 915; 5788; 919; 5551; 7409; 5579	55	55
2.76639e-08	2.2418e-06	Complement and coagulation cascades - Homo sapiens (human)	KEGG	path:hsa04610	C3AR1; ITGAM; CFH; C2; PLAU; PLAUR; CFD; TFPI; CFB; C1QB; C1QA; C5AR1; VSIG4; C1R; C3; CLU; THBD; ITGB2; A2M; PROCR	2; 1675; 629; 7056; 3075; 1191; 11326; 10544; 3684; 712; 713; 715; 717; 5328; 718; 5329; 719; 728; 3689; 7035	85	85
2.90784e-08	2.27227e-06	Lipid and atherosclerosis - Homo sapiens (human)	KEGG	path:hsa05417	CCL2; NCF2; TNFSF10; NCF4; BAX; TNFRSF10B; MAPK13; FAS; BID; CCL5; NRAS; PYCARD; LYN; IRAK1; SOD2; CD36; CD40; CYBB; TNF; VCAM1; LY96; TP53; CXCL1; CXCL3; MYD88; IRF7; CASP3; CASP1; VAV1; CASP8; GSK3B; TLR2; CD14; CYBA	1536; 8795; 8743; 4615; 29108; 581; 3654; 4688; 4689; 23643; 637; 6347; 6352; 7409; 7412; 4893; 834; 836; 841; 4067; 355; 2919; 2921; 929; 948; 7097; 958; 6648; 7124; 5603; 3665; 7157; 2932; 1535	215	215
3.31361e-08	2.50006e-06	Staphylococcus aureus infection - Homo sapiens (human)	KEGG	path:hsa05150	ITGB2; CFH; C3AR1; CFD; KRT10; CFB; C1QB; C1QA; KRT17; C3; FPR3; C5AR1; ITGAL; ITGAM; C2; HLA-DPA1; C1R; KRT18; HLA-DMB; KRT19; HLA-DMA	3075; 3108; 3109; 3113; 3683; 3684; 3689; 1675; 629; 712; 713; 715; 717; 718; 719; 728; 3858; 3872; 3875; 3880; 2359	96	94
4.21285e-08	3.07257e-06	Apoptosis	Wikipathways	WP254	TRAF1; CASP4; TNFSF10; TNFRSF1B; CASP3; GZMB; CASP1; FAS; BID; BIRC3; IRF1; BAX; NFKBIE; TNFRSF10B; TNF; CASP8; FADD; IRF7; PRF1; TP53	3659; 7124; 7133; 836; 837; 834; 3665; 581; 841; 330; 3002; 7157; 637; 8772; 5551; 8743; 4794; 8795; 355; 7185	87	87
6.32302e-08	4.46283e-06	Focal adhesion - Homo sapiens (human)	KEGG	path:hsa04510	VEGFC; ITGA4; ITGA5; ITGA7; MAP2K1; ZYX; CAV1; PGF; THBS2; THBS3; RAC2; SHC1; COMP; PRKCB; COL4A2; COL4A1; TNC; BIRC3; LAMC1; FLNB; ACTN1; FN1; PPP1CA; VAV1; PIP5K1B; CCND2; GSK3B; PTEN; COL1A2; COL1A1; COL6A3; COL6A2	7424; 5728; 87; 3676; 3678; 3679; 5228; 7791; 2335; 8395; 7409; 5880; 1277; 1282; 1284; 1292; 1293; 1311; 3371; 6464; 3915; 857; 2932; 5499; 894; 7058; 7059; 330; 5579; 2317; 5604; 1278	201	201
7.31951e-08	5.00471e-06	Integrin cell surface interactions	Reactome	R-HSA-216083	ITGB2; TNC; FN1; COMP; HSPG2; ITGA4; ITGA5; ITGA7; ITGAM; ICAM2; ITGAL; COL4A2; COL4A1; CD44; COL16A1; FBN1; VCAM1	3683; 3676; 1284; 7412; 3679; 3339; 1311; 960; 2200; 3678; 1282; 3371; 3689; 1307; 3384; 3684; 2335	66	66
8.08285e-08	5.35917e-06	Complement and Coagulation Cascades	Wikipathways	WP558	PLAUR; C2; CFH; C3AR1; CFD; CFB; C1QB; PLAU; C5AR1; C1R; C1QA; TFPI; C3; CLU; THBD; A2M	629; 7035; 1191; 7056; 2; 5328; 1675; 719; 718; 717; 713; 712; 3075; 5329; 715; 728	59	59
1.04026e-07	6.69439e-06	Yersinia infection - Homo sapiens (human)	KEGG	path:hsa05135	CCL2; ITGA4; ITGA5; CD4; MAP2K1; MAPK13; IRAK1; ZAP70; PYCARD; MYD88; RAC2; TNF; LCP2; RHOG; RPS6KA3; FN1; CASP1; VAV1; PIP5K1B; GSK3B; GIT2; ARPC1B; LAT; WIPF1; LCK	4615; 6197; 3654; 9815; 3676; 3678; 7535; 6347; 8395; 7409; 5880; 2335; 7456; 834; 3932; 3937; 10095; 391; 920; 29108; 27040; 7124; 5603; 5604; 2932	137	136
1.37557e-07	8.59931e-06	Allograft Rejection	Wikipathways	WP2328	CASP3; GZMB; TUBA1B; GNLY; CD40; C1QB; C1QA; CD86; COL5A1; TNF; CASP8; HLA-DPA1; FAS; C3; C2; AGTR1; HLA-DMA; HLA-DMB; MICA; PRF1	718; 717; 713; 712; 7124; 942; 836; 841; 3002; 185; 5551; 100507436; 1289; 10578; 958; 3108; 3109; 10376; 3113; 355	93	93
1.63231e-07	9.92081e-06	Platelet activation, signaling and aggregation	Reactome	R-HSA-76002	RASGRP2; CFL1; TIMP1; MGLL; CD36; TUBA4A; SRGN; ITIH3; A2M; LHFPL2; GNAI1; FCER1G; CSK; RHOG; PTPN6; MANF; TAGLN2; DGKA; LCP2; RAC2; SHC1; WDR1; PRKCB; CLU; ECM1; VEGFC; ITPR3; PLA2G4A; PLEK; LYN; ACTN1; FN1; VAV1; CFD; GNA15; LAT; LCK	4067; 1606; 7873; 2770; 7076; 6464; 1072; 2769; 948; 11343; 27040; 87; 9948; 1893; 10184; 7277; 3710; 5552; 5341; 7424; 3932; 8407; 391; 2335; 10235; 2207; 5579; 5777; 1445; 3937; 5880; 3699; 1675; 2; 1191; 5321; 7409	263	263
1.7452e-07	1.03203e-05	Coronavirus disease - COVID-19 - Homo sapiens (human)	KEGG	path:hsa05171	CCL2; RPS27L; RPLP1; IFNAR2; RPS5; C5AR1; RPS3; MAPK13; RPS9; RPL28; RPL19; OAS1; HBEGF; OAS2; C3; C2; IRAK1; RPS19; PRKCB; CYBB; TNF; RPL12; TLR8; MYD88; CASP1; RPL36; C3AR1; CFD; CFB; C1QB; C1QA; TLR2; C1R; AGTR1	1536; 4615; 6158; 6176; 6188; 6193; 6203; 3654; 6223; 51311; 7097; 185; 629; 715; 712; 713; 6347; 717; 718; 719; 25873; 1839; 834; 1675; 4938; 4939; 728; 51065; 3455; 5579; 7124; 5603; 6136; 6143	232	231
3.16569e-07	1.82277e-05	Caspase Cascade in Apoptosis	PID	caspase_pathway	TNFSF10; CASP3; GZMB; FAS; BID; BIRC3; BAX; TNFRSF10B; TNF; ARHGDIB; CASP8; FADD; LMNA; PRF1; KRT18	355; 7124; 330; 637; 4000; 8795; 8772; 581; 841; 3875; 397; 8743; 836; 5551; 3002	57	57
6.08246e-07	3.41241e-05	Tuberculosis - Homo sapiens (human)	KEGG	path:hsa05152	SPHK1; IL10RA; PLK3; BAX; CORO1A; IFNGR2; MAPK13; TLR2; FCER1G; BID; FADD; C3; IRAK1; ITGB2; TNF; CTSS; MYD88; CASP3; LSP1; CASP8; TCIRG1; CD14; TLR1; ITGAM; ATP6V0A2; HLA-DPA1; HLA-DMB; HLA-DMA	3587; 4615; 3108; 3109; 3113; 8772; 581; 3654; 3684; 3689; 637; 2207; 10312; 8877; 718; 1263; 836; 841; 3460; 11151; 929; 7096; 7097; 4046; 7124; 5603; 1520; 23545	180	179
6.55452e-07	3.58532e-05	Complement system	Wikipathways	WP2806	FCN1; CFH; VSIG4; C3AR1; CFD; PTX3; CFB; C5AR1; RPS19; CD40; TLR2; GNA15; ICAM2; PLAUR; C3; C2; LAMC1; A2M; CFP	719; 718; 717; 3384; 2769; 5329; 629; 7097; 2; 3075; 1675; 2219; 728; 11326; 958; 5199; 6223; 5806; 3915	93	93
8.97627e-07	4.70655e-05	Influenza A - Homo sapiens (human)	KEGG	path:hsa05164	CCL2; TNFSF10; CCL5; BAX; IFNAR2; TNFRSF10B; MAP2K1; IFNGR2; FAS; BID; OAS1; OAS2; FADD; PYCARD; MYD88; NXF1; PRKCB; TNF; IRF7; CASP3; CASP1; CASP8; NXT1; KPNA2; HLA-DPA1; HLA-DMB; HLA-DMA	4615; 3108; 3109; 3113; 8772; 581; 3665; 8795; 637; 6347; 6352; 8743; 10482; 3838; 834; 836; 4938; 4939; 355; 3455; 3460; 29107; 29108; 841; 5579; 7124; 5604	172	172
9.03452e-07	4.70655e-05	Inflammatory Response Pathway	Wikipathways	WP453	IL2RB; TNFRSF1B; FN1; CD40; THBS3; CD86; COL1A2; ZAP70; COL1A1; LAMC1; LCK	7133; 958; 7059; 7535; 1278; 3915; 1277; 3932; 3560; 2335; 942	33	33
1.02963e-06	5.1776e-05	Fc-epsilon receptor I signaling in mast cells	PID	fcer1pathway	PLA2G4A; SPHK1; INPP5D; SHC1; LAT2; VAV1; PRKCB; FCER1G; LAT; MAP2K1; HCLS1; LCP2; WIPF1; LYN; BTK	4067; 5604; 7456; 3635; 8877; 3059; 5321; 6464; 3937; 27040; 2207; 7462; 7409; 5579; 695	62	62
1.0412e-06	5.1776e-05	Oxidative Damage	Wikipathways	WP3941	TRAF1; TNFRSF1B; CASP3; C3AR1; MAPK13; C1QB; C1QA; NFKBIE; C5AR1; TNF; C2; C1R	5603; 7133; 836; 719; 717; 715; 713; 712; 4794; 7124; 728; 7185	40	40
1.26354e-06	6.14361e-05	ECM-receptor interaction - Homo sapiens (human)	KEGG	path:hsa04512	THBS3; CD44; LAMC1; TNC; FN1; THBS2; COMP; HSPG2; ITGA4; ITGA5; CD36; ITGA7; COL1A2; COL4A2; COL4A1; COL1A1; COL6A3; COL6A2	3339; 3676; 3678; 3679; 2335; 1277; 1282; 1284; 1292; 1293; 1311; 3371; 3915; 7058; 7059; 948; 960; 1278	88	88
1.85962e-06	8.83849e-05	Binding and Uptake of Ligands by Scavenger Receptors	Reactome	R-HSA-2173782	MARCO; STAB1; CD163; CD36; HBB; COL1A2; COL4A2; COL4A1; COL1A1; COLEC12; HBA2; SCARB1	3043; 8685; 1284; 1277; 9332; 1278; 81035; 949; 948; 3040; 23166; 1282	42	42
1.93261e-06	8.83849e-05	caspase cascade in apoptosis	BioCarta	caspasepathway	CASP4; CASP3; GZMB; CASP1; BIRC3; CASP8; ARHGDIB; PRF1; LMNA	330; 4000; 3002; 837; 397; 836; 5551; 841; 834	23	23
1.93897e-06	8.83849e-05	Legionellosis - Homo sapiens (human)	KEGG	path:hsa05134	CXCL1; CXCL3; ITGB2; CASP3; CASP1; CASP8; TLR2; CD14; TNF; ITGAM; C3; PYCARD; SAR1B; MYD88	4615; 929; 2921; 7124; 51128; 29108; 834; 836; 841; 718; 7097; 3684; 3689; 2919	57	57
2.0035e-06	8.94623e-05	Beta2 integrin cell surface interactions	PID	integrin2_pathway	SPON2; ITGB2; PLAUR; PLAU; ITGAM; ITGAL; VCAM1; C3; TGFBI; ICAM2	3683; 7412; 718; 10417; 5329; 3689; 3384; 3684; 7045; 5328	29	29
2.0904e-06	9.1476e-05	Macrophage markers	Wikipathways	WP4146	RAC2; CD163; LYZ; CD68; CD14; CD86	9332; 942; 4069; 968; 929; 5880	9	9
2.48875e-06	0.000104719	Th1 and Th2 cell differentiation - Homo sapiens (human)	KEGG	path:hsa04658	IL2RB; STAT4; RUNX3; CD247; CD3D; NFKBIE; CD4; JAG2; LCK; ZAP70; IFNGR2; MAPK13; HLA-DPA1; LAT; NOTCH3; HLA-DMB; GATA3; HLA-DMA	3108; 3109; 3113; 2625; 6775; 3714; 4794; 4854; 3932; 864; 7535; 3460; 920; 915; 919; 27040; 5603; 3560	92	92
2.48875e-06	0.000104719	Apoptosis Modulation and Signaling	Wikipathways	WP1772	PTRH2; CASP4; TNFSF10; TNFRSF1B; CASP3; BCL2A1; FAS; BID; CASP1; BIRC3; BAX; TNFRSF10B; CASP8; TNFRSF11B; FADD; TP53; IRAK1; MYD88	3654; 4982; 8743; 597; 7133; 836; 837; 834; 581; 841; 330; 7157; 637; 4615; 8772; 51651; 8795; 355	92	92
2.95071e-06	0.000121814	Fc epsilon RI signaling pathway - Homo sapiens (human)	KEGG	path:hsa04664	FCER1G; INPP5D; VAV1; ALOX5; NRAS; MAP2K1; ALOX5AP; TNF; MAPK13; LAT; LCP2; PLA2G4A; RAC2; LYN; BTK	4893; 2207; 27040; 241; 3635; 5321; 695; 5603; 7124; 3937; 4067; 5604; 240; 7409; 5880	68	67
3.1086e-06	0.000125054	TNF signaling pathway - Homo sapiens (human)	KEGG	path:hsa04668	CXCL1; TRAF1; IRF1; TNFRSF1B; CASP3; MAP2K1; CCL5; FAS; CREB5; CXCL6; BIRC3; CXCL3; CASP8; MAPK13; LIF; TNF; VCAM1; VEGFC; FADD; CCL2	7185; 8772; 3659; 2919; 6347; 6352; 6372; 7412; 7424; 836; 841; 330; 355; 2921; 9586; 3976; 7124; 7133; 5603; 5604	112	112
3.16391e-06	0.000125054	Proteoglycans in cancer - Homo sapiens (human)	KEGG	path:hsa05205	PLAUR; HSPG2; ITGA5; MSN; MAP2K1; MAPK13; CAV1; TWIST1; FAS; NRAS; HBEGF; HCLS1; CD44; PRKCB; MRAS; PLAU; TNF; ITPR3; PTPN6; TP53; CASP3; FN1; PPP1CA; VAV1; TLR2; COL1A2; COL1A1; FLNB; MMP2	355; 3678; 7291; 3710; 2335; 5579; 5329; 4313; 5328; 7409; 1277; 3339; 2317; 22808; 4893; 836; 857; 5777; 1839; 5499; 4478; 7097; 7157; 960; 7124; 5603; 5604; 1278; 3059	205	205
3.20066e-06	0.000125054	Beta3 integrin cell surface interactions	PID	integrin3_pathway	SPHK1; TNC; FN1; PLAUR; CSF1R; PLAU; FBN1; COL1A2; COL4A1; COL1A1; TGFBI; LAMC1	1277; 8877; 1282; 7045; 2200; 5329; 1436; 3371; 1278; 5328; 2335; 3915	44	44
3.31972e-06	0.000127431	Direct p53 effectors	PID	p53downstreampathway	TAP1; LIF; MAP4K4; RPS27L; PLK3; EPHA2; BAX; TNFRSF10B; CAV1; FAS; BID; TRIAP1; DDB2; PYCARD; TP53I3; RHOC; CCNB1; TP53; BCL2A1; CASP1; GPX1; PTEN; MMP2	3976; 581; 1969; 29108; 597; 355; 7157; 51065; 1643; 6890; 51499; 9540; 5728; 9448; 857; 637; 8795; 4313; 834; 1263; 891; 389; 2876	142	142
3.84875e-06	0.000145191	Toll-like receptor signaling pathway - Homo sapiens (human)	KEGG	path:hsa04620	TLR2; MYD88; IRF7; CCL4; CCL5; TLR1; MAP2K1; CD40; CASP8; CD86; IFNAR2; CD14; CTSK; FADD; LY96; TLR8; IRAK1; MAPK13; TNF	4615; 8772; 3654; 3665; 23643; 51311; 6351; 6352; 841; 1513; 3455; 929; 942; 7096; 7097; 958; 7124; 5603; 5604	104	104
4.07049e-06	0.000150953	CXCR4-mediated signaling events	PID	cxcr4_pathway	INPP5D; CSK; VAV1; FGR; PTPN6; CD4; PTEN; CD247; DNM1; CFL1; PTPRC; RHOC; HCK; LYN; CD3D; LCK; GNAI1	4067; 2770; 1759; 920; 1072; 3932; 3055; 919; 5788; 5728; 3635; 1445; 5777; 2268; 915; 389; 7409	86	86
6.3546e-06	0.000231731	Formation of tubulin folding intermediates by CCT/TriC	Reactome	R-HSA-389960	TUBA1C; TUBA1B; TUBA1A; TUBB3; TUBB6; CCT3; TUBA4A; CCT6A; TUBB2B	10381; 84790; 10376; 908; 7203; 347733; 7846; 7277; 84617	26	26
8.55211e-06	0.000301807	AGE-RAGE signaling pathway in diabetic complications - Homo sapiens (human)	KEGG	path:hsa04933	CCL2; PRKCB; COL4A1; FN1; CASP3; NRAS; BAX; MAPK13; CYBB; TNF; COL1A2; VCAM1; VEGFC; COL1A1; AGTR1; MMP2; THBD; COL4A2	1536; 581; 185; 6347; 4313; 7412; 1277; 7424; 1282; 1284; 4893; 2335; 836; 7056; 5579; 7124; 5603; 1278	100	100
8.55211e-06	0.000301807	Viral protein interaction with cytokine and cytokine receptor - Homo sapiens (human)	KEGG	path:hsa04061	CCL2; CXCL1; CXCL3; TNFSF10; TNFRSF1B; IL10RA; CCL4; CCR1; CCL8; CCL5; CSF1R; CX3CR1; IL2RB; TNFRSF10B; CCR2; TNF; CCR5; CXCL6	3587; 8743; 8795; 729230; 6347; 1230; 6351; 6352; 6372; 1234; 6355; 2919; 2921; 1436; 1524; 7124; 7133; 3560	100	100
8.81326e-06	0.000306086	Pathogenic Escherichia coli infection	Wikipathways	WP2272	TUBB6; TUBA1B; TUBA1A; TUBB; TUBB3; TUBA1C; CD14; HCLS1; ARPC1B; LY96; TUBA4A; KRT18; TUBB2B	10381; 347733; 203068; 84617; 84790; 23643; 3875; 3059; 10376; 7846; 7277; 10095; 929	56	56
9.08969e-06	0.000310754	p53 signaling pathway - Homo sapiens (human)	KEGG	path:hsa04115	CCNB2; CCNB1; TP53; CASP3; PTEN; FAS; BID; CCND2; TP53I3; TNFRSF10B; RRM2; BAX; DDB2; CASP8; CHEK2	836; 6241; 355; 9133; 637; 11200; 9540; 581; 841; 8795; 5728; 1643; 7157; 891; 894	73	73
9.877e-06	0.000331445	Amoebiasis - Homo sapiens (human)	KEGG	path:hsa05146	CXCL1; ACTN1; ITGB2; CASP3; FN1; PRKCB; CXCL3; TLR2; CD14; GNA15; COL1A2; ITGAM; COL4A1; COL1A1; CD1D; LAMC1; TNF; COL4A2	87; 3684; 3689; 2769; 1277; 1278; 1282; 1284; 2335; 836; 3915; 2919; 2921; 912; 929; 7097; 5579; 7124	102	101
9.99788e-06	0.000331445	Interferon Signaling	Reactome	R-HSA-913531	TRIM38; IFNAR2; IFNGR2; MID1; OAS1; OAS2; CD44; IFITM1; GBP2; GBP1; IFI35; IFI30; ISG20; VCAM1; PTPN6; IRF1; EIF4E2; IRF7; IRF8; PSMB8; HLA-DPA1; FLNB; EIF4A1; EIF4A3	10475; 7412; 4281; 3669; 8519; 9470; 3460; 4938; 3113; 3430; 3394; 3659; 3665; 9775; 3455; 2634; 2317; 5777; 5696; 10437; 2633; 1973; 960; 4939	162	162
1.05414e-05	0.000344247	Rheumatoid arthritis - Homo sapiens (human)	KEGG	path:hsa05323	CCL2; CXCL1; CXCL3; ITGB2; ATP6V0A2; CCL5; CXCL6; CD86; TCIRG1; LTB; TNF; ITGAL; CTSK; HLA-DPA1; TLR2; HLA-DMB; HLA-DMA	3108; 3109; 3113; 10312; 3683; 3689; 6347; 6352; 6372; 2919; 2921; 942; 7097; 4050; 7124; 1513; 23545	93	92
1.1383e-05	0.000366266	Chagas disease - Homo sapiens (human)	KEGG	path:hsa05142	CCL2; MYD88; CCL5; CD247; FAS; MAPK13; C1QB; C1QA; TLR2; GNA15; CASP8; IFNGR2; FADD; C3; IRAK1; CD3D; TNF; GNAI1	4615; 8772; 3654; 712; 713; 6347; 718; 6352; 2769; 2770; 841; 355; 3460; 915; 919; 7097; 7124; 5603	102	102
1.16481e-05	0.000369364	Caspase activation via Death Receptors in the presence of ligand	Reactome	R-HSA-140534	TNFSF10; FAS; CASP8; TNFRSF10B; CD14; FADD; LY96	355; 23643; 8743; 8772; 8795; 929; 841	16	16
1.18194e-05	0.000369441	Toxoplasmosis - Homo sapiens (human)	KEGG	path:hsa05145	GNAI1; MYD88; LAMC1; IL10RA; ALOX5; CASP3; BIRC3; CD40; CASP8; TLR2; LY96; TNF; CCR5; IFNGR2; MAPK13; HLA-DPA1; IRAK1; HLA-DMB; HLA-DMA	3587; 4615; 3108; 3109; 3113; 3654; 23643; 330; 2770; 1234; 3460; 836; 240; 841; 7097; 958; 3915; 7124; 5603	112	112
1.30916e-05	0.000403442	Toll-like Receptor Signaling Pathway	Wikipathways	WP75	IFNAR2; MYD88; IRF7; CCL4; CCL5; FADD; TLR1; MAP2K1; CASP8; CD40; TLR2; CD86; CD14; TNF; MAPK13; LY96; TLR8; IRAK1	3654; 6352; 7124; 929; 5604; 5603; 3665; 841; 7096; 7097; 3455; 8772; 23643; 6351; 4615; 958; 942; 51311	103	103
1.38768e-05	0.000415923	Complement Activation	Wikipathways	WP545	CFD; CFB; C1QB; C1QA; C1R; C3; C2; CFP	629; 5199; 1675; 718; 717; 715; 713; 712	22	22
1.38768e-05	0.000415923	Immune response to tuberculosis	Wikipathways	WP4197	TAP1; OAS1; IRF1; IFI35; IFITM1; IFNAR2; IFNGR2; PSMB8	6890; 3659; 3455; 3430; 8519; 3460; 4938; 5696	22	22
1.47025e-05	0.000434717	Collagen biosynthesis and modifying enzymes	Reactome	R-HSA-1650814	COL15A1; COL16A1; COL6A3; COL5A2; PCOLCE; COL5A1; COL1A2; COL4A2; COL4A1; COL1A1; COL21A1; SERPINH1; COL6A2; PPIB	1306; 871; 1284; 81578; 1277; 1292; 5118; 5479; 1290; 1307; 1293; 1278; 1282; 1289	67	67
1.6174e-05	0.000471849	Viral myocarditis - Homo sapiens (human)	KEGG	path:hsa05416	ITGB2; RAC2; CASP3; BID; CD40; CASP8; CD86; ITGAL; PRF1; HLA-DPA1; CAV1; HLA-DMB; HLA-DMA	3689; 942; 836; 3108; 3109; 3113; 841; 5551; 857; 3683; 958; 5880; 637	60	59
1.74238e-05	0.000497846	Human immunodeficiency virus 1 infection - Homo sapiens (human)	KEGG	path:hsa05170	TAP1; BAX; CD4; MAP2K1; CD247; CCR5; MAPK13; GNAI1; FAS; BID; NRAS; FADD; MYD88; RAC2; PRKCB; TNF; CFL1; ITPR3; CCNB2; CCNB1; IRAK1; TNFRSF1B; CASP3; APOBEC3G; APOBEC3A; CASP8; TLR2; CD3D	4615; 581; 1072; 8772; 3654; 60489; 7097; 3710; 891; 2770; 6890; 1234; 637; 5880; 4893; 200315; 836; 841; 355; 915; 919; 920; 9133; 5579; 7124; 7133; 5603; 5604	212	212
1.75202e-05	0.000497846	Regulated Necrosis	Reactome	R-HSA-5218859	IRF1; TNFSF10; TP53; FAS; CASP8; SDCBP; TNFRSF10B; FLOT1; FADD	10211; 7157; 8795; 841; 8743; 6386; 8772; 355; 3659	29	29
1.87672e-05	0.000526444	Adaptive Immune System	Reactome	R-HSA-1280218	TAP1; NCF2; CD1D; KLRB1; UBE2J1; NCF4; CDC34; ENAH; ITGA4; CD36; NFKBIE; CD4; CD247; LAIR1; LCP2; MICB; MICA; AP2S1; ASB6; LILRB2; TYROBP; NRAS; VAV1; PRKCB; CD86; LYN; PILRA; ZAP70; HLA-DPA1; SIPA1; C3; PTPRC; FBXW2; ICAM2; IFITM1; ITGB2; CSK; RASGRP2; CTSC; CD40; IFI30; ITGAL; CYBB; LAT; CYBA; VCAM1; CTSK; CD300C; ITPR3; SAR1B; CTSS; RAP1GAP2; PTPN6; CRTAM; INPP5D; KLRK1; CD3D; UBE2C; PTEN; COL…	140459; 29992; 22914; 948; 8519; 23108; 3109; 26190; 4012; 919; 4688; 55740; 5777; 4893; 51128; 4794; 3689; 920; 10288; 3903; 27040; 1535; 5728; 1075; 3710; 3932; 4689; 7535; 3937; 5579; 10437; 915; 1536; 7409; 1759; 7305; 958; 6890; 4277; 3635; 3820; 11314; 1520; 3108; 81035; 1513; 4067; 3676; 7412; 1175; 6494; 997; 3384; 942; 3113; 718; 5788; 56253; 912; 10871; 10235; 3683; 1445; 100507436; 110…	719	719
2.04265e-05	0.000565737	Collagen chain trimerization	Reactome	R-HSA-8948216	COL15A1; COL5A2; COL5A1; COL1A2; COL4A2; COL4A1; COL1A1; COL21A1; COL6A3; COL6A2; COL16A1	1306; 1293; 1284; 1277; 1292; 1290; 1307; 1278; 1282; 81578; 1289	44	44
2.19037e-05	0.000599066	Osteoclast differentiation - Homo sapiens (human)	KEGG	path:hsa04380	IFNGR2; NCF2; CTSK; LILRB2; IFNAR2; SQSTM1; TYROBP; NCF4; CSF1R; FHL2; CYBA; MAP2K1; TNF; TNFRSF11B; LCP2; MITF; RELB; MAPK13; LCK; BTK	10288; 4688; 4689; 7305; 8878; 695; 4286; 2274; 5971; 3932; 3937; 4982; 1513; 3455; 3460; 1436; 7124; 5603; 5604; 1535	128	127
2.5357e-05	0.000684951	Cross-presentation of particulate exogenous antigens (phagosomes)	Reactome	R-HSA-1236973	CYBB; NCF2; CYBA; CD36; NCF4	948; 1536; 4688; 1535; 4689	8	8
2.72534e-05	0.0007272	PD-L1 expression and PD-1 checkpoint pathway in cancer - Homo sapiens (human)	KEGG	path:hsa05235	TLR2; CD247; NRAS; NFKBIE; CD4; PTEN; MAP2K1; LCK; ZAP70; IFNGR2; MAPK13; LAT; BATF3; MYD88; CD3D; PTPN6	4615; 5728; 5777; 4794; 55509; 4893; 3932; 7535; 3460; 920; 915; 919; 27040; 7097; 5603; 5604	89	89
2.89003e-05	0.000761853	IL1 and megakaryocytes in obesity	Wikipathways	WP2865	CCL2; MYD88; TIMP1; PLA2G7; TLR2; HBEGF; TLR1; IRAK1	3654; 4615; 7096; 7097; 6347; 7076; 1839; 7941	24	24
2.93789e-05	0.00076525	regulation of cell cycle progression by plk3	BioCarta	plk3pathway	CCNB1; TP53; CASP3; PLK3; BAX; YWHAH; CHEK2	11200; 1263; 891; 7533; 836; 7157; 581	18	18
3.10299e-05	0.000798746	Toll-like Receptor Cascades	Reactome	R-HSA-168898	TLR2; CTSK; MYD88; IRF7; CTSS; ITGB2; BIRC3; MAP2K1; CASP8; MEF2C; CD14; RPS6KA3; CD36; TLR1; FADD; LY96; TLR8; IRAK1; BTK; ITGAM	929; 3654; 51311; 948; 3684; 841; 4615; 8772; 3665; 4208; 23643; 695; 6197; 7097; 3689; 330; 1520; 5604; 1513; 7096	130	130
3.6251e-05	0.000922292	Collagen formation	Reactome	R-HSA-1474290	COL5A2; COL15A1; LOXL2; CTSS; COL16A1; COL6A3; COL21A1; COL5A1; COL1A2; COL4A2; COL4A1; COL1A1; PCOLCE; SERPINH1; COL6A2; PPIB	1306; 871; 1292; 4017; 5479; 1278; 1277; 1282; 1284; 1307; 5118; 1293; 1520; 1290; 81578; 1289	91	91
4.22181e-05	0.00106176	miRNA regulation of p53 pathway in prostate cancer	Wikipathways	WP3982	TP53; CASP3; TNFRSF10B; BID; BAX; PTEN; CASP8; DDB2; CHEK2	11200; 5728; 836; 7157; 637; 581; 8795; 1643; 841	32	32
4.58313e-05	0.00113953	t cell receptor signaling pathway	BioCarta	tcrpathway	NCF2; SHC1; VAV1; PRKCB; CD4; MAP2K1; CD247; PTPRC; ZAP70; LAT; CD3D; LCK	5788; 3932; 27040; 7535; 6464; 920; 915; 5579; 919; 5604; 4688; 7409	56	56
4.77766e-05	0.00117455	TNF-alpha signaling pathway	Wikipathways	WP231	CCL2; TRAF1; TNFRSF1B; CASP3; BIRC3; BID; SMPD2; NRAS; CASP8; NFKBIE; TNF; BAX; FADD; RFK; PYGL; CYBA	7124; 4893; 7133; 836; 581; 841; 1535; 330; 55312; 637; 8772; 6610; 6347; 4794; 5836; 7185	93	93
4.85903e-05	0.00118061	Fibrin Complement Receptor 3 Signaling Pathway	Wikipathways	WP4136	CCL2; CXCL3; MYD88; TYROBP; ITGB2; CD14; TNF; ITGAM; LY96; IRAK1	2921; 3654; 4615; 7124; 7305; 23643; 3689; 6347; 3684; 929	40	40
4.91023e-05	0.00118061	IL5	NetPath	Pathway_IL5	IL2RB; SHC1; ALOX5; BAX; GSK3B; HCLS1; HCK; PLA2G4A; SDCBP; LYN; SOX4	4067; 240; 2932; 581; 3059; 5321; 6464; 6659; 6386; 3055; 3560	48	48
4.98286e-05	0.00118506	Regulation of toll-like receptor signaling pathway	Wikipathways	WP1449	SQSTM1; MYD88; IRF7; CCL4; CCL5; FADD; TLR1; MAP2K1; CASP8; CD40; IFNAR2; CD86; CD14; TNF; MAPK13; LY96; TLR2; TLR8; IRAK1; PTPN6; BTK	3654; 6352; 7124; 8878; 929; 5604; 5603; 3455; 3665; 5777; 841; 695; 7096; 7097; 8772; 23643; 6351; 4615; 958; 942; 51311	145	145
5.38086e-05	0.00126595	Leukocyte transendothelial migration - Homo sapiens (human)	KEGG	path:hsa04670	NCF2; ACTN1; ITGB2; RAC2; NCF4; VAV1; PRKCB; ITGA4; CYBB; MSN; CYBA; ITGAL; ITGAM; VCAM1; SIPA1; MAPK13; MMP2; GNAI1	1536; 4688; 4689; 87; 3676; 3683; 3684; 3689; 2770; 4313; 7409; 7412; 5880; 6494; 4478; 5579; 5603; 1535	114	114
5.52152e-05	0.00126711	GPVI-mediated activation cascade	Reactome	R-HSA-114604	FCER1G; RAC2; VAV1; LCK; LAT; LCP2; LYN; RHOG; PTPN6	4067; 5777; 3932; 27040; 5880; 391; 2207; 3937; 7409	33	33
5.52152e-05	0.00126711	Cooperation of Prefoldin and TriC/CCT in actin and tubulin folding	Reactome	R-HSA-389958	TUBA1C; TUBA1B; TUBA1A; TUBB3; TUBB6; CCT3; TUBA4A; CCT6A; TUBB2B	10381; 84790; 10376; 908; 7203; 347733; 7846; 7277; 84617	33	33
5.55953e-05	0.00126711	Caspase activation via extrinsic apoptotic signalling pathway	Reactome	R-HSA-5357769	TNFSF10; CASP3; FAS; CASP8; TNFRSF10B; CD14; FADD; LY96	355; 8795; 929; 841; 8743; 8772; 836; 23643	26	26
5.87442e-05	0.00132508	lck and fyn tyrosine kinases in initiation of tcr activation	BioCarta	tcrapathway	CD4; CD247; PTPRC; ZAP70; CD3D; LCK	7535; 920; 915; 5788; 3932; 919	14	14
6.00332e-05	0.00133348	Cell surface interactions at the vascular wall	Reactome	R-HSA-202733	SLC7A6; ITGA4; ITGA5; CD244; TNFRSF10B; CD2; CAV1; FCER1G; CD48; NRAS; DOK2; ANGPT2; LYN; PROCR; ITGB2; SHC1; CD44; ATP1B3; THBD; GYPC; PTPN6; INPP5D; FN1; SLC16A3; ITGAL; ITGAM; LCK	4067; 483; 3676; 51744; 4893; 6464; 914; 3684; 857; 3635; 2335; 8795; 3932; 7056; 9046; 9123; 9057; 3678; 10544; 3689; 2995; 2207; 3683; 5777; 285; 960; 962	215	215
6.03869e-05	0.00133348	RAC2 GTPase cycle	Reactome	R-HSA-9013404	NCF2; NCKAP1L; RAC2; NCF4; DOCK2; CDC42EP1; EPHA2; MCAM; CYBB; VAV1; CYBA; GIT2; CYFIP1; DOCK10; CAV1	1536; 9815; 5880; 1794; 55619; 1969; 1535; 4689; 23191; 11135; 857; 4688; 7409; 4162; 3071	85	85
6.11019e-05	0.00133348	TNF related weak inducer of apoptosis (TWEAK) Signaling Pathway	Wikipathways	WP2036	CCL2; TRAF1; CCL5; BIRC3; CASP8; GSK3B; TNF; FADD; RELB; TNFRSF12A	6347; 8772; 2932; 330; 7124; 841; 6352; 7185; 5971; 51330	41	41
6.15544e-05	0.00133348	Chemokine signaling pathway - Homo sapiens (human)	KEGG	path:hsa04062	CCL2; RASGRP2; CCL4; CCL5; DOCK2; CCL8; CCR1; CCR2; CCR5; GNAI1; NRAS; FGR; LYN; RAC2; SHC1; PRKCB; HCK; CXCL1; CXCL3; CX3CR1; ADCY3; VAV1; CXCL6; MAP2K1; GSK3B	109; 729230; 6347; 1230; 6351; 2770; 6372; 1234; 7409; 5880; 1794; 4893; 2268; 6352; 6464; 2919; 2921; 2932; 10235; 6355; 5579; 4067; 5604; 3055; 1524	192	192
6.41168e-05	0.00137537	NOD-like receptor signaling pathway - Homo sapiens (human)	KEGG	path:hsa04621	CCL2; CCL5; BIRC3; IFNAR2; MAPK13; OAS1; IFI16; OAS2; FADD; PYCARD; MYD88; GBP2; GBP1; CASP4; CYBB; TNF; TP53BP1; ITPR3; CXCL1; CXCL3; IRF7; CASP1; CASP8; CYBA	1536; 4615; 29108; 8772; 3710; 6347; 6352; 2633; 2634; 834; 330; 3428; 2919; 2921; 3455; 837; 841; 4938; 4939; 7124; 5603; 3665; 7158; 1535	181	181
6.48957e-05	0.00137856	Nanomaterial induced apoptosis	Wikipathways	WP2507	CASP3; FAS; BID; BAX; CASP8; FADD; PRF1	836; 841; 8772; 581; 637; 355; 5551	20	20
6.70871e-05	0.00141141	Kaposi sarcoma-associated herpesvirus infection - Homo sapiens (human)	KEGG	path:hsa05167	BAX; IFNAR2; CCR1; MAP2K1; CCR5; MAPK13; MICB; MICA; TP53; FAS; BID; NRAS; CD86; FADD; ANGPT2; LYN; C3; ITPR3; CXCL1; CXCL3; IRF7; CASP3; CASP8; GSK3B; HCK	8772; 581; 1230; 3665; 285; 637; 3710; 4277; 2932; 718; 1234; 4893; 100507436; 836; 841; 4067; 355; 2919; 2921; 3455; 942; 5603; 5604; 3055; 7157	193	193
7.11148e-05	0.0014819	Fc gamma R-mediated phagocytosis - Homo sapiens (human)	KEGG	path:hsa04666	MARCKSL1; SPHK1; INPP5D; VAV1; PIP5K1B; PRKCB; HCK; MAP2K1; MARCKS; PTPRC; CFL1; ARPC1B; LAT; RAC2; PLA2G4A; LYN	1072; 3635; 65108; 5788; 8877; 5321; 8395; 7409; 5880; 10095; 27040; 5579; 4067; 5604; 3055; 4082	97	96
7.18994e-05	0.00148411	PDGFR-beta signaling pathway	PID	pdgfrbpathway	ACTA2; SPHK1; RPS6KA3; SHC1; CSK; PLA2G4A; ARPC1B; NRAS; MAP2K1; FGR; SLA; PTEN; YWHAH; SIPA1; CSF1R; HCK; LYN; LCK; TAGLN	4067; 59; 6503; 6464; 6494; 3932; 7533; 3055; 5728; 5604; 10095; 5321; 6197; 6876; 1445; 2268; 8877; 4893; 1436	127	127
7.62516e-05	0.00155924	Fc Epsilon Receptor I Signaling in Mast Cells	SMPDB	SMP00358	FCER1G; INPP5D; NRAS; MAP2K1; TNF; LAT; LCP2; LYN; PLA2G4A; BTK	2207; 4067; 695; 3937; 27040; 3635; 4893; 5604; 5321; 7124	42	42
8.26084e-05	0.00167359	Human T-cell leukemia virus 1 infection - Homo sapiens (human)	KEGG	path:hsa05166	BUB1B; BAX; CD4; MAP2K1; NRAS; MSX1; CHEK2; CDKN2C; ITGB2; TCF3; CREB5; CD40; TNF; RELB; TSPO; CCNB2; IL2RB; TP53; ADCY3; HLA-DMB; CCND2; PTEN; ITGAL; HLA-DPA1; CD3D; LCK; HLA-DMA	1031; 3108; 3109; 3113; 581; 5728; 3683; 3689; 109; 701; 706; 6929; 4893; 5604; 3932; 894; 4487; 915; 920; 9133; 958; 7157; 11200; 7124; 9586; 3560; 5971	219	219
9.12421e-05	0.00179255	Gap junction - Homo sapiens (human)	KEGG	path:hsa04540	ADCY3; TUBA1C; TUBA1B; TUBA1A; PRKCB; NRAS; TUBB3; MAP2K1; TUBB; TUBB6; TUBA4A; HTR2B; ITPR3; GNAI1; TUBB2B	347733; 109; 3710; 10376; 10381; 7846; 3357; 2770; 4893; 84790; 84617; 203068; 7277; 5579; 5604	88	88
9.1463e-05	0.00179255	HIV-1 Nef: Negative effector of Fas and TNF-alpha	PID	hivnefpathway	TRAF1; CASP3; FAS; BID; BIRC3; CASP8; TNF; FADD; CD247	355; 836; 330; 7185; 637; 7124; 841; 8772; 919	35	35
9.17575e-05	0.00179255	B Cell Receptor Signaling Pathway	Wikipathways	WP23	INPP5D; SHC1; LAT2; VAV1; PIP5K1B; PRKCB; GSK3B; MEF2C; MAP2K1; LCK; PTPRC; HCLS1; RAC2; LYN; PTPN6; BTK	695; 5604; 4208; 2932; 5777; 5579; 4067; 5788; 7409; 3635; 5880; 8395; 3059; 3932; 6464; 7462	98	98
9.17575e-05	0.00179255	Hematopoietic cell lineage - Homo sapiens (human)	KEGG	path:hsa04640	CD1D; CSF1R; CD3D; ITGA4; ITGA5; CD36; CD4; CD14; TNF; FLT3LG; ITGAM; CD2; CD44; HLA-DPA1; HLA-DMB; HLA-DMA	3108; 3109; 3113; 3676; 3678; 3684; 2323; 912; 914; 915; 920; 1436; 948; 960; 929; 7124	99	98
9.27032e-05	0.001795	Host-pathogen interaction of human coronaviruses - apoptosis	Wikipathways	WP4864	CASP3; BID; FADD; CASP8; TNF; BAX; MAPK13	836; 8772; 637; 581; 841; 5603; 7124	21	21
9.44732e-05	0.00179746	miRNA targets in ECM and membrane receptors	Wikipathways	WP2911	LAMC1; FN1; THBS2; COL5A2; COL5A1; COL1A2; COL4A2; COL4A1; COL6A3; COL6A2	1289; 7058; 1292; 1293; 1290; 1278; 3915; 1284; 2335; 1282	43	43
9.44732e-05	0.00179746	Syndecan-1-mediated signaling events	PID	syndecan_1_pathway	CCL5; SDCBP; COL5A2; COL5A1; COL1A2; COL4A1; COL1A1; COL6A3; COL6A2; PPIB	1293; 5479; 1277; 1292; 1282; 6386; 1290; 1278; 6352; 1289	43	43
0.00010018	0.0018896	Prefoldin mediated transfer of substrate to CCT/TriC	Reactome	R-HSA-389957	TUBA1C; CCT3; TUBA1A; TUBB3; TUBB6; TUBA4A; CCT6A; TUBB2B	10381; 84790; 908; 7203; 347733; 7846; 7277; 84617	28	28
0.0001039	0.00194303	Dimerization of procaspase-8	Reactome	R-HSA-69416	FADD; FAS; TNFSF10; CASP8; TNFRSF10B	355; 8795; 8743; 8772; 841	10	10
0.000116252	0.00215558	CD4 T cell receptor signaling-ERK cascade	INOH	None	NRAS; CD4; LAT; MAP2K1; CD247; ZAP70; HLA-DPA1; ITPR3; CD3D; LCK	3932; 3113; 5604; 27040; 7535; 3710; 4893; 920; 915; 919	44	44
0.000129489	0.0023415	Regulation of necroptotic cell death	Reactome	R-HSA-5675482	TNFSF10; FAS; CASP8; SDCBP; TNFRSF10B; FLOT1; FADD	10211; 8795; 841; 8743; 6386; 8772; 355	22	22
0.000129489	0.0023415	RIPK1-mediated regulated necrosis	Reactome	R-HSA-5213460	TNFSF10; FAS; CASP8; SDCBP; TNFRSF10B; FLOT1; FADD	10211; 8795; 841; 8743; 6386; 8772; 355	22	22
0.000129489	0.0023415	Post-chaperonin tubulin folding pathway	Reactome	R-HSA-389977	TUBA1C; TUBA1B; TUBA1A; TUBB3; TUBB6; TUBA4A; TUBB2B	10381; 84790; 10376; 347733; 7846; 7277; 84617	22	22
0.00013167	0.00236142	DAP12 signaling	Reactome	R-HSA-2424491	SHC1; KLRK1; NRAS; TYROBP; LAT; LCP2; LCK; BTK	3932; 27040; 4893; 22914; 6464; 3937; 695; 7305	29	29
0.00014199	0.00250783	Toll Like Receptor 4 (TLR4) Cascade	Reactome	R-HSA-166016	TLR2; MYD88; IRF7; CD36; TLR1; BIRC3; MAP2K1; CASP8; MEF2C; CD14; RPS6KA3; ITGAM; FADD; LY96; ITGB2; IRAK1; BTK	929; 3654; 948; 3684; 841; 4615; 8772; 3665; 5604; 4208; 23643; 695; 6197; 7097; 3689; 330; 7096	112	112
0.000142125	0.00250783	Class I PI3K signaling events	PID	pi3kcipathway	INPP5D; NRAS; FGR; PTEN; ZAP70; LAT; HCK; LYN; LCK; BTK	4067; 3932; 2268; 27040; 3055; 3635; 4893; 7535; 5728; 695	45	45
0.000145825	0.00253227	Primary immunodeficiency - Homo sapiens (human)	KEGG	path:hsa05340	TAP1; CD40; CD4; PTPRC; ZAP70; ADA; CD3D; LCK; BTK	915; 920; 5788; 695; 958; 3932; 100; 6890; 7535	38	37
0.000145825	0.00253227	Allograft rejection - Homo sapiens (human)	KEGG	path:hsa05330	GZMB; FAS; CD40; CD86; TNF; PRF1; HLA-DPA1; HLA-DMB; HLA-DMA	3108; 3109; 3113; 942; 5551; 3002; 7124; 355; 958	38	37
0.000153223	0.00263898	IL12-mediated signaling events	PID	il12_2pathway	IL2RB; STAT4; CCL4; GZMB; HLX; CD4; CD247; CCR5; RELB; CD3D; LCK; GZMA	6351; 3142; 5971; 1234; 3002; 6775; 920; 3001; 915; 919; 3932; 3560	63	63
0.000154383	0.00263898	Focal Adhesion-PI3K-Akt-mTOR-signaling pathway	Wikipathways	WP3932	COL4A1; TNC; NRAS; ITGA4; ITGA5; ITGA7; IFNAR2; MAP2K1; PGF; THBS2; CSF1R; THBS3; ANGPT2; COL1A2; ITGB2; COMP; CREB5; EPHA2; COL5A2; PIK3C2B; COL5A1; COL4A2; VEGFC; LAMC1; IL2RB; EIF4E2; FN1; GSK3B; PTEN; ITGAL; COL1A1; COL6A2; LPAR6	9470; 7058; 7059; 285; 1311; 5228; 1290; 3560; 4893; 5604; 3678; 3679; 3371; 3676; 2932; 1277; 1436; 7424; 3455; 2335; 3689; 3683; 9586; 5728; 1969; 1292; 1278; 3915; 5287; 10161; 1284; 1282; 1289	302	302
0.000168058	0.00282854	TCR signaling	Reactome	R-HSA-202403	INPP5D; CSK; PTEN; ENAH; CD4; LAT; CD247; PTPRC; ZAP70; HLA-DPA1; LCP2; CD3D; LCK	1445; 3932; 3113; 27040; 7535; 3937; 920; 915; 5788; 919; 3635; 5728; 55740	73	73
0.000168058	0.00282854	Parkin-Ubiquitin Proteasomal System pathway	Wikipathways	WP2359	UBE2J1; CASP1; TUBB6; TUBA1B; TUBA1A; HSPA14; TUBB; CASP8; TUBB3; TUBA1C; TUBA4A; PSMC4; TUBB2B	10381; 834; 5704; 203068; 84617; 7846; 84790; 347733; 51182; 51465; 10376; 7277; 841	73	73
0.00017269	0.00286246	activation of csk by camp-dependent protein kinase inhibits signaling through the t cell receptor	BioCarta	cskpathway	CCL4; CSK; CD4; ADRB2; CD247; PTPRC; ZAP70; CD3D; LCK; CCR5	6351; 154; 1445; 3932; 7535; 1234; 920; 915; 5788; 919	46	46
0.00017269	0.00286246	TNF receptor signaling pathway	PID	tnfpathway	SQSTM1; TNFRSF1B; MAP4K4; TRAF1; FADD; BIRC3; CASP8; TNF; SMPD2; CAV1	7124; 8878; 330; 7185; 6610; 841; 8772; 857; 7133; 9448	46	46
0.000177282	0.0029101	induction of apoptosis through dr3 and dr4/5 death receptors	BioCarta	deathpathway	TNFSF10; CASP3; BID; CASP8; TNFRSF10B; FADD; LMNA	637; 4000; 8795; 841; 8743; 836; 8772	23	23
0.000181784	0.0029101	Regulation by c-FLIP	Reactome	R-HSA-3371378	FADD; FAS; TNFSF10; CASP8; TNFRSF10B	355; 8795; 8743; 8772; 841	11	11
0.000181784	0.0029101	CASP8 activity is inhibited	Reactome	R-HSA-5218900	FADD; FAS; TNFSF10; CASP8; TNFRSF10B	355; 8795; 8743; 8772; 841	11	11
0.000181784	0.0029101	granzyme a mediated apoptosis pathway	BioCarta	setpathway	NME1; CASP3; PRF1; GZMB; GZMA	5551; 3002; 3001; 836; 4830	11	11
0.000182214	0.0029101	Response to elevated platelet cytosolic Ca2+	Reactome	R-HSA-76005	VEGFC; ACTN1; WDR1; MANF; TIMP1; CFD; PRKCB; FN1; CD36; A2M; ECM1; CFL1; CLU; SRGN; TUBA4A; TAGLN2; PLEK; ITIH3; LHFPL2	7873; 7076; 1072; 948; 1893; 5552; 10184; 7277; 2335; 5341; 8407; 5579; 7424; 9948; 87; 3699; 1675; 2; 1191	136	136
0.000185153	0.00293561	Signaling by Receptor Tyrosine Kinases	Reactome	R-HSA-9006934	NCF2; SPHK1; NCKAP1L; CYFIP1; VEGFC; NCF4; CSF1R; RIT1; SPRY1; DNM1; TRIB3; PSENEN; BDNF; SH3GL1; AXL; CAV1; PGF; TCIRG1; AP2S1; NRAS; THBS2; THBS3; HBEGF; LYN; LYL1; SHC1; CSK; PRKCB; CYBB; CYBA; FLT3LG; SH2B3; COL4A1; ITPR3; PTPN6; RPS6KA3; VAV1; MAP2K1; TIA1; MEF2C; ATP6V0A2; COL6A3; COL6A2; LCK; COL4A2	558; 2323; 3071; 4688; 7424; 5228; 5777; 627; 4893; 1436; 23545; 1292; 3932; 7058; 4066; 1282; 1535; 3710; 4208; 6197; 5579; 10252; 10019; 7409; 1759; 10312; 23191; 1839; 7072; 4689; 857; 5604; 6016; 1293; 55851; 4067; 8877; 57761; 6464; 1175; 1536; 6455; 7059; 1284; 1445	464	464
0.00018831	0.00296419	T cell receptor signaling pathway - Homo sapiens (human)	KEGG	path:hsa04660	CD247; VAV1; GSK3B; NRAS; PTPN6; CD4; MAP2K1; TNF; PTPRC; ZAP70; MAPK13; LAT; LCP2; NFKBIE; CD3D; LCK	4794; 5777; 7409; 7124; 4893; 3932; 3937; 7535; 2932; 920; 915; 919; 27040; 5788; 5603; 5604	104	104
0.000196086	0.00306455	RAC3 GTPase cycle	Reactome	R-HSA-9013423	NCF2; ARHGAP15; CYFIP1; NCF4; CDC42EP1; NCKAP1L; EPHA2; MCAM; CYBB; CYBA; ARHGDIB; GIT2; IL32; DOCK10; CAV1	1969; 23191; 4162; 55843; 1535; 4689; 55619; 857; 3071; 397; 1536; 9235; 11135; 4688; 9815	94	94
0.000209668	0.00320807	Cells and molecules involved in local acute inflammatory response	Wikipathways	WP4493	ITGB2; ITGA4; TNF; ITGAL; VCAM1; C3	3689; 3683; 718; 7412; 7124; 3676	17	17
0.000209668	0.00320807	tnfr1 signaling pathway	BioCarta	tnfr1pathway	CASP3; BIRC3; CASP8; TNF; FADD; LMNA	7124; 4000; 8772; 836; 330; 841	17	17
0.000209668	0.00320807	Beta5 beta6 beta7 and beta8 integrin cell surface interactions	PID	integrin5_pathway	FN1; PLAUR; ITGA4; PLAU; FBN1; VCAM1	7412; 2200; 2335; 5329; 3676; 5328	17	17
0.000219238	0.00333119	role of mef2d in t-cell apoptosis	BioCarta	mef2dpathway	PRKCB; CD4; CD247; PTPRC; ZAP70; LAT; CD3D; LCK	27040; 7535; 920; 915; 5788; 919; 3932; 5579	31	31
0.000238381	0.00359708	Fas	INOH	None	CASP3; FAS; BID; CASP8; YWHAH; BAX; FADD	355; 637; 581; 841; 8772; 836; 7533	24	24
0.000243055	0.00364249	Measles - Homo sapiens (human)	KEGG	path:hsa05162	IFNAR2; IL2RB; MYD88; IRF7; CASP3; FAS; BID; CCND2; BAX; GSK3B; OAS1; MSN; OAS2; CASP8; FADD; TLR2; IRAK1; CD3D; TP53	4615; 8772; 581; 3654; 3665; 894; 637; 4478; 836; 841; 4938; 4939; 2932; 355; 3455; 915; 7097; 3560; 7157	139	139
0.000248933	0.00370521	Interferon gamma signaling	Reactome	R-HSA-877300	IRF1; TRIM38; IRF7; GBP2; GBP1; IRF8; IFI30; OAS1; OAS2; VCAM1; IFNGR2; CD44; HLA-DPA1; PTPN6; MID1	10475; 7412; 4281; 3460; 4938; 3113; 3665; 3394; 2634; 5777; 10437; 2633; 960; 3659; 4939	96	96
0.000254025	0.00375544	CD4 T cell receptor signaling-JNK cascade	INOH	None	RAC2; CD86; CD4; LAT; MAP2K1; CD247; ZAP70; HLA-DPA1; ITPR3; CD3D; LCK	942; 5880; 3932; 3113; 27040; 7535; 920; 915; 919; 5604; 3710	57	57
0.000271181	0.00398217	BCR	NetPath	Pathway_BCR	IFITM1; CHST15; SHC1; CCL4; LAT2; VAV1; PIP5K1B; PRKCB; BAX; PTPN6; ZAP70; LCP2; HCLS1; HCK; LYN; GSK3B; LCK; BTK	4067; 6351; 3059; 581; 51363; 6464; 8519; 8395; 3055; 7535; 3937; 3932; 5579; 5777; 2932; 7462; 7409; 695	129	129
0.000278244	0.00405865	Syndecan-4-mediated signaling events	PID	syndecan_4_pathway	MDK; ACTN1; FN1; CCL5; ITGA5; SDCBP; TNC; TFPI	87; 7035; 6386; 3678; 3371; 4192; 6352; 2335	32	32
0.000288478	0.00418006	TRAIL signaling	Reactome	R-HSA-75158	TNFRSF10B; TNFSF10; CASP8; FADD	8795; 8743; 8772; 841	7	7
0.000299813	0.00431572	miR-509-3p alteration of YAP1-ECM axis	Wikipathways	WP3967	FN1; TWIST1; THBS2; COL5A1; COL1A1; TEAD4	7291; 7058; 2335; 1289; 1277; 7004	18	18
0.000315356	0.00446883	stathmin and breast cancer resistance to antimicrotubule agents	BioCarta	stathminpathway	CCNB1; TUBA1C; TUBA1A; CD247; CD2; MAPK13; TUBA4A	5603; 84790; 891; 919; 7846; 7277; 914	25	25
0.000315356	0.00446883	VEGFR3 signaling in lymphatic endothelium	PID	lymphangiogenesis_pathway	SHC1; FN1; ITGA4; ITGA5; COL1A2; VEGFC; COL1A1	7424; 3676; 1277; 6464; 3678; 1278; 2335	25	25
0.000316576	0.00446883	Human cytomegalovirus infection - Homo sapiens (human)	KEGG	path:hsa05163	CCL2; TAP1; IL10RA; CCL4; CCL5; BAX; CCR1; MAP2K1; CCR5; MAPK13; GNAI1; FAS; BID; NRAS; PTGER2; FADD; RAC2; CREB5; PRKCB; TNF; ITPR3; TP53; CASP3; ADCY3; CASP8; GSK3B	3587; 8772; 581; 5732; 109; 3710; 9586; 2932; 1234; 6347; 1230; 6352; 6890; 2770; 637; 5880; 6351; 4893; 836; 841; 355; 5579; 7124; 5603; 5604; 7157	225	225
0.000319972	0.00448781	Chemokine signaling pathway	Wikipathways	WP3929	RASGRP2; CXCL3; RAC2; CCL4; CX3CR1; ADCY3; DOCK2; CCL5; VAV1; PRKCB; NRAS; CCR2; FGR; GSK3B; CSK; CCR1; MAP2K1; HCK; LYN; SHC1; GNAI1	5604; 1794; 729230; 4893; 10235; 2770; 1524; 2268; 1230; 2932; 109; 5579; 2921; 3055; 4067; 6352; 6351; 7409; 5880; 1445; 6464	165	165
0.000324158	0.00448897	Downstream signaling in na&#xef;ve CD8+ T cells	PID	cd8tcrdownstreampathway	IL2RB; STAT4; GZMB; CD247; PRKCB; NRAS; IFNAR2; MAP2K1; TNF; PRF1; TNFRSF4; CD3D	7124; 5604; 7293; 3002; 6775; 915; 3455; 919; 4893; 5551; 5579; 3560	68	68
0.000324158	0.00448897	DNA damage response	Wikipathways	WP707	CCNB2; CCNB1; TP53; CASP3; FAS; BID; CCND2; BAX; TNFRSF10B; CASP8; DDB2; CHEK2	11200; 836; 7157; 581; 891; 894; 637; 9133; 8795; 841; 1643; 355	68	68
0.000328893	0.00451996	Platelet degranulation	Reactome	R-HSA-114608	VEGFC; ACTN1; WDR1; MANF; TIMP1; CFD; FN1; CD36; A2M; ECM1; CFL1; CLU; SRGN; TUBA4A; TAGLN2; PLEK; ITIH3; LHFPL2	7873; 7076; 1072; 948; 1893; 5552; 10184; 7277; 5341; 8407; 7424; 9948; 87; 3699; 1675; 2; 2335; 1191	131	131
0.000332593	0.00451996	Acute viral myocarditis	Wikipathways	WP4298	ITGB2; RAC2; CASP3; BAX; GSK3B; CD4; TNF; ITGAL; CCR5; PYCARD; CASP8; HLA-DMA; CAV1	5880; 836; 857; 1234; 581; 2932; 3108; 7124; 3683; 3689; 841; 29108; 920	78	78
0.000332593	0.00451996	Nuclear Envelope (NE) Reassembly	Reactome	R-HSA-2995410	UBE2I; CCNB2; CCNB1; TUBA1C; TUBA1B; TUBA1A; NUP93; NUP85; TUBB3; TUBB6; TUBA4A; LMNA; TUBB2B	7329; 9688; 79902; 84790; 10376; 4000; 9133; 891; 10381; 347733; 7846; 7277; 84617	78	78
0.000348238	0.00470336	SARS-CoV-2 innate immunity evasion and cell-specific immune response	Wikipathways	WP5039	CXCL1; CCL2; CXCL3; IRF7; CCL4; CCL5; CXCL6; IFITM1; TP53I3; IFNAR2; FADD	2921; 3455; 9540; 3665; 8772; 2919; 8519; 6352; 6347; 6351; 6372	60	59
0.000361551	0.00485321	CD4 T cell receptor signaling	INOH	None	RAC2; PSMB10; VAV1; CD3D; NRAS; CD86; CD4; LAT; MAP2K1; CD247; ZAP70; PSMB9; PSMB8; HLA-DPA1; ITPR3; NFKBIE; PSMC4; LCK	4794; 920; 5704; 5698; 942; 3113; 27040; 5604; 3710; 3932; 7535; 5696; 919; 5880; 4893; 915; 5699; 7409	132	132
0.000382678	0.00510548	Transcriptional misregulation in cancer - Homo sapiens (human)	KEGG	path:hsa05202	CDKN2C; BIRC3; BAX; MITF; CEBPA; CSF1R; CD86; DDB2; TRAF1; HHEX; LYL1; TCF3; FLI1; CD40; PLAU; IL2RB; TP53; GZMB; BCL2A1; CCND2; MEF2C; CD14; ITGAM	3087; 7185; 1050; 1031; 581; 597; 3684; 1643; 4208; 4286; 5328; 2313; 6929; 330; 894; 1436; 929; 942; 3002; 958; 4066; 3560; 7157	192	191
0.000392317	0.00520237	Signaling by VEGF	Reactome	R-HSA-194138	PGF; NCF2; SPHK1; NCKAP1L; CYFIP1; NCF4; VAV1; PRKCB; NRAS; CYBB; CYBA; VEGFC; ITPR3; AXL; CAV1	558; 23191; 1536; 3071; 4689; 857; 3710; 1535; 4688; 5579; 7424; 5228; 8877; 4893; 7409	100	100
0.000396555	0.00522688	Human papillomavirus infection - Homo sapiens (human)	KEGG	path:hsa05165	TNC; THBS2; ITGA4; ITGA5; BAX; ITGA7; IFNAR2; MAP2K1; GSK3B; FAS; NRAS; THBS3; FADD; COMP; CREB5; TNF; COL4A2; COL4A1; LAMC1; HEY2; IRF1; TP53; CASP3; FN1; CCND2; CASP8; NOTCH3; TCIRG1; PTEN; COL1A2; ATP6V0A2; COL1A1; COL6A3; COL6A2	836; 3676; 581; 8772; 3659; 3678; 3679; 5728; 23545; 1311; 4854; 3455; 1277; 1278; 1282; 1284; 1292; 1293; 4893; 2335; 3371; 3915; 355; 9586; 2932; 894; 7058; 7059; 841; 10312; 23493; 7124; 5604; 7157	331	331
0.000407357	0.00533711	Generation of second messenger molecules	Reactome	R-HSA-202433	ENAH; CD4; LAT; CD247; ZAP70; HLA-DPA1; LCP2; CD3D; LCK	3932; 3113; 27040; 7535; 3937; 920; 915; 919; 55740	42	42
0.000411057	0.00535353	Endogenous TLR signaling	PID	toll_endogenous_pathway	MYD88; BGN; TLR2; CD14; TLR1; LY96; IRAK1	929; 3654; 4615; 23643; 7097; 633; 7096	26	26
0.000417744	0.00540842	Scavenging by Class A Receptors	Reactome	R-HSA-3000480	MARCO; COLEC12; COL4A2; COL4A1; COL1A1; COL1A2	1284; 8685; 1278; 81035; 1277; 1282	19	19
0.000424391	0.00546216	EGFR1	NetPath	Pathway_EGFR1	ACTA2; RPS27L; EPHA2; SDCBP; MAP2K1; KRT7; S100A11; S100A10; AXL; CAV1; AP2S1; CSF1R; DOK2; TKT; TAGLN2; PDLIM4; LYN; PDLIM1; CSK; CSTB; PRKCB; CEBPA; PIK3C2B; SFPQ; CFL1; PTPN6; RGS16; ACTN1; RPS6KA3; TP53; VAV1; SPRY1; GSK3B; KRT17; PTEN; PTPRE; FLOT1; GIT2; DNM1; FLNB; LCK; SHC1; KRT18	558; 6281; 8572; 3855; 1476; 2317; 5777; 87; 1436; 59; 9124; 1969; 5728; 3932; 8407; 6197; 5791; 5579; 6004; 3875; 5287; 6421; 7409; 10211; 1759; 7157; 51065; 857; 9046; 5604; 6386; 4067; 6464; 1072; 6282; 1175; 7086; 10252; 1050; 3872; 1445; 9815; 2932	455	454
0.000429176	0.00549145	B cell receptor signaling pathway - Homo sapiens (human)	KEGG	path:hsa04662	IFITM1; INPP5D; LILRB2; VAV1; PRKCB; NRAS; NFKBIE; MAP2K1; RAC2; LYN; GSK3B; PTPN6; BTK	4893; 3635; 695; 4794; 8519; 5579; 5777; 4067; 5604; 10288; 7409; 2932; 5880	82	80
0.000435209	0.00553626	IL8- and CXCR2-mediated signaling events	PID	il8cxcr2_pathway	RAC2; DOCK2; PRKCB; FGR; GNA15; DNM1; HCK; LYN	4067; 2268; 3055; 5880; 1759; 1794; 2769; 5579	34	34
0.000490179	0.00619949	Type I diabetes mellitus - Homo sapiens (human)	KEGG	path:hsa04940	GZMB; FAS; CPE; CD86; TNF; PRF1; HLA-DPA1; HLA-DMB; HLA-DMA	942; 5551; 3108; 3109; 3113; 3002; 1363; 7124; 355	43	43
0.000495773	0.0062342	Signaling events mediated by Stem cell factor receptor (c-Kit)	PID	kitpathway	SHC1; PTEN; VAV1; GSK3B; PIK3C2B; MAP2K1; SH2B3; MITF; LYN; PTPN6	4067; 5777; 2932; 4286; 10019; 6464; 5287; 5728; 5604; 7409	52	52
0.000522896	0.0065377	T-cell receptor (TCR) signaling pathway	Wikipathways	WP69	SHC1; SH2B3; VAV1; FAS; GATA3; CD4; MAP2K1; CD247; ZAP70; LAT; LCP2; CD3D; LCK; CCR5	3932; 7535; 27040; 920; 5604; 919; 915; 1234; 10019; 7409; 2625; 3937; 6464; 355	92	92
0.00053706	0.00667663	Amyotrophic lateral sclerosis (ALS)	Wikipathways	WP2447	TP53; CASP3; CASP1; NEFM; BID; BAX; GPX1; TNF	836; 834; 4741; 581; 2876; 637; 7124; 7157	35	35
0.000551598	0.00681862	Nef and signal transduction	Reactome	R-HSA-164944	DOCK2; HCK; CD247; LCK	3055; 919; 3932; 1794	8	8
0.000558084	0.00686005	Interferon alpha/beta signaling	Reactome	R-HSA-909733	IFNAR2; IFITM1; IRF8; IRF7; GBP2; IFI35; IRF1; OAS1; OAS2; PSMB8; ISG20; PTPN6	4938; 5777; 2634; 3430; 5696; 3455; 3665; 3669; 8519; 4939; 3659; 3394	72	72
0.000568964	0.00691608	Purinergic signaling in leishmaniasis infection	Reactome	R-HSA-9660826	ENTPD1; CASP1; C3AR1; NT5E; C3; PYCARD	29108; 718; 719; 953; 4907; 834	20	20
0.000568964	0.00691608	Cell recruitment (pro-inflammatory response)	Reactome	R-HSA-9664424	ENTPD1; CASP1; C3AR1; NT5E; C3; PYCARD	29108; 718; 719; 953; 4907; 834	20	20
0.000581182	0.00698696	hiv-1 nef: negative effector of fas and tnf	BioCarta	hivnefpathway	TRAF1; CASP3; FAS; BID; BIRC3; CASP8; TNF; ARHGDIB; FADD; LMNA	355; 330; 7185; 637; 397; 8772; 7124; 836; 4000; 841	53	53
0.000581182	0.00698696	keratinocyte differentiation	BioCarta	keratinocytepathway	TRAF1; CEBPA; SHC1; FAS; PRKCB; BIRC3; MAP2K1; TNF; MAPK13; MAP4K4	5603; 1050; 330; 7185; 7124; 6464; 355; 9448; 5604; 5579	53	53
0.000584811	0.00699217	Chaperonin-mediated protein folding	Reactome	R-HSA-390466	SPHK1; TP53; TUBA1C; CCT3; TUBA1A; TUBB3; TUBB6; GNA15; TUBA1B; TUBA4A; FBXW2; CCT6A; KIFC3; TUBB2B	10381; 84790; 2769; 347733; 7846; 84617; 7157; 7203; 7277; 10376; 26190; 3801; 908; 8877	93	93
0.00061074	0.0072625	PI3K-Akt signaling pathway	Wikipathways	WP4172	COL4A1; TNC; NRAS; ITGA4; ITGA5; ITGA7; IFNAR2; MAP2K1; BDNF; PGF; THBS2; CSF1R; THBS3; ANGPT2; COMP; CREB5; EPHA2; FLT3LG; COL4A2; VEGFC; LAMC1; IL2RB; EIF4E2; TP53; FN1; CCND2; GSK3B; TLR2; PTEN; COL1A2; COL1A1; COL6A3; COL6A2; LPAR6	9470; 2323; 7058; 7059; 7157; 285; 1311; 5228; 3560; 4893; 5604; 3678; 3679; 3371; 3676; 2932; 1277; 7424; 627; 1436; 3455; 7097; 2335; 5728; 1969; 1292; 1293; 1278; 3915; 894; 10161; 1284; 1282; 9586	340	339
0.00062603	0.00732489	Integrins in angiogenesis	PID	avb3_integrin_pathway	FN1; MFGE8; CSF1R; CASP8; COL5A2; COL5A1; COL1A2; COL4A1; COL1A1; COL6A3; COL6A2	1293; 1277; 1292; 1278; 4240; 1282; 841; 1290; 1436; 2335; 1289	63	63
0.00062603	0.00732489	T-Cell antigen Receptor (TCR) pathway during Staphylococcus aureus infection	Wikipathways	WP3863	PTPN6; GSK3B; CD4; MAP2K1; TNF; PTPRC; ZAP70; LAT; LCP2; CD3D; LCK	5604; 27040; 915; 5788; 3937; 2932; 3932; 7535; 7124; 5777; 920	63	63
0.00062603	0.00732489	Modulators of TCR signaling and T cell activation	Wikipathways	WP5072	VAV1; FIBP; LCK; CD247; ZAP70; LAT; LCP2; DGKA; CD3D; PTPN6; SH2B3	27040; 919; 5777; 915; 3937; 9158; 7535; 10019; 3932; 1606; 7409	63	63
0.000629768	0.00732943	PI3K-Akt signaling pathway - Homo sapiens (human)	KEGG	path:hsa04151	COL4A1; NRAS; ITGA4; EPHA2; ITGA7; IFNAR2; MAP2K1; BDNF; PGF; THBS2; THBS3; YWHAH; ANGPT2; CSF1R; COMP; CREB5; ITGA5; FLT3LG; COL4A2; TNC; LAMC1; VEGFC; IL2RB; EIF4E2; TP53; FN1; CCND2; GSK3B; TLR2; PTEN; COL1A2; COL1A1; COL6A3; COL6A2; LPAR6	2323; 285; 2335; 627; 4893; 2932; 894; 7058; 7059; 7097; 7157; 5228; 1277; 1282; 1284; 1292; 1293; 1311; 3371; 7533; 9586; 3455; 1436; 1278; 5604; 3560; 9470; 7424; 1969; 3676; 3678; 3679; 5728; 3915; 10161	354	353
0.000653777	0.00749117	Hepatitis B - Homo sapiens (human)	KEGG	path:hsa05161	MYD88; IRF7; CASP3; FAS; BID; HSPG2; NRAS; BAX; TLR2; PRKCB; MAP2K1; STAT4; CASP8; FADD; DDB2; TP53; MAPK13; IRAK1; CREB5; TNF	4615; 8772; 581; 3654; 3665; 1643; 6775; 637; 3339; 4893; 836; 841; 355; 9586; 7097; 5579; 7124; 5603; 5604; 7157	162	162
0.000654042	0.00749117	Activation, myristolyation of BID and translocation to mitochondria	Reactome	R-HSA-75108	BID; CASP8; GZMB	637; 3002; 841	4	4
0.000654042	0.00749117	Alternative complement activation	Reactome	R-HSA-173736	C3; CFD; CFB	1675; 718; 629	4	4
0.000657361	0.00749117	African trypanosomiasis - Homo sapiens (human)	KEGG	path:hsa05143	IDO1; FAS; PRKCB; HBA2; HBB; TNF; VCAM1; MYD88	4615; 3620; 5579; 355; 7124; 3040; 3043; 7412	37	36
0.000671422	0.00761177	TWEAK	NetPath	Pathway_TWEAK	TRAF1; CD163; CASP8; GSK3B; TNF; FADD; TNFRSF12A	7124; 7185; 2932; 51330; 9332; 8772; 841	28	28
0.000684924	0.00772481	classical complement pathway	BioCarta	classicpathway	C3; C2; C1QB; C1QA; C1R	718; 717; 715; 712; 713	14	14
0.000758167	0.00850703	Hepatitis B infection	Wikipathways	WP4666	FAS; STAT4; IRF7; CASP3; FADD; CREB5; PRKCB; NRAS; BAX; TLR2; MAP2K1; TNF; HSPG2; CASP8; MAPK13; DDB2; IRAK1; MYD88; BID	3654; 7124; 4893; 5604; 5603; 836; 3665; 581; 7097; 5579; 6775; 8772; 841; 9586; 4615; 637; 3339; 1643; 355	152	152
0.000788649	0.0088039	RANKL-RANK signaling pathway	Wikipathways	WP2018	SQSTM1; CTSK; TRAF1; FHL2; MAP2K1; VCAM1; TNFRSF11B; MITF; RELB; LYN	5604; 4286; 4067; 7412; 4982; 2274; 1513; 8878; 5971; 7185	55	55
0.000798474	0.00886833	Type II interferon signaling (IFNG)	Wikipathways	WP619	TAP1; CYBB; IRF1; PSMB9; GBP1; IRF8; OAS1; IFNGR2	2633; 6890; 3659; 3394; 3460; 4938; 1536; 5698	37	37
0.000843162	0.00931737	fc epsilon receptor i signaling in mast cells	BioCarta	fcer1pathway	FCER1G; SHC1; VAV1; PRKCB; MAP2K1; LYN; BTK	4067; 6464; 5604; 2207; 7409; 5579; 695	29	29
0.000847508	0.00931833	Ebola Virus Pathway on Host	Wikipathways	WP4217	CLEC10A; ACTN1; CD300A; IRF7; MFGE8; ITGA4; ITGA5; ASGR1; ICAM2; HLA-DPA1; RHOC; RELB; FLNB; HLA-DMA; HLA-DMB; AXL; CAV1	2317; 3678; 3676; 3384; 3665; 389; 5971; 432; 857; 558; 4240; 3108; 3109; 87; 10462; 11314; 3113	130	130
0.000876128	0.00958485	Programmed Cell Death	Reactome	R-HSA-5357801	IRF1; TNFSF10; TP53; CASP3; GZMB; FAS; BID; YWHAH; CASP8; SDCBP; TNFRSF10B; CD14; FLOT1; BAX; FADD; LY96; AVEN; LMNA	10211; 929; 581; 8743; 841; 355; 7157; 4000; 8772; 836; 23643; 3659; 637; 3002; 8795; 57099; 6386; 7533	142	142
0.000948954	0.010243	MAPK signaling pathway - Homo sapiens (human)	KEGG	path:hsa04010	RASGRP2; MAP4K4; CSF1R; EPHA2; MAP2K1; MAPK13; BDNF; PGF; MECOM; FAS; NRAS; IRAK1; ANGPT2; RELB; MYD88; RAC2; PRKCB; MRAS; TNF; FLT3LG; VEGFC; CACNA2D3; PLA2G4A; RPS6KA3; TP53; CASP3; MEF2C; CACNB3; CD14; FLNB	4615; 6197; 3654; 2122; 2317; 5228; 4208; 627; 4893; 5321; 9448; 5880; 7424; 784; 2323; 22808; 285; 836; 5971; 355; 929; 1436; 1969; 7124; 5579; 5603; 5604; 7157; 55799; 10235	294	294
0.000949324	0.010243	TRIF-mediated programmed cell death	Reactome	R-HSA-2562578	LY96; CD14; CASP8; FADD	929; 23643; 8772; 841	9	9
0.000950336	0.010243	Signal Transduction	Reactome	R-HSA-162582	BUB1B; STK10; C5AR1; BDNF; AXL; CAV1; ARHGEF6; HTR2B; PTGER2; TLE3; DOCK10; FADD; PLXND1; LYN; IRAK1; SHC1; CENPF; FPR3; GATA3; CXCL1; CXCL3; CX3CR1; FN1; CXCL6; ARPC1B; ADCY3; CCR2; GSK3B; PTEN; ARHGAP15; KPNA2; LAT; RASGRP2; TNFSF10; CCL4; CCL5; DOCK2; NUP85; RIT1; GPR18; DNM1; TRIB3; EED; ARL4C; AP2S1; SH3GL1; THBS2; THBS3; SOX17; HRH1; MYD88; ACTC1; CDC42EP1; CSK; MRAS; SFPQ; COL4A2; COL4A1; …	5732; 6352; 4688; 5228; 51339; 5998; 701; 7533; 23545; 1292; 1063; 6793; 330; 4066; 5136; 1282; 187; 7059; 7409; 1759; 10312; 4615; 857; 7456; 7124; 836; 8877; 57761; 1606; 2919; 7185; 2146; 1234; 1072; 2769; 8795; 1284; 3002; 6610; 10235; 1445; 558; 8743; 2323; 7058; 79902; 8772; 3071; 391; 2359; 5777; 87; 627; 4893; 10161; 55843; 2921; 4650; 6347; 11343; 23493; 65992; 7535; 695; 64321; 10019; 5…	2432	2431
0.000995927	0.0106818	Protein folding	Reactome	R-HSA-391251	SPHK1; TP53; TUBA1C; CCT3; TUBA1A; TUBB3; TUBB6; GNA15; TUBA1B; TUBA4A; FBXW2; CCT6A; KIFC3; TUBB2B	10381; 84790; 2769; 347733; 7846; 7157; 7203; 7277; 84617; 10376; 26190; 3801; 908; 8877	98	98
0.00100217	0.0106964	Cytokine-cytokine receptor interaction - Homo sapiens (human)	KEGG	path:hsa04060	CCL2; LIF; TNFSF10; IL10RA; CCL4; CCL5; CCL8; IFNAR2; CCR1; CCR2; CCR5; IFNGR2; TNFRSF12A; FAS; CSF1R; TNFRSF4; GDF11; IL2RB; CD40; LTB; TNF; IL32; TNFRSF11B; CXCL1; CD4; CXCL3; TNFRSF1B; CX3CR1; TNFRSF10B; CXCL6	3587; 8743; 355; 8795; 9235; 4982; 7293; 6347; 1230; 6351; 6352; 6355; 6372; 1234; 7133; 729230; 2919; 2921; 3455; 3460; 51330; 3976; 10220; 1436; 3560; 920; 958; 4050; 7124; 1524	295	295
0.0010359	0.0110027	Biosynthesis of the N-glycan precursor (dolichol lipid-linked oligosaccharide, LLO) and transfer to a nascent protein	Reactome	R-HSA-446193	DOLK; DPAGT1; ST3GAL5; NEU1; ALG3; ST8SIA4; ST8SIA1; GMPPB; ALG9; GLB1; NANS; NAGK	22845; 10195; 8869; 54187; 6489; 2720; 1798; 29925; 55577; 79796; 7903; 4758	77	77
0.00106784	0.0112871	TNF	INOH	None	CASP3; PSMB10; BID; FADD; BAX; NFKBIE; TNF; CASP8; PSMB9; PSMB8; PSMC4	7124; 637; 4794; 581; 5696; 5699; 8772; 5704; 836; 841; 5698	67	67
0.00110214	0.0115936	CD4 T cell receptor signaling-NFkB cascade	INOH	None	PSMB10; CD3D; CD86; CD4; LAT; CD247; ZAP70; PSMB9; PSMB8; HLA-DPA1; ITPR3; NFKBIE; PSMC4; LCK	4794; 920; 5704; 5698; 942; 3113; 27040; 3710; 3932; 7535; 5696; 919; 915; 5699	99	99
0.00119391	0.0124989	Death Receptor Signalling	Reactome	R-HSA-73887	TRAF1; TNFSF10; MYD88; ECT2; SQSTM1; ARHGEF6; FAS; SMPD2; BIRC3; VAV1; CASP8; TNFRSF10B; TNF; FADD; PSENEN; IRAK1; CASP3	3654; 7185; 8743; 841; 355; 330; 1894; 4615; 8772; 8795; 6610; 9459; 7124; 8878; 836; 55851; 7409	134	134
0.00125988	0.0131267	SRP-dependent cotranslational protein targeting to membrane	Reactome	R-HSA-1799339	SEC11A; SRPRB; RPL28; RPS27L; RPL36; RPLP1; RPL39L; RPS5; RPL19; SSR2; SSR4; RPL12; RPS3; SRP19; RPS19; RPS9	6203; 6748; 6176; 6728; 6158; 6223; 51065; 6746; 6136; 6188; 6143; 116832; 58477; 25873; 23478; 6193	123	123
0.00128457	0.0131442	TLR ECSIT MEKK1 p38	INOH	None	MYD88; MAP2K1; CD14; MAPK13; LY96; IRAK1	5603; 929; 3654; 23643; 4615; 5604	23	23
0.00128942	0.0131442	IL12 signaling mediated by STAT4	PID	il12_stat4pathway	IRF1; STAT4; CD86; CD4; CD247; PRF1; CD3D	942; 6775; 920; 915; 919; 5551; 3659	31	31
0.00128942	0.0131442	Phosphorylation of CD3 and TCR zeta chains	Reactome	R-HSA-202427	CSK; CD4; CD247; PTPRC; HLA-DPA1; CD3D; LCK	1445; 3932; 3113; 920; 915; 5788; 919	31	31
0.00128942	0.0131442	Toll-like Receptor Signaling related to MyD88	Wikipathways	WP3858	MYD88; IRF7; TLR2; TLR1; RELB; TLR8; IRAK1	3654; 4615; 7096; 7097; 3665; 5971; 51311	31	31
0.00129159	0.0131442	TNFalpha	NetPath	Pathway_TNFalpha	BIRC3; NFKBIE; POLR1C; CASP8; TRIB3; EED; PRC1; CAV1; BID; CDC34; YWHAH; FADD; RELB; TRAF1; MCM5; TNF; RFK; UBE2I; NKIRAS2; TNFRSF1B; CASP3; GLB1; CYBA; KPNA2; COPB2	9533; 4794; 28511; 997; 3838; 330; 7185; 55312; 841; 8772; 857; 9276; 1535; 7329; 57761; 5971; 637; 4174; 8726; 7124; 2720; 9055; 836; 7533; 7133	234	234
0.00136182	0.0137947	Regulation of TLR by endogenous ligand	Reactome	R-HSA-5686938	TLR2; LY96; CD14; TLR1; CD36	948; 929; 7096; 7097; 23643	16	16
0.00137277	0.0138415	Antigen processing-Cross presentation	Reactome	R-HSA-1236975	TAP1; NCF2; NCF4; CD36; CYBB; CYBA; LNPEP; CTSS	1536; 1520; 6890; 4012; 1535; 4689; 948; 4688	40	40
0.0013869	0.0139199	Kit receptor signaling pathway	Wikipathways	WP304	RPS6KA3; INPP5D; SHC1; VAV1; PRKCB; MAP2K1; MITF; LYN; PTPN6; BTK	3635; 5604; 4067; 695; 5777; 4286; 5579; 6464; 6197; 7409	59	59
0.00142904	0.0142774	Axon guidance	Reactome	R-HSA-422475	MYH10; CFL1; ENAH; EPHA2; SDCBP; MSN; MAP2K1; DNM1; AP2S1; CACNB3; NRAS; KIF4A; DOK2; SLIT3; DOK5; PLXND1; LYN; LYPLA2; SHC1; ITGA5; COL4A2; COL4A1; RHOC; LAMC1; RPS6KA3; ARPC1B; ROBO3; ST8SIA4; GSK3B; TYROBP; PTPRC; MYO9B; COL6A3; COL6A2	1282; 1759; 55740; 11313; 4893; 4478; 1292; 1969; 4650; 7305; 6197; 3678; 3915; 7903; 5604; 10095; 6586; 1293; 55816; 784; 24137; 6386; 4067; 4628; 6464; 1072; 1175; 5788; 64221; 1284; 9046; 2932; 23129; 389	356	356
0.00151294	0.0149788	Vindesine Action Pathway	SMPDB	SMP00438	TUBA1B; TP53; ABCC10; ABCC3	10376; 7157; 89845; 8714	10	10
0.00151294	0.0149788	Vincristine Action Pathway	SMPDB	SMP00437	TUBA1B; TP53; ABCC10; ABCC3	10376; 7157; 89845; 8714	10	10
0.00153868	0.0150192	TNFR2 non-canonical NF-kB pathway	Reactome	R-HSA-5668541	TNFRSF1B; BIRC3; CD40; LTB; TNF; TNFRSF11B; TNFRSF4; RELB; TNFRSF12A	7124; 5971; 330; 7293; 4050; 958; 51330; 4982; 7133	50	50
0.00154609	0.0150192	p75(NTR)-mediated signaling	PID	p75ntrpathway	SQSTM1; MYD88; TP53; SHC1; BIRC3; SMPD2; RHOC; PSENEN; BDNF; IRAK1; CASP3	8878; 7157; 3654; 330; 4615; 6610; 627; 6464; 55851; 836; 389	70	70
0.00156746	0.0150192	hiv-1 defeats host-mediated resistance by cem15	BioCarta	vifpathway	CD4; HCK; APOBEC3G	920; 3055; 60489	5	5
0.00156746	0.0150192	Degradation pathway of sphingolipids, including diseases	Wikipathways	WP4153	GLA; GM2A; GLB1	2760; 2717; 2720	5	5
0.00156746	0.0150192	RUNX3 Regulates Immune Response and Cell Migration	Reactome	R-HSA-8949275	ITGAL; ITGA4; RUNX3	3676; 3683; 864	5	5
0.00156746	0.0150192	PLK3 signaling events	PID	plk3_pathway	CHEK2; PLK3; TP53	7157; 11200; 1263	5	5
0.00156746	0.0150192	FasL/ CD95L signaling	Reactome	R-HSA-75157	FAS; CASP8; FADD	8772; 355; 841	5	5
0.00157255	0.0150192	PD-1 signaling	Reactome	R-HSA-389948	CSK; LCK; CD4; CD247; HLA-DPA1; CD3D; PTPN6	5777; 1445; 3932; 3113; 920; 915; 919	32	32
0.0015832	0.0150192	MHC class II antigen presentation	Reactome	R-HSA-2132295	AP2S1; CTSK; CTSC; IFI30; DNM1; HLA-DPA1; SAR1B; CTSS; HLA-DMB; HLA-DMA	3109; 1520; 3113; 3108; 10437; 1759; 51128; 1175; 1513; 1075	60	60
0.00158566	0.0150192	RHO GTPase cycle	Reactome	R-HSA-9012999	NCF2; NCKAP1L; CYFIP1; NCF4; DOCK2; ACTC1; STK10; EPHA2; DOCK10; CAV1; ECT2; ARHGEF6; TUBA1B; TPM4; ARHGDIB; ZAP70; PLXND1; CCT6A; TXNL1; FLOT1; RAC2; CSK; CDC42EP1; MCAM; CYBB; CYBA; IL32; RHOC; RHOG; RHOF; RHOD; ACTN1; VAV1; BASP1; ARHGAP15; MYO9B; GIT2; DDRGK1; WIPF1; LCK	70; 3071; 1535; 7171; 391; 4688; 87; 908; 1969; 55843; 4650; 4162; 6793; 65992; 55619; 397; 3932; 7535; 7409; 10409; 23191; 1794; 4689; 857; 10376; 7456; 9459; 5880; 10211; 54509; 1536; 1894; 29984; 9235; 11135; 1445; 9815; 9352; 23129; 389	442	442
0.0016333	0.0153376	RHO GTPases Activate NADPH Oxidases	Reactome	R-HSA-5668599	NCF2; RAC2; NCF4; PRKCB; CYBB; CYBA	1536; 5880; 1535; 4689; 4688; 5579	24	24
0.0016333	0.0153376	Ephrin B reverse signaling	PID	ephrinbrevpathway	FGR; DNM1; RGS3; HCK; LYN; LCK	4067; 2268; 3932; 3055; 1759; 5998	24	24
0.00164987	0.015427	VEGFA-VEGFR2 Pathway	Reactome	R-HSA-4420097	NCF2; SPHK1; NCKAP1L; CYFIP1; NCF4; VAV1; PRKCB; NRAS; CYBB; CYBA; ITPR3; AXL; CAV1	558; 23191; 1536; 3071; 4689; 857; 3710; 1535; 4688; 5579; 8877; 4893; 7409	92	92
0.00177817	0.0165559	Pyrimidine nucleotides nucleosides metabolism	INOH	None	ENTPD6; UPP1; NME1; ENTPD1; NT5E; ITPA; TYMP; DTYMK; RRM2	955; 6241; 3704; 7378; 1890; 1841; 4830; 4907; 953	51	51
0.00184188	0.0170764	Simplified Depiction of MYD88 Distinct Input-Output Pathway	Wikipathways	WP3877	TLR2; IRAK1; TLR8; TLR1; MYD88	7096; 7097; 3654; 51311; 4615	17	17
0.0019018	0.0174838	ceramide signaling pathway	BioCarta	ceramidepathway	MAP4K4; BIRC3; CASP8; MAP2K1; TNF; BAX; FADD	7124; 330; 581; 841; 8772; 5604; 9448	33	33
0.0019018	0.0174838	Sealing of the nuclear envelope (NE) by ESCRT-III	Reactome	R-HSA-9668328	TUBA1C; TUBA1B; TUBA1A; TUBB3; TUBB6; TUBA4A; TUBB2B	10381; 84790; 10376; 347733; 7846; 7277; 84617	33	33
0.00191028	0.0174882	Graft-versus-host disease - Homo sapiens (human)	KEGG	path:hsa05332	GZMB; FAS; CD86; TNF; PRF1; HLA-DPA1; HLA-DMB; HLA-DMA	5551; 3108; 3109; 3113; 942; 3002; 7124; 355	42	42
0.00192129	0.0175157	Lysosome - Homo sapiens (human)	KEGG	path:hsa04142	LIPA; GM2A; MAN2B1; GLA; CTSC; GLB1; CD68; TCIRG1; LAPTM5; CTSS; CTSK; MCOLN1; ATP6V0A2; FUCA1; NEU1; GUSB	4125; 1075; 10312; 7805; 4758; 2717; 2720; 2760; 57192; 3988; 2990; 968; 2517; 1513; 1520; 23545	128	128
0.00194797	0.0176572	Immunoregulatory interactions between a Lymphoid and a non-Lymphoid cell	Reactome	R-HSA-198933	CD1D; KLRB1; ITGA4; CD247; LAIR1; MICB; MICA; LILRB2; TYROBP; PILRA; ICAM2; C3; COLEC12; IFITM1; ITGB2; CD40; VCAM1; CRTAM; KLRK1; ITGAL; CD300C; CD300A; CD3D	3676; 7412; 29992; 22914; 10288; 3384; 8519; 7305; 3903; 958; 4277; 56253; 3820; 912; 919; 3689; 10871; 3683; 11314; 100507436; 718; 915; 81035	215	215
0.00195294	0.0176572	p53 transcriptional gene network	Wikipathways	WP4963	DRAM1; CCL2; LIF; NCF2; FAS; TP53I3; GPX1; PTEN; BAX; DDB2; FUCA1	55332; 5728; 6347; 3976; 9540; 2876; 581; 1643; 4688; 355; 2517	72	72
0.00204335	0.0182288	Chemokine receptors bind chemokines	Reactome	R-HSA-380108	CXCL1; CCL2; CXCL3; CX3CR1; CCL4; CCL5; CXCL6; CCR1; CCR2; CCR5	6351; 1234; 1524; 6352; 2919; 1230; 2921; 729230; 6372; 6347	62	62
0.00204658	0.0182288	Netrin-UNC5B signaling pathway	Wikipathways	WP4747	CCL2; INPP5D; CASP3; PPP1CA; MAP2K1; TNF; VCAM1; COL1A1; TP53	3635; 5604; 5499; 7124; 836; 6347; 7412; 1277; 7157	52	52
0.00204658	0.0182288	Signaling events mediated by PTP1B	PID	ptp1bpathway	SHC1; CSK; CSF1R; FGR; LAT; HCK; LYN; LCK; CAV1	4067; 3932; 1445; 2268; 27040; 3055; 6464; 1436; 857	52	52
0.00204949	0.0182288	Hypothesized Pathways in Pathogenesis of Cardiovascular Disease	Wikipathways	WP3668	SHC1; FBN2; FBN1; POSTN; ANGPT2; AGTR1	2200; 2201; 185; 285; 6464; 10631	25	25
0.00216988	0.0192215	Nervous system development	Reactome	R-HSA-9675108	MYH10; CFL1; LYPLA2; EPHA2; SDCBP; MSN; MAP2K1; DNM1; AP2S1; CACNB3; NRAS; KIF4A; DOK2; SLIT3; DOK5; PLXND1; LYN; ENAH; SHC1; ITGA5; COL4A2; COL4A1; RHOC; LAMC1; PMP22; RPS6KA3; ARPC1B; ROBO3; ST8SIA4; GSK3B; TYROBP; PTPRC; MYO9B; COL6A3; COL6A2	1282; 1759; 55740; 5376; 11313; 4893; 4478; 1292; 1969; 4650; 7305; 6197; 3678; 3915; 7903; 5604; 10095; 6586; 1293; 55816; 784; 24137; 6386; 4067; 4628; 6464; 1072; 1175; 5788; 64221; 1284; 9046; 2932; 23129; 389	379	379
0.0022736	0.0198193	NOTCH-Core	Signalink	None	JAG2; MDK; NOTCH3; PSENEN	4192; 3714; 55851; 4854	11	11
0.0022736	0.0198193	Vinblastine Action Pathway	SMPDB	SMP00436	TUBA1B; TP53; ABCC10; ABCC3	7157; 10376; 89845; 8714	11	11
0.0022736	0.0198193	Negative regulation of FLT3	Reactome	R-HSA-9706369	FLT3LG; SH2B3; CSK; SLA	10019; 6503; 2323; 1445	11	11
0.0022736	0.0198193	Vinorelbine Action Pathway	SMPDB	SMP00439	TUBA1B; TP53; ABCC10; ABCC3	10376; 7157; 8714; 89845	11	11
0.00231077	0.0200633	TLR p38	INOH	None	MYD88; PSMB10; MAPK13; MAP2K1; CD14; PSMB9; PSMB8; LY96; IRAK1; PSMC4	5603; 929; 4615; 3654; 5696; 5704; 5699; 5604; 23643; 5698	63	63
0.00233126	0.0201613	Regulation of actin cytoskeleton - Homo sapiens (human)	KEGG	path:hsa04810	MYH10; NCKAP1L; CYFIP1; ENAH; ITGA4; ITGA5; ITGA7; MSN; MAP2K1; ARHGEF6; NRAS; ITGB2; RAC2; MRAS; CFL1; ACTN1; FN1; PPP1CA; VAV1; PIP5K1B; ITGAL; ITGAM; ARPC1B	4628; 1072; 87; 3676; 3678; 3679; 3683; 3684; 3689; 23191; 8395; 7409; 4478; 5880; 22808; 4893; 2335; 10095; 5499; 9459; 55740; 5604; 3071	218	218
0.00234469	0.0201976	Th17 cell differentiation - Homo sapiens (human)	KEGG	path:hsa04659	IL2RB; CD3D; GATA3; NFKBIE; CD4; LAT; CD247; ZAP70; IFNGR2; MAPK13; HLA-DPA1; HLA-DMB; LCK; HLA-DMA	3108; 3109; 3113; 2625; 4794; 3932; 7535; 3460; 915; 919; 920; 27040; 5603; 3560	107	107
0.00241721	0.0206502	Sphingolipid signaling pathway - Homo sapiens (human)	KEGG	path:hsa04071	DEGS1; FCER1G; RAC2; BID; PRKCB; NRAS; SPHK1; BAX; MAPK13; PTEN; MAP2K1; TNF; SMPD2; TP53; GNAI1	581; 5728; 637; 2207; 8877; 5579; 2770; 5880; 4893; 8560; 6610; 7124; 5603; 5604; 7157	119	119
0.00241721	0.0206502	Glycosaminoglycan metabolism	Reactome	R-HSA-1630316	CHST15; HS3ST1; EXT1; CD44; CHPF2; HSPG2; BGN; LYVE1; GLB1; FMOD; PRELP; CSGALNACT1; B4GALT5; CHST7; GUSB	2131; 51363; 2990; 5549; 54480; 3339; 55790; 9957; 2331; 633; 56548; 2720; 960; 9334; 10894	119	119
0.00243424	0.0206502	Small cell lung cancer	Wikipathways	WP4658	TRAF1; TP53; CASP3; FN1; BID; BIRC3; CASP8; PTEN; BAX; COL4A1; DDB2; LAMC1; COL4A2	836; 581; 841; 330; 7157; 1643; 5728; 637; 3915; 1284; 2335; 1282; 7185	96	96
0.00243498	0.0206502	internal ribosome entry pathway	BioCarta	irespathway	CASP4; EIF4A1; CASP3; CASP8; CASP1	837; 836; 1973; 834; 841	18	18
0.00247459	0.020905	C-MYB transcription factor network	PID	cmyb_pathway	UBE2I; CEBPA; CSF1R; BIRC3; NRAS; CCNB1; LYZ; CD4; COL1A2; SND1; ADA; GATA3	1050; 7329; 330; 2625; 27044; 4893; 891; 920; 4069; 1436; 100; 1278	85	85
0.00260121	0.0216381	TP53 Regulates Transcription of Cell Death Genes	Reactome	R-HSA-5633008	TP53; CASP1; FAS; BID; TP53I3; TRIAP1; TNFRSF10B; BAX	355; 7157; 637; 8795; 581; 9540; 51499; 834	44	44
0.00260121	0.0216381	Urokinase-type plasminogen activator (uPA) and uPAR-mediated signaling	PID	upa_upar_pathway	ITGB2; FN1; PLAUR; FPR3; CSF1R; ITGA5; PLAU; ITGAM	3678; 5329; 1436; 3689; 3684; 5328; 2335; 2359	44	44
0.00260121	0.0216381	nfat and hypertrophy of the heart	BioCarta	nfatpathway	LIF; SHC1; HDAC9; GSK3B; MEF2C; HBEGF; YWHAH; TNF	7124; 4208; 3976; 2932; 6464; 9734; 7533; 1839	44	44
0.00260558	0.0216381	miRNAs involvement in the immune response in sepsis	Wikipathways	WP4329	IRF1; MYD88; IRF7; CCL4; GZMB; TNF; VCAM1; RELB; TLR8; IRAK1	3002; 3659; 3654; 4615; 7412; 3665; 7124; 6351; 5971; 51311	64	64
0.00261081	0.0216381	Prion disease - Homo sapiens (human)	KEGG	path:hsa05020	NCF2; CCL5; MAPK13; BAX; TUBB; TUBA4A; CAV1; TUBA1C; TUBA1B; TUBA1A; NCF4; NDUFA4L2; PSMC4; RAC2; TUBB6; CREB5; TUBB3; CYBB; TNF; ITPR3; LAMC1; TUBB2B; CASP3; C1QB; C1QA; GSK3B; CYBA	1536; 857; 581; 7277; 56901; 5704; 4688; 3710; 10376; 84617; 10381; 7846; 7124; 712; 713; 6352; 84790; 836; 3915; 9586; 2932; 347733; 5880; 203068; 5603; 4689; 1535	273	273
0.00271827	0.0223593	FAS (CD95) signaling pathway	PID	faspathway	CASP3; FAS; BID; BIRC3; CASP8; FADD; BTK	355; 330; 637; 8772; 836; 841; 695	35	35
0.00271827	0.0223593	ROS and RNS production in phagocytes	Reactome	R-HSA-1222556	TCIRG1; RAC2; NCF4; CYBB; CYBA; ATP6V0A2; NCF2	1536; 23545; 5880; 1535; 4689; 10312; 4688	35	35
0.00292976	0.0240086	DroToll-like	INOH	None	CASP4; CASP3; GZMB; PSMB10; CASP1; CASP8; PSMB9; PSMB8; PSENEN; PSMC4	837; 841; 5696; 5699; 836; 55851; 5704; 3002; 5698; 834	65	65
0.00300559	0.0243251	d4gdi signaling pathway	BioCarta	d4gdipathway	ARHGDIB; CASP3; CASP1	397; 836; 834	6	6
0.00300559	0.0243251	Activation of C3 and C5	Reactome	R-HSA-174577	C3; C2; CFB	718; 629; 717	6	6
0.00301285	0.0243251	DAP12 interactions	Reactome	R-HSA-2172127	SHC1; KLRK1; NRAS; TYROBP; LAT; LCP2; LCK; BTK	3932; 27040; 3937; 4893; 22914; 6464; 695; 7305	45	45
0.00301285	0.0243251	Integrin-linked kinase signaling	PID	ilk_pathway	ACTN1; ARHGEF6; TACC3; GSK3B; AURKA; GIT2; RHOG; ZYX	10460; 2932; 7791; 391; 9815; 9459; 87; 6790	45	45
0.00307976	0.0247739	Activation, translocation and oligomerization of BAX	Reactome	R-HSA-114294	BID; BAX	581; 637	2	2
0.00312997	0.0250857	Rap1 signaling pathway - Homo sapiens (human)	KEGG	path:hsa04015	RASGRP2; NRAS; ENAH; EPHA2; MAP2K1; MAPK13; GNAI1; PGF; CSF1R; SIPA1; ANGPT2; ITGB2; RAC2; PRKCB; MRAS; VEGFC; LCP2; ADCY3; VAV1; ITGAL; ITGAM; LAT	4893; 3683; 3684; 3689; 5228; 109; 7409; 2770; 7424; 22808; 285; 6494; 3937; 1436; 27040; 1969; 55740; 5579; 5880; 5603; 5604; 10235	210	210
0.00315543	0.025112	Apoptosis Modulation by HSP70	Wikipathways	WP384	FAS; BID; CASP3; CASP8; FADD	836; 841; 8772; 637; 355	19	19
0.00315622	0.025112	Necroptosis - Homo sapiens (human)	KEGG	path:hsa04217	SQSTM1; TNFSF10; IFNAR2; CASP1; FAS; BID; BIRC3; BAX; CYBB; TNFRSF10B; STAT4; CASP8; IFNGR2; FADD; PYCARD; PLA2G4A; PYGL; TNF	1536; 8743; 8772; 581; 8795; 6775; 637; 8878; 5321; 5836; 834; 841; 330; 355; 3455; 3460; 29108; 7124	159	159
0.00321573	0.0254008	Nucleobase catabolism	Reactome	R-HSA-8956319	ENTPD6; UPP1; ENTPD1; NUDT1; NT5E; ITPA; TYMP	955; 1890; 4521; 3704; 7378; 953; 4907	36	36
0.00321573	0.0254008	roles of arrestin dependent recruitment of src kinases in gpcr signaling	BioCarta	barrestinsrcpathway	CCL4; MAP2K1; FGR; ADRB2; DNM1; CCR5; HCK	6351; 154; 2268; 3055; 1234; 1759; 5604	36	36
0.00326169	0.0256712	PECAM1 interactions	Reactome	R-HSA-210990	LYN; INPP5D; PTPN6; LCK	4067; 3635; 5777; 3932	12	12
0.00329805	0.0258643	RAC1 GTPase cycle	Reactome	R-HSA-9013149	NCF2; NCKAP1L; CYFIP1; ECT2; NCF4; DOCK2; CDC42EP1; EPHA2; MCAM; CYBB; ARHGEF6; ARHGAP15; ARHGDIB; MYO9B; GIT2; VAV1; WIPF1; DOCK10; CYBA; CAV1	1969; 3071; 23191; 4650; 4162; 55843; 1894; 1794; 1535; 4689; 55619; 857; 397; 1536; 7456; 9459; 11135; 4688; 9815; 7409	185	185
0.00360773	0.0281918	Regulation of Insulin-like Growth Factor (IGF) transport and uptake by Insulin-like Growth Factor Binding Proteins (IGFBPs)	Reactome	R-HSA-381426	TIMP1; MFGE8; TMEM132A; GZMH; FN1; FBN1; RCN1; IGFBP6; TNC; PRSS23; C3; CST3; LGALS1; LAMC1; MMP2	3489; 1471; 7076; 4240; 54972; 4313; 718; 11098; 3371; 2335; 2999; 2200; 5954; 3956; 3915	124	124
0.00377976	0.0290405	Validated transcriptional targets of AP1 family members Fra1 and Fra2	PID	fra_pathway	CCL2; LIF; PLAUR; PLAU; COL1A2; THBD; MMP2	3976; 7056; 5329; 4313; 1278; 5328; 6347	37	37
0.00377976	0.0290405	GMCSF-mediated signaling events	PID	gmcsf_pathway	CCL2; INPP5D; SHC1; IRF8; NRAS; MAP2K1; LYN	4067; 6464; 4893; 5604; 3635; 6347; 3394	37	37
0.00378269	0.0290405	The role of Nef in HIV-1 replication and disease pathogenesis	Reactome	R-HSA-164952	AP2S1; DOCK2; CD4; CD247; HCK; LCK	3932; 3055; 1175; 1794; 920; 919	28	28
0.00378269	0.0290405	Translocation of ZAP-70 to Immunological synapse	Reactome	R-HSA-202430	CD4; CD247; ZAP70; HLA-DPA1; CD3D; LCK	3932; 3113; 7535; 920; 915; 919	28	28
0.00378269	0.0290405	IL8- and CXCR1-mediated signaling events	PID	il8cxcr1_pathway	PRKCB; FGR; GNA15; DNM1; HCK; LYN	4067; 2268; 3055; 1759; 2769; 5579	28	28
0.00381993	0.0292238	Integrin-mediated Cell Adhesion	Wikipathways	WP185	ITGB2; RAC2; SHC1; CSK; ITGA4; ITGA5; ITGA7; MAP2K1; ITGAL; ITGAM; GIT2; ZYX; CAV1	5604; 3678; 3676; 7791; 857; 3689; 3683; 3684; 3679; 5880; 9815; 1445; 6464	101	101
0.00398677	0.0303939	Assembly of collagen fibrils and other multimeric structures	Reactome	R-HSA-2022090	COL15A1; LOXL2; COL6A2; COL4A2; COL4A1; PCOLCE; COL6A3; CTSS	1306; 1520; 1292; 4017; 1282; 1293; 1284; 5118	47	47
0.00401758	0.0305225	Chondroitin sulfate biosynthesis	Reactome	R-HSA-2022870	CHPF2; CHST15; CHST7; BGN; CSGALNACT1	51363; 55790; 633; 56548; 54480	20	20
0.004099	0.0309262	BCR signaling pathway	PID	bcr_5pathway	INPP5D; SHC1; CSK; BCL2A1; PTEN; MAP2K1; PTPRC; LYN; PTPN6; BTK	4067; 5788; 5777; 6464; 597; 5728; 5604; 3635; 1445; 695	68	68
0.004099	0.0309262	Non-genomic actions of 1,25 dihydroxyvitamin D3	Wikipathways	WP4341	CCL2; PRKCB; NRAS; CD40; TLR2; OAS2; TNF; MAPK13; RELB; TLR8	4893; 5603; 7124; 7097; 6347; 958; 5971; 5579; 4939; 51311	68	68
0.00416181	0.0312922	Metabolism of nucleotides	Reactome	R-HSA-15869	ENTPD6; UPP1; NME1; ENTPD1; NUDT1; AK1; NT5E; TYMP; ITPA; GUK1; RRM2; ADA; DTYMK	2987; 3704; 7378; 6241; 100; 203; 955; 1841; 4830; 4907; 1890; 4521; 953	102	102
0.00452772	0.0337966	Apoptosis	Reactome	R-HSA-109581	TNFSF10; TP53; CASP3; GZMB; FAS; BID; YWHAH; CASP8; TNFRSF10B; CD14; BAX; FADD; LY96; AVEN; LMNA	929; 581; 8743; 841; 355; 7157; 4000; 8772; 836; 23643; 637; 3002; 8795; 57099; 7533	127	127
0.00454953	0.0337966	Selective expression of chemokine receptors during T-cell polarization	Wikipathways	WP4494	CCL4; CD4; CCR1; CCR2; CCR5; IFNGR2	3460; 1234; 1230; 6351; 920; 729230	29	29
0.00455667	0.0337966	il-2 receptor beta chain in t cell activation	BioCarta	il2rbpathway	CCNB1; SHC1; FAS; CCND2; IL2RB; MAP2K1; PTPN6; NMI	355; 5777; 5604; 6464; 891; 9111; 894; 3560	48	48
0.00455667	0.0337966	Ceramide signaling pathway	PID	ceramide_pathway	MAP4K4; BID; BIRC3; CASP8; MAP2K1; TNF; BAX; FADD	7124; 330; 637; 581; 841; 8772; 5604; 9448	48	48
0.00491962	0.0363653	C-type lectin receptor signaling pathway - Homo sapiens (human)	KEGG	path:hsa04625	IRF1; CASP1; PLK3; MAPK13; NRAS; FCER1G; CASP8; MRAS; PYCARD; TNF; RELB; ITPR3; LSP1	3659; 3710; 2207; 1263; 22808; 4893; 834; 841; 5971; 29108; 4046; 7124; 5603	104	104
0.00503574	0.0365681	nf-kb signaling pathway	BioCarta	nfkbpathway	MAP4K4; IRAK1; TNF; MYD88; FADD	7124; 3654; 4615; 8772; 9448	21	21
0.00504342	0.0365681	tsp-1 induced apoptosis in microvascular endothelial cell	BioCarta	tsp1pathway	GZMA; CD36; CASP3	948; 3001; 836	7	7
0.00504342	0.0365681	TRAF6 mediated IRF7 activation in TLR7/8 or 9 signaling	Reactome	R-HSA-975110	IRAK1; IRF7; MYD88	3654; 4615; 3665	7	7
0.00504342	0.0365681	TNFR1-induced proapoptotic signaling	Reactome	R-HSA-5357786	TNF; CASP8; FADD	7124; 8772; 841	7	7
0.00506332	0.0365681	Pathways in cancer - Homo sapiens (human)	KEGG	path:hsa05200	RASGRP2; COL4A1; RASSF1; CSF1R; BIRC3; BAX; IFNAR2; MAP2K1; IFNGR2; MITF; GSK3B; GNAI1; PGF; CEBPA; STAT4; MECOM; FAS; BID; NRAS; PTGER2; FADD; DDB2; TRAF1; RAC2; PRKCB; JAG2; FLT3LG; COL4A2; VEGFC; LAMC1; HEY2; IL2RB; GSTO1; TP53; CASP3; FN1; ADCY3; LPAR6; CCND2; CASP8; NOTCH3; PTEN; AGTR1; MMP2	2122; 109; 185; 4286; 4313; 2323; 2335; 330; 355; 8772; 581; 637; 2770; 4854; 4893; 836; 841; 2932; 894; 11186; 23493; 7157; 7185; 1050; 5228; 9446; 7424; 1282; 1284; 3455; 3460; 1436; 5579; 5604; 3560; 5728; 5732; 1643; 3714; 6775; 5880; 3915; 10161; 10235	531	531
0.00506404	0.0365681	KitReceptor	NetPath	Pathway_KitReceptor	INPP5D; SHC1; PRKCB; FGR; GSK3B; MSN; MITF; HCK; LYN; WIPF1	2268; 4067; 2932; 7456; 3055; 4286; 6464; 5579; 3635; 4478	70	70
0.00506404	0.0365681	Epithelial cell signaling in Helicobacter pylori infection - Homo sapiens (human)	KEGG	path:hsa05120	CXCL1; CXCL3; CASP3; CSK; CCL5; TCIRG1; HBEGF; ATP6V0A2; MAPK13; LYN	23545; 836; 1445; 1839; 10312; 6352; 5603; 4067; 2919; 2921	70	70
0.00518709	0.0373334	IL-3 signaling pathway	Wikipathways	WP286	INPP5D; SHC1; VAV1; CD86; MAP2K1; HCK; LYN; PTPN6	3635; 5604; 4067; 6464; 3055; 5777; 942; 7409	49	49
0.00524084	0.0375965	Relaxin signaling pathway - Homo sapiens (human)	KEGG	path:hsa04926	ACTA2; COL4A1; ADCY3; CREB5; MAPK13; NRAS; MAP2K1; GNA15; COL1A2; COL4A2; VEGFC; COL1A1; MMP2; SHC1; GNAI1	59; 109; 9586; 2769; 2770; 4313; 1277; 1278; 7424; 1282; 1284; 4893; 6464; 5603; 5604	129	129
0.00542497	0.0386639	Asthma - Homo sapiens (human)	KEGG	path:hsa05310	FCER1G; CD40; TNF; HLA-DPA1; HLA-DMB; HLA-DMA	2207; 3108; 3109; 3113; 958; 7124	31	30
0.00542497	0.0386639	T-Cell Receptor and Co-stimulatory Signaling	Wikipathways	WP2583	LCK; PTEN; DYRK2; ZAP70; GSK3B; PTPN6	8445; 5728; 7535; 2932; 3932; 5777	30	30
0.00544787	0.0387011	G alpha (i) signalling events	Reactome	R-HSA-418594	CCL4; CCL5; GPR18; CCR1; CCR2; C5AR1; CCR5; GNAI1; PDE1A; P2RY13; RGS4; RGS5; RGS3; C3; RGS16; FPR3; ITPR3; PLA2G4A; CXCL1; CXCL3; APLNR; CX3CR1; ADCY3; C3AR1; PPP1CA; RGS19; GNA15; KPNA2; CXCL6	719; 2919; 6351; 2841; 2769; 728; 2921; 3838; 718; 5136; 109; 3710; 6352; 2770; 1234; 1524; 5999; 53829; 5321; 10287; 8490; 2359; 187; 6004; 5998; 5499; 1230; 729230; 6372	316	316
0.00578442	0.040959	Senescence and Autophagy in Cancer	Wikipathways	WP615	CXCL1; SQSTM1; IRF1; IRF7; FN1; CD44; IFI16; PLAU; GSK3B; PTEN; MAP2K1; COL1A1; TP53	3659; 2919; 8878; 5604; 3665; 2932; 5328; 7157; 960; 5728; 1277; 3428; 2335	106	106
0.00588202	0.0415157	Angiopoietin receptor Tie2-mediated signaling	PID	angiopoietinreceptor_pathway	SHC1; FN1; ITGA5; DOK2; TNF; ANGPT2; AGTR1; MMP2	7124; 9046; 285; 6464; 185; 3678; 4313; 2335	50	50
0.00592634	0.041694	Bladder cancer	Wikipathways	WP2828	TP53; RASSF1; NRAS; TYMP; HBEGF; MAP2K1; MMP2	1839; 5604; 1890; 7157; 4313; 11186; 4893	40	40
0.00603488	0.0421863	Erythropoietin activates RAS	Reactome	R-HSA-9027284	VAV1; LYN; NRAS; SHC1	4067; 4893; 6464; 7409	14	14
0.00603488	0.0421863	apoptotic signaling in response to dna damage	BioCarta	chemicalpathway	BID; TP53; CASP3; BAX	7157; 836; 581; 637	14	14
0.00619868	0.0431933	Non-small cell lung cancer	Wikipathways	WP4255	TP53; CASP3; RASSF1; BID; PRKCB; NRAS; BAX; MAP2K1; CASP8; DDB2	4893; 836; 637; 5604; 11186; 581; 841; 1643; 5579; 7157	72	72
0.00622399	0.043232	ras-independent pathway in nk cell-mediated cytotoxicity	BioCarta	nkcellspathway	LAT; VAV1; MAP2K1; PTPN6; CD2	5777; 27040; 914; 5604; 7409	22	22
0.006346	0.04394	Hepatitis C - Homo sapiens (human)	KEGG	path:hsa05160	IFNAR2; IRF7; CASP3; FAS; BID; NRAS; MAP2K1; BAX; GSK3B; OAS1; YWHAH; OAS2; CASP8; FADD; TP53; SCARB1; TNF	8772; 581; 3665; 7533; 637; 4893; 836; 841; 4938; 4939; 355; 3455; 949; 7124; 5604; 7157; 2932	157	157
0.0064175	0.0442949	amb2 Integrin signaling	PID	amb2_neutrophils_pathway	ITGB2; PLAU; TNF; ITGAM; HCK; MMP2	7124; 3055; 3689; 4313; 3684; 5328	31	31
0.00664553	0.0457246	IL3	NetPath	Pathway_IL3	INPP5D; SHC1; PRKCB; GSK3B; MAP2K1; PTPRC; LYN; PTPN6	4067; 5777; 2932; 6464; 5788; 5604; 3635; 5579	51	51
0.00681212	0.0467239	Bladder cancer - Homo sapiens (human)	KEGG	path:hsa05219	TP53; RASSF1; NRAS; MAP2K1; HBEGF; TYMP; MMP2	4893; 1839; 11186; 4313; 1890; 5604; 7157	41	41
0.00683549	0.0467376	Cytosolic DNA-sensing pathway	Wikipathways	WP4655	IRF7; CCL4; CASP1; CCL5; CASP8; POLR1C; POLR3B; FADD; PYCARD; RNF125	9533; 834; 8772; 55703; 54941; 3665; 6352; 841; 6351; 29108	73	73
0.00689535	0.0470001	TLR JNK	INOH	None	MYD88; PSMB10; MAP2K1; CD14; PSMB9; PSMB8; LY96; IRAK1; PSMC4	929; 4615; 3654; 5696; 5704; 5699; 5604; 23643; 5698	62	62
0.0074817	0.0505761	Autoimmune thyroid disease - Homo sapiens (human)	KEGG	path:hsa05320	GZMB; FAS; CD40; CD86; PRF1; HLA-DPA1; HLA-DMB; HLA-DMA	942; 5551; 3108; 3109; 3113; 3002; 355; 958	53	52
0.0074817	0.0505761	Intrinsic Pathway for Apoptosis	Reactome	R-HSA-109606	AVEN; CASP3; GZMB; BID; CASP8; YWHAH; BAX; TP53	7157; 637; 3002; 581; 57099; 841; 836; 7533	52	52
0.00753557	0.0505761	Apoptosis - multiple species - Homo sapiens (human)	KEGG	path:hsa04215	CASP3; BID; BIRC3; CASP8; BAX; FADD	836; 330; 8772; 581; 841; 637	32	32
0.00753557	0.0505761	bcr signaling pathway	BioCarta	bcrpathway	SHC1; VAV1; PRKCB; MAP2K1; LYN; BTK	4067; 6464; 5604; 7409; 5579; 695	32	32
0.00753557	0.0505761	FLT3 Signaling	Reactome	R-HSA-9607240	CSK; NRAS; SLA; FLT3LG; SH2B3; LCK	10019; 6503; 1445; 3932; 4893; 2323	32	32
0.00759605	0.0508262	Type I interferon induction and signaling during SARS-CoV-2 infection	Wikipathways	WP4868	IFNAR2; OAS1; MYD88; IRF7; OAS2	4615; 3455; 3665; 4938; 4939	23	23
0.00765944	0.0509388	Neurotrophic factor-mediated Trk receptor signaling	PID	trkrpathway	SQSTM1; SHC1; NRAS; RIT1; RGS19; MAP2K1; DNM1; BDNF; RHOG	8878; 6016; 391; 627; 4893; 6464; 1759; 10287; 5604	63	63
0.00765944	0.0509388	Synthesis of substrates in N-glycan biosythesis	Reactome	R-HSA-446219	DOLK; ST3GAL5; NEU1; ST8SIA4; ST8SIA1; GMPPB; GLB1; NANS; NAGK	22845; 8869; 54187; 6489; 2720; 55577; 7903; 29925; 4758	63	63
0.00779249	0.0515105	Plasma membrane estrogen receptor signaling	PID	er_nongenomic_pathway	SHC1; MSN; NRAS; HBEGF; GNA15; MMP2; GNAI1	2770; 4893; 6464; 2769; 1839; 4313; 4478	42	42
0.00779249	0.0515105	Carboxyterminal post-translational modifications of tubulin	Reactome	R-HSA-8955332	VASH1; TUBA1C; TUBA1B; TUBA1A; TUBB3; TUBB6; TUBB2B	10381; 10376; 84790; 22846; 347733; 7846; 84617	42	42
0.00794363	0.0523514	miRNA regulation of DNA damage response	Wikipathways	WP1530	CCNB2; CCNB1; TP53; CASP3; FAS; BID; CCND2; BAX; TNFRSF10B; CASP8; DDB2; CHEK2	11200; 836; 581; 1643; 7157; 9133; 841; 891; 637; 894; 8795; 355	98	98
0.00843715	0.0554278	Neutrophil extracellular trap formation - Homo sapiens (human)	KEGG	path:hsa04613	NCF2; CASP4; ITGB2; RAC2; NCF4; HDAC9; CASP1; MAP2K1; PRKCB; CYBB; FPR3; C5AR1; ITGAL; ITGAM; MAPK13; C3; TLR2; TLR8; CYBA	1536; 9734; 4688; 4689; 3683; 3684; 3689; 51311; 718; 5880; 728; 834; 837; 2359; 7097; 5579; 5603; 5604; 1535	190	188
0.00846746	0.0554278	Metabolism of carbohydrates	Reactome	R-HSA-71387	LYVE1; MAN2B1; CHPF2; HSPG2; NUP85; BGN; PPP1R3C; HS3ST1; TKT; FMOD; CD44; PRELP; PYGL; GUSB; EXT1; HK3; HK1; NUP93; ENO2; CHST7; CSGALNACT1; CHST15; B4GALT5; PGLS; GLB1; FUT4	2131; 2990; 51363; 2026; 25796; 7086; 79902; 5549; 3101; 54480; 3098; 9688; 56548; 55790; 3339; 5836; 2331; 4125; 633; 5507; 2720; 960; 2526; 9334; 10894; 9957	285	284
0.00848644	0.0554278	Lung fibrosis	Wikipathways	WP3624	CCL2; TIMP1; CCL4; CCL5; PTX3; PLAU; CCR2; TNF; MMP2	4313; 6347; 7076; 5806; 6351; 7124; 5328; 6352; 729230	64	64
0.00861408	0.0560941	EGF-EGFR signaling pathway	Wikipathways	WP437	DOK2; AP2S1; RPS6KA3; INPP5D; SHC1; CSK; PTEN; TWIST1; PIK3C2B; PRKCB; MEF2C; VAV1; MAP2K1; DNM1; AURKA; CFL1; CAV1	1072; 6790; 5604; 5579; 857; 7291; 4208; 6197; 7409; 3635; 5728; 1445; 1759; 1175; 5287; 9046; 6464	162	162
0.00878751	0.056717	phospholipids as signalling intermediaries	BioCarta	edg1pathway	SPHK1; SHC1; PRKCB; MAP2K1; SMPD2; GNAI1	2770; 8877; 6610; 6464; 5604; 5579	33	33
0.00878751	0.056717	EPO signaling pathway	PID	epopathway	INPP5D; SHC1; SH2B3; LYN; PTPN6; BTK	4067; 5777; 10019; 6464; 3635; 695	33	33
0.00878751	0.056717	Sialic acid metabolism	Reactome	R-HSA-4085001	ST3GAL5; ST8SIA4; ST8SIA1; GLB1; NANS; NEU1	8869; 2720; 7903; 54187; 6489; 4758	33	33
0.00887314	0.0567611	Fas ligand pathway and stress induction of heat shock proteins	Wikipathways	WP314	CASP3; FAS; CASP8; TNF; ARHGDIB; FADD; LMNA	4000; 397; 836; 355; 8772; 7124; 841	43	43
0.00887314	0.0567611	IL-6 signaling pathway	Wikipathways	WP364	IRF1; SHC1; TIMP1; VAV1; GSK3B; MAP2K1; HCK	5604; 3659; 2932; 3055; 6464; 7409; 7076	43	43
0.0088981	0.0567611	Fibronectin matrix formation	Reactome	R-HSA-1566977	ITGA5; FN1	3678; 2335	3	3
0.0088981	0.0567611	The AIM2 inflammasome	Reactome	R-HSA-844615	PYCARD; CASP1	29108; 834	3	3
0.00916519	0.0582949	Plexin-D1 Signaling	PID	plexind1_pathway	PIP5K1B; PLXND1; ITGA4; ITGA5; ITGA7	3676; 3679; 3678; 23129; 8395	24	24
0.00938853	0.0593703	Signaling by PDGF	Reactome	R-HSA-186797	CSF1R; THBS2; NRAS; THBS3; COL4A2; COL4A1; COL6A3; COL6A2	1293; 7058; 1292; 4893; 1282; 1436; 1284; 7059	54	54
0.00938853	0.0593703	Interferon type I signaling pathways	Wikipathways	WP585	STAT4; VAV1; LCK; IFNAR2; PTPRC; ZAP70; EIF4A1; PTPN6	3455; 5788; 3932; 7535; 5777; 6775; 1973; 7409	54	54
0.00971913	0.0612837	Regulation of Actin Cytoskeleton	Wikipathways	WP51	MYH10; ACTN1; RAC2; FN1; CSK; ARHGEF6; VAV1; PIP5K1B; ENAH; PIK3C2B; NRAS; MAP2K1; MRAS; MSN; CD14; CFL1	4478; 929; 4893; 5604; 87; 55740; 4628; 1072; 22808; 5880; 7409; 9459; 1445; 8395; 5287; 2335	151	151
0.00990268	0.0622617	Costimulation by the CD28 family	Reactome	R-HSA-388841	CSK; VAV1; PTPN6; CD4; CD247; HLA-DPA1; LYN; CD86; CD3D; LCK	4067; 942; 5777; 1445; 3932; 3113; 920; 915; 919; 7409	77	77

## Sheet: Ontologies-Up
Gene categories related to ER and autophagy-Upregulated
p-value	q-value	term_goid	term_category	term_level	term_name	members_input_overlap	members_input_overlap_geneids	size	effective_size
3.46152e-35	3.04614e-33	GO:0006950	b	2	response to stress
4.24056e-21	4.13648e-19	GO:0080134	b	4	regulation of response to stress
9.19555e-08	2.14946e-06	GO:0005788	c	4	endoplasmic reticulum lumen
1.37271e-07	1.22614e-06	GO:0033554	b	3	cellular response to stress
2.95888e-06	2.67943e-05	GO:0044432	c	3	endoplasmic reticulum part
3.78557e-06	5.92534e-05	GO:0005794	c	4	Golgi apparatus
2.90345e-05	0.000271472	GO:0005783	c	4	endoplasmic reticulum
0.000811385	0.00451096	GO:0080135	b	4	regulation of cellular response to stress
0.00141326	0.00715297	GO:0034976	b	4	response to endoplasmic reticulum stress
0.00151426	0.00765316	GO:0098791	c	4	Golgi subcompartment
0.0029694	0.0124106	GO:0044431	c	3	Golgi apparatus part
0.00493568	0.0200646	GO:0000139	c	4	Golgi membrane
0.00694801	0.0249311	GO:0005789	c	2	endoplasmic reticulum membrane
0.00751906	0.0281213	GO:0098827	c	4	endoplasmic reticulum subcompartment
p-value	q-value	term_goid	term_category	term_level	term_name	members_input_overlap	members_input_overlap_geneids	size	effective_size
4.32094e-36	7.60486e-34	GO:0006955	b	2	immune response	2; 100; 240; 330; 355; 391; 558; 581; 629; 695; 712; 713; 715; 717; 718; 719; 728; 784; 829; 834; 841; 857; 912; 915; 919; 920; 929; 942; 948; 958; 960; 962; 963; 968; 1075; 1191; 1230; 1234; 1277; 1278; 1396; 1436; 1445; 1471; 1476; 1513; 1520; 1524; 1535; 1536; 1675; 1774; 1794; 1893; 2000; 2067; 2131; 2207; 2219; 2268; 2359; 2517; 2625; 2633; 2634; 2669; 2717; 2720; 2760; 2876; 2919; 2921; 299…	TAP1; IFI35; KLRB1; MAN2B1; STK10; ADA; LIF; CD36; HBB; IFNAR2; LAPTM5; C5AR1; POLR3B; S100A11; SNAP29; LGALS1; AXL; CAV1; COMMD9; TP53; TYROBP; LAT2; FGR; OAS1; OAS2; DOCK10; FADD; RELB; LYN; IRAK1; PYGL; GUSB; IFITM1; CTSK; SHC1; EXT1; RNASE6; HK3; ALOX5; FPR3; CRTAM; IFI30; SASH3; PRF1; LY96; SLC15A3; CTSS; GATA3; CXCL1; CXCL3; INPP5D; LST1; CX3CR1; CXCL6; ARPC1B; GM2A; C1QB; C1QA; TLR2; TLR1;…	2409	2406
3.46152e-35	3.04614e-33	GO:0006950	b	2	response to stress	2; 23; 87; 100; 154; 185; 27339; 211; 240; 285; 309; 313; 330; 355; 389; 65992; 558; 581; 597; 629; 637; 695; 706; 712; 713; 715; 717; 718; 719; 728; 829; 834; 836; 841; 857; 871; 891; 912; 920; 929; 948; 949; 958; 960; 962; 968; 1036; 1050; 1075; 1191; 1192; 1230; 1234; 1263; 1277; 1278; 1289; 1311; 1396; 1436; 1471; 1513; 1520; 1524; 1535; 1536; 1606; 1643; 1675; 1718; 1893; 1894; 1969; 2000; 2…	TAP1; IFNAR2; LAPTM5; PDCD10; SEMA4C; TYROBP; PTGER2; MANF; IRAK1; NUP93; CAPZA1; PIK3C2B; GATA3; PTEN; COLEC12; LAT; LSP1; CD1D; RPS27L; NUAK1; ITGA5; LILRB2; HRH1; TNFRSF4; PDLIM1; VEGFC; HCK; THBD; RPS6KA3; GZMB; BCL2A1; GPX1; CD14; ITGAL; ITGAM; CRIP1; RHOC; DYRK2; RNASET2; GPRC5B; MDK; TFPT; PTX3; ALAS1; TFPI; DDB2; MCAM; SH2B3; IRF7; CRTAM; APOBEC3G; APOBEC3A; FGL2; ABCA7; SPHK1; BAX; MYOF;…	4192	4187
6.4332e-35	3.77414e-33	GO:0001775	b	2	cell activation	87; 100; 240; 391; 558; 581; 695; 712; 718; 719; 728; 836; 841; 857; 864; 912; 914; 915; 920; 929; 942; 948; 958; 960; 963; 968; 1050; 1075; 1191; 1192; 1277; 1278; 1311; 1445; 1471; 1476; 1520; 1535; 1536; 1606; 1675; 1774; 1794; 2000; 2067; 2146; 2207; 2219; 2268; 2281; 2323; 2335; 2517; 2615; 2625; 2717; 2720; 2760; 2769; 2919; 2990; 3043; 3071; 3087; 3101; 3109; 3113; 3142; 3394; 3430; 3620; …	TIMP1; MAN2B1; STK10; CD36; HBB; LAPTM5; C5AR1; S100A11; MICB; AXL; CAV1; COMMD9; TP53; TYROBP; LAT2; FGR; DOCK10; FADD; RELB; LYN; PYGL; GUSB; HK3; ALOX5; IFI35; JAG2; PRF1; CTSS; GATA3; CXCL1; INPP5D; LST1; FN1; CXCL6; GM2A; SNAP29; C1QA; TLR2; RUNX3; TLR1; FKBP1B; LAT; TLR8; CD300A; CD3D; CCL2; CD1D; CCL5; DOCK2; VSIG4; ITGA4; ITGB2; LAIR1; UBD; TCF3; PLAC8; QPCT; SYT11; MICA; TNFRSF4; MYD88; …	1477	1475
1.07891e-33	4.74718e-32	GO:0045321	b	2	leukocyte activation	100; 240; 391; 558; 581; 695; 712; 718; 719; 728; 836; 841; 857; 864; 912; 914; 915; 920; 929; 942; 948; 958; 960; 963; 968; 1050; 1075; 1191; 1445; 1471; 1476; 1520; 1535; 1536; 1675; 1774; 1794; 2000; 2067; 2146; 2207; 2219; 2268; 2281; 2323; 2517; 2615; 2625; 2717; 2720; 2760; 2919; 2990; 3043; 3071; 3087; 3101; 3109; 3113; 3142; 3394; 3430; 3620; 3635; 3659; 3676; 3683; 3684; 3689; 3903; 3932…	MAN2B1; STK10; CD36; HBB; LAPTM5; C5AR1; S100A11; MICB; AXL; CAV1; COMMD9; TP53; TYROBP; LAT2; FGR; DOCK10; FADD; RELB; LYN; PYGL; GUSB; HK3; ALOX5; IFI35; JAG2; PRF1; CTSS; GATA3; CXCL1; INPP5D; LST1; CXCL6; GM2A; SNAP29; C1QA; TLR2; RUNX3; TLR1; FKBP1B; LAT; TLR8; CD300A; CD3D; CCL2; CD1D; CCL5; DOCK2; VSIG4; ITGA4; ITGB2; LAIR1; UBD; TCF3; PLAC8; QPCT; SYT11; MICA; TNFRSF4; MYD88; FCN1; CSK; D…	1321	1319
3.68689e-32	6.00962e-30	GO:0031982	c	3	vesicle	2; 59; 70; 87; 100; 154; 203; 240; 309; 313; 355; 389; 391; 397; 412; 483; 558; 581; 627; 629; 633; 695; 706; 715; 717; 718; 719; 728; 829; 857; 908; 912; 915; 920; 929; 942; 948; 949; 958; 960; 962; 963; 968; 1072; 1075; 1102; 1175; 1191; 1192; 1234; 1277; 1278; 1284; 1292; 1293; 1306; 1311; 1363; 1445; 1471; 1476; 1513; 1520; 1535; 1536; 1675; 1759; 1774; 1794; 1893; 1973; 2026; 2037; 2167; 220…	TAP1; GNLY; MFGE8; MAN2B1; THBS2; SCG5; CPE; CD36; HBB; MAN1B1; LAPTM5; C5AR1; RCBTB2; S100A11; S100A10; BDNF; AHNAK2; SAR1B; AXL; CAV1; PLVAP; EIF3I; COMMD9; ADAMTS1; TIMP1; PILRA; TYROBP; LAT2; MALL; FGR; GPRC5B; PYCARD; MARCKS; DOCK10; GLA; LYN; IRAK1; PYGL; STK10; GUSB; CTSK; SOD2; ENTPD1; RNASE6; HK3; ALOX5; CTSC; CRTAC1; ATP1B3; ERGIC3; PIK3C2B; BGN; RPL12; YIF1A; LY96; SLC15A3; CTSS; KIFC3…	3959	3955
1.32147e-30	1.077e-28	GO:0044444	c	3	cytoplasmic part	2; 23; 59; 70; 87; 100; 109; 154; 203; 211; 240; 241; 309; 313; 330; 355; 389; 391; 397; 412; 65992; 483; 581; 586; 597; 627; 631; 633; 637; 695; 701; 705; 706; 718; 719; 728; 784; 829; 834; 836; 841; 11065; 857; 864; 871; 874; 891; 894; 908; 912; 915; 919; 920; 929; 942; 948; 949; 955; 960; 963; 968; 997; 1031; 1033; 1036; 1063; 1072; 1075; 1102; 1175; 1191; 1192; 1234; 1263; 1277; 1278; 1282; 1…	TAP1; MFGE8; BUB1B; SCG5; CPE; LAPTM5; PDCD10; SEMA4C; UBE2J1; BYSL; COMMD9; TYROBP; RAP1GAP2; CD68; FSCN1; MANF; IRAK1; STK10; WDR1; IL2RB; BCAT1; PIK3C2B; BGN; OSBPL3; MS4A4A; GYPC; COL15A1; LST1; SNN; CCND2; SNAP29; PTEN; ARHGAP15; COLEC12; LAT; CSRP2; APOBEC3G; ACTA2; CD1D; RPS27L; APOBEC3A; ITGA5; GPR18; POLR1C; SFXN3; TMEM132A; PANK2; LILRB2; CCT3; ADRB2; TAX1BP3; AGPAT4; HRH1; PDLIM4; PDLI…	10011	10000
1.52889e-29	8.30697e-28	GO:0005737	c	3	cytoplasm	2; 23; 59; 70; 87; 100; 109; 154; 27339; 203; 211; 240; 241; 309; 313; 330; 355; 389; 391; 397; 412; 65992; 483; 581; 586; 597; 627; 631; 633; 637; 695; 701; 705; 706; 718; 719; 728; 784; 829; 834; 836; 841; 11065; 857; 864; 871; 874; 891; 894; 908; 912; 915; 919; 920; 929; 942; 948; 949; 955; 958; 960; 963; 968; 997; 1031; 1033; 1036; 1063; 1072; 1075; 1102; 1175; 1191; 1192; 1230; 1234; 1263; 1…	TAP1; MFGE8; BUB1B; SCG5; CPE; LAPTM5; PDCD10; SEMA4C; UBE2J1; BYSL; COMMD9; TYROBP; RAP1GAP2; CDC42SE1; CD68; UCHL3; MANF; IRAK1; STK10; VASH1; SPATS2; OSGEP; WDR1; CAPZA1; BCAT1; PIK3C2B; BGN; OSBPL3; MS4A4A; GYPC; COL15A1; LST1; STIL; SNN; CCND2; SNAP29; PTEN; ARHGAP15; COLEC12; LAT; CSRP2; APOBEC3G; ACTA2; CD1D; RPS27L; NUAK1; ITGA5; GPR18; POLR1C; SFXN3; TMEM132A; PHLDA2; PANK2; CSK; CCT3; A…	11920	11899
1.75749e-29	9.26196e-27	GO:0006952	b	3	defense response	2; 23; 100; 185; 240; 313; 330; 558; 629; 695; 712; 713; 715; 717; 718; 719; 728; 829; 834; 841; 857; 912; 920; 929; 948; 958; 960; 962; 968; 1036; 1050; 1075; 1191; 1230; 1234; 1436; 1471; 1513; 1520; 1524; 1535; 1536; 1675; 1893; 1969; 2000; 2131; 2167; 2207; 2219; 2268; 2335; 2350; 2359; 2625; 2633; 2634; 2876; 2919; 2921; 3002; 3055; 3075; 3098; 3113; 3269; 3384; 3394; 3428; 3430; 3455; 3460;…	TAP1; TIMP1; CCR2; CDO1; CD36; IFNAR2; LAPTM5; C5AR1; POLR3B; MICB; AXL; CAV1; TP53; TYROBP; LYZ; OAS1; PLA2G7; CTSC; OAS2; FADD; RELB; LYN; IRAK1; LIPA; IFITM1; CTSK; SHC1; EXT1; RNASE6; ALOX5; IFI35; CRTAM; IFI30; PRF1; LY96; SLC15A3; CTSS; GATA3; CXCL1; CXCL3; CX3CR1; FN1; CXCL6; C1QB; C1QA; TLR2; TLR1; COLEC12; LAT; CD300C; TLR8; CD300A; APOBEC3G; CCR5; CCL2; CD1D; TRIM38; CCL4; CCL5; CCL8; H…	1876	1873
7.39305e-28	1.94807e-25	GO:0002682	b	3	regulation of immune system process	2; 100; 330; 391; 558; 581; 629; 695; 712; 713; 715; 717; 718; 719; 728; 784; 836; 841; 857; 864; 912; 914; 915; 919; 920; 929; 942; 948; 958; 962; 968; 1050; 1075; 1191; 1230; 1277; 1278; 1436; 1445; 1513; 1520; 1524; 1535; 1675; 1893; 2124; 2200; 2207; 2219; 2268; 2323; 2359; 2526; 2615; 2625; 2633; 2876; 3055; 3059; 3071; 3075; 3098; 3109; 3113; 3142; 3384; 3428; 3430; 3455; 3460; 3620; 3635; …	LIF; KLRB1; LAT2; STK10; CD36; IFNAR2; LAPTM5; C5AR1; POLR3B; MICB; AXL; CAV1; PLVAP; TYROBP; FGR; PLA2G7; CTSC; FADD; RELB; LYN; IRAK1; IFITM1; CTSK; SHC1; IFI35; MNDA; LY96; SLC15A3; CTSS; GATA3; INPP5D; NME1; CX3CR1; CXCL6; ARPC1B; C1QB; C1QA; TLR2; RUNX3; TLR1; COLEC12; LAT; CD300C; TLR8; CD300A; CD3D; APOBEC3G; HK1; CCL2; CD1D; CCL4; CCL5; CCL8; RASSF2; ITGA4; ITGB2; LAIR1; IFNGR2; TCF3; PIL…	1722	1720
3.51693e-27	2.84948e-24	GO:0002274	b	4	myeloid leukocyte activation	240; 391; 695; 712; 718; 719; 728; 914; 929; 948; 960; 963; 968; 1050; 1075; 1191; 1471; 1476; 1520; 1535; 1536; 1675; 1774; 1794; 2207; 2219; 2268; 2517; 2717; 2720; 2760; 2919; 2990; 3043; 3071; 3101; 3430; 3683; 3684; 3689; 3903; 3937; 4057; 4067; 4069; 4125; 4332; 51316; 4758; 4893; 5199; 5321; 5328; 5329; 5777; 5788; 5806; 5836; 5880; 5912; 5971; 6282; 6352; 6372; 6386; 203068; 6793; 7096; 7…	MAN2B1; STK10; CD36; HBB; C5AR1; S100A11; COMMD9; TYROBP; LAT2; LYZ; RELB; LYN; PYGL; GUSB; HK3; ALOX5; IFI35; CTSS; CXCL1; CXCL6; GM2A; SNAP29; C1QA; UBD; TLR1; LAT; TLR8; CD300A; CCL5; DOCK2; VSIG4; ITGB2; LAIR1; TLR2; LILRB2; PLAC8; QPCT; SYT11; FCN1; DNASE1L1; RHOG; PTPN6; TNFRSF1B; TUBB; TCIRG1; CD14; CYBA; ITGAL; ITGAM; BATF3; COTL1; BTK; TMC6; GLA; SDCBP; CCR2; FGR; CD2; RNASET2; FCER1G; G…	658	656
5.31125e-27	2.84948e-24	GO:0002684	b	4	positive regulation of immune system process	2; 100; 330; 558; 581; 629; 695; 712; 713; 715; 717; 718; 719; 728; 784; 841; 857; 864; 912; 914; 915; 919; 920; 929; 942; 948; 958; 1050; 1075; 1191; 1230; 1436; 1445; 1513; 1520; 1524; 1535; 1675; 2124; 2207; 2219; 2268; 2323; 2359; 2526; 2625; 2633; 3055; 3059; 3071; 3075; 3098; 3109; 3113; 3142; 3384; 3428; 3430; 3620; 3635; 3654; 3659; 3665; 3676; 3684; 3689; 3932; 3937; 3956; 3976; 4057; 40…	LIF; LAT2; CD36; LAPTM5; C5AR1; POLR3B; MICB; AXL; CAV1; PLVAP; TYROBP; FGR; PLA2G7; CTSC; FADD; RELB; LYN; IRAK1; CTSK; IFI35; HCLS1; LY96; SLC15A3; CTSS; GATA3; INPP5D; CX3CR1; ARPC1B; C1QB; C1QA; TLR2; RUNX3; TLR1; COLEC12; LAT; TLR8; CD300A; CD3D; HK1; CCL2; CD1D; CCL4; CCL5; CCL8; ITGA4; ITGB2; LILRB2; TNFRSF4; MYD88; FCN1; CSK; GBP1; SFPQ; VEGFC; HCK; PTPN6; IRF1; RPS6KA3; IRF7; HLX; VAV1; …	1238	1238
2.77538e-26	3.38596e-24	GO:0005615	c	2	extracellular space	2; 59; 70; 87; 100; 203; 240; 285; 309; 355; 389; 391; 397; 483; 558; 581; 627; 629; 633; 706; 712; 713; 715; 717; 718; 829; 871; 874; 908; 912; 929; 942; 948; 949; 955; 958; 960; 962; 963; 1072; 1075; 1191; 1192; 1277; 1278; 1282; 1284; 1289; 1290; 1292; 1293; 1306; 1307; 1311; 1363; 1445; 1471; 1475; 1476; 1513; 1520; 1675; 1759; 1794; 1893; 1973; 2026; 2037; 2167; 2191; 2200; 2219; 2268; 2317;…	LIF; GNLY; MFGE8; MAN2B1; STK10; CPE; CD36; HBB; S100A11; S100A10; BDNF; SEMA4C; MICB; AXL; FJX1; PLVAP; EIF3I; TIMP1; PILRA; LAT2; RFTN1; FGR; VASH1; PLA2G7; MARCKS; FMOD; GLA; CST7; SLIT3; LYN; PYGL; LSP1; GUSB; ENTPD6; CTSK; SOD2; ENTPD1; RNASE6; ALOX5; CTSC; CRTAC1; ATP1B3; PCOLCE; BGN; RPL12; LY96; CTSS; KIFC3; CXCL1; COL15A1; CXCL3; TWF2; NME1; FN1; CXCL6; ARPC1B; SCARB1; GM2A; C1QB; C1QA; …	3423	3414
5.79893e-26	2.04122e-24	GO:0002252	b	2	immune effector process	2; 100; 240; 330; 391; 629; 695; 712; 713; 715; 717; 718; 719; 728; 912; 919; 929; 942; 948; 958; 960; 963; 968; 1075; 1191; 1471; 1476; 1520; 1535; 1536; 1675; 1774; 1794; 2067; 2207; 2219; 2268; 2517; 2625; 2633; 2717; 2720; 2760; 2919; 2990; 3002; 3043; 3055; 3071; 3075; 3098; 3101; 3109; 3142; 3428; 3430; 3455; 3635; 3659; 3665; 3669; 3683; 3684; 3689; 3903; 3936; 3956; 4057; 4067; 4069; 4125…	MAN2B1; STK10; ADA; CD36; HBB; IFNAR2; LAPTM5; C5AR1; POLR3B; S100A11; MICB; MICA; COMMD9; TP53; TYROBP; LAT2; LYZ; OAS1; CTSC; OAS2; DOCK10; FADD; RELB; LYN; PYGL; GUSB; IFITM1; WDR1; RNASE6; HK3; ALOX5; IFI35; PRF1; CTSS; GATA3; CXCL1; INPP5D; CXCL6; ARPC1B; GM2A; C1QB; C1QA; TLR2; LAT; TLR8; CD300A; CD1D; DOCK2; VSIG4; SNAP29; ITGB2; LAIR1; LILRB2; PLAC8; QPCT; TNFRSF4; MYD88; TTC4; FCN1; DNAS…	1324	1322
1.96979e-25	7.04527e-23	GO:0050776	b	4	regulation of immune response	2; 100; 330; 581; 629; 695; 712; 713; 715; 717; 718; 719; 728; 784; 841; 857; 912; 915; 919; 920; 929; 942; 948; 958; 962; 1191; 1277; 1278; 1445; 1513; 1520; 1535; 1675; 1893; 2207; 2219; 2268; 2359; 2625; 2633; 2876; 3055; 3071; 3075; 3098; 3109; 3113; 3142; 3384; 3428; 3430; 3455; 3460; 3620; 3635; 3654; 3659; 3665; 3676; 3683; 3684; 3689; 3820; 3903; 3932; 3937; 4057; 4067; 4208; 4277; 4332; …	KLRB1; LAT2; CD36; IFNAR2; LAPTM5; C5AR1; POLR3B; MICB; MICA; CAV1; TYROBP; FGR; FADD; RELB; LYN; IRAK1; IFITM1; CTSK; SHC1; TRIM27; LY96; SLC15A3; CTSS; GATA3; INPP5D; ARPC1B; C1QB; C1QA; TLR2; TLR1; COLEC12; LAT; CD300C; TLR8; CD300A; CD3D; CD1D; CCL5; VSIG4; ITGA4; ITGB2; LAIR1; IFNGR2; LILRB2; PILRA; MYD88; FCN1; CSK; GBP1; COL1A1; SFPQ; HCK; PTPN6; IRF1; RPS6KA3; IRF7; HLX; VAV1; MEF2C; CD14…	1159	1159
1.14767e-23	2.01607e-21	GO:0048583	b	3	regulation of response to stimulus	2; 100; 154; 185; 187; 240; 285; 313; 330; 355; 389; 391; 397; 65992; 558; 581; 627; 629; 637; 695; 712; 713; 715; 717; 718; 719; 728; 784; 834; 841; 857; 912; 915; 919; 920; 929; 942; 948; 958; 960; 962; 997; 1050; 1075; 1191; 1230; 1263; 1277; 1278; 1436; 1445; 1513; 1520; 1524; 1535; 1675; 1893; 1894; 1969; 2067; 2122; 2146; 2167; 2191; 2200; 2201; 2207; 2219; 2268; 2274; 2281; 2335; 2359; 550…	CLEC10A; IFI35; KLRB1; CRLF3; TIMP1; LAT2; NXN; NT5E; PLK3; PLK2; LIF; CD36; SH2B3; IFNAR2; LAPTM5; C5AR1; POLR3B; PDCD10; BDNF; TRIAP1; LGALS1; AXL; CAV1; LMCD1; CCR2; IER5; TP53; TYROBP; HEY2; SLIT3; RFTN1; FGR; CDC42SE1; GPRC5B; PLA2G7; SYT11; MANF; RFC4; RELB; LYN; IRAK1; ZAP70; IFITM1; CTSK; SOD2; SHC1; ARHGEF6; ALOX5; FPR3; NUP93; MNDA; SASH3; GLRX2; PYCARD; LY96; SLC15A3; CTSS; RNF125; GAT…	4298	4294
2.56755e-23	2.57526e-20	GO:0071345	b	5	cellular response to cytokine stimulus	240; 330; 355; 558; 695; 829; 834; 836; 837; 841; 857; 920; 942; 948; 958; 960; 997; 1050; 1072; 1230; 1234; 1277; 1278; 1436; 1524; 1893; 2167; 2207; 2323; 2335; 55022; 2625; 2633; 2634; 2919; 2921; 2932; 3055; 3059; 3113; 3394; 3428; 3430; 3455; 3460; 3560; 3587; 3635; 3654; 3659; 3665; 3669; 3676; 3684; 3689; 3875; 3936; 3976; 4050; 4281; 4313; 4332; 4478; 4615; 4938; 4939; 4982; 5355; 5603; 5…	LIF; TIMP1; CD36; IFNAR2; LAPTM5; PDCD10; AXL; CAV1; PLVAP; TP53; OAS1; OAS2; FADD; IRAK1; IFITM1; SOD2; SHC1; ALOX5; IFI35; CAPZA1; IFI30; MNDA; GATA3; CXCL1; CXCL3; INPP5D; CX3CR1; FN1; CXCL6; CCR2; GSK3B; TLR2; PID1; CCL2; TRIM38; IL10RA; CCL4; CCL5; CCL8; ITGA4; IFNGR2; TNFRSF12A; LILRB2; TUBA1B; SOX17; ZYX; TNFRSF4; MYD88; GBP2; GBP1; COL1A1; MRAS; HLA-DPA1; VEGFC; HCK; PTPN6; IRF1; GSTO1; I…	1082	1082
5.76224e-23	2.88977e-20	GO:0050778	b	5	positive regulation of immune response	2; 100; 330; 581; 629; 695; 712; 713; 715; 717; 718; 719; 728; 784; 841; 857; 912; 915; 919; 920; 929; 942; 948; 958; 1191; 1445; 1513; 1520; 1535; 1675; 2207; 2219; 2268; 2359; 2625; 2633; 3055; 3071; 3075; 3098; 3109; 3113; 3142; 3384; 3428; 3430; 3620; 3635; 3654; 3659; 3665; 3684; 3689; 3932; 3937; 4057; 4067; 4208; 4277; 4332; 4615; 4893; 5199; 5321; 5579; 5696; 5698; 5699; 5704; 5777; 5788;…	LAT2; CD36; LAPTM5; C5AR1; POLR3B; MICB; CAV1; TYROBP; FGR; FADD; RELB; LYN; IRAK1; CTSK; IFI35; LY96; SLC15A3; CTSS; GATA3; INPP5D; ARPC1B; C1QB; C1QA; TLR2; TLR1; COLEC12; LAT; TLR8; CD300A; CD3D; CD1D; CCL5; VSIG4; ITGB2; MYD88; FCN1; CSK; GBP1; SFPQ; HCK; PTPN6; IRF1; RPS6KA3; IRF7; HLX; VAV1; MEF2C; CD14; CYBA; ITGAM; RNF125; LCK; BTK; CLEC10A; PSMB10; CD4; CCR2; IDO1; RPS3; A2M; GPRC5B; FCE…	932	932
8.66115e-23	2.32335e-20	GO:0002366	b	4	leukocyte activation involved in immune response	100; 240; 391; 695; 718; 719; 728; 929; 942; 948; 958; 960; 963; 968; 1075; 1471; 1476; 1520; 1535; 1536; 1675; 1774; 1794; 2067; 2207; 2219; 2268; 2517; 2625; 2717; 2720; 2760; 2919; 2990; 3043; 3071; 3101; 3109; 3142; 3430; 3683; 3684; 3689; 3903; 3936; 3956; 4057; 4067; 4069; 4125; 4192; 4332; 51316; 4758; 4893; 5199; 5328; 5329; 5777; 5788; 5806; 5836; 5880; 5912; 5971; 6282; 6386; 203068; 67…	MAN2B1; STK10; CD36; HBB; C5AR1; S100A11; COMMD9; TYROBP; LAT2; LYZ; DOCK10; RELB; LYN; PYGL; GUSB; HK3; ALOX5; IFI35; CTSS; GATA3; CXCL1; GM2A; SNAP29; TLR2; LAT; CD300A; DOCK2; ITGB2; LAIR1; LILRB2; PLAC8; QPCT; FCN1; DNASE1L1; RHOG; PTPN6; TP53; HLX; TUBB; TCIRG1; CD14; ITGAL; ITGAM; COTL1; BTK; TMC6; GLA; SDCBP; CCR2; FGR; RNASET2; MDK; FCER1G; GMFG; PTX3; CD86; PLAUR; C3; CST3; RAP2B; CSTB; …	723	721
1.31356e-22	1.73061e-20	GO:0002263	b	3	cell activation involved in immune response	100; 240; 391; 695; 718; 719; 728; 929; 942; 948; 958; 960; 963; 968; 1075; 1471; 1476; 1520; 1535; 1536; 1675; 1774; 1794; 2067; 2207; 2219; 2268; 2517; 2625; 2717; 2720; 2760; 2919; 2990; 3043; 3071; 3101; 3109; 3142; 3430; 3683; 3684; 3689; 3903; 3936; 3956; 4057; 4067; 4069; 4125; 4192; 4332; 51316; 4893; 5199; 5328; 5329; 5777; 5788; 5806; 5836; 5880; 5912; 5971; 6282; 6386; 203068; 6793; 70…	MAN2B1; STK10; CD36; HBB; C5AR1; S100A11; COMMD9; TYROBP; LAT2; LYZ; DOCK10; RELB; LYN; PYGL; GUSB; HK3; ALOX5; IFI35; CTSS; GATA3; CXCL1; GM2A; SNAP29; TLR2; LAT; CD300A; DOCK2; ITGB2; LAIR1; LILRB2; PLAC8; QPCT; FCN1; DNASE1L1; RHOG; PTPN6; TP53; HLX; TUBB; TCIRG1; CD14; ITGAL; ITGAM; COTL1; BTK; TMC6; GLA; SDCBP; CCR2; FGR; RNASET2; MDK; FCER1G; GMFG; PTX3; CD86; PLAUR; C3; CST3; RAP2B; CSTB; …	727	725
1.92475e-22	2.02868e-20	GO:0043299	b	3	leukocyte degranulation	240; 391; 695; 718; 719; 728; 929; 948; 960; 963; 968; 1075; 1471; 1476; 1520; 1535; 1536; 1675; 1774; 1794; 2207; 2219; 2268; 2517; 2717; 2720; 2760; 2919; 2990; 3043; 3055; 3071; 3101; 3683; 3684; 3689; 3903; 4057; 4067; 4069; 4125; 4332; 51316; 4893; 5199; 5328; 5329; 5777; 5788; 5806; 5836; 5880; 5912; 6282; 6386; 203068; 6793; 7097; 7133; 7305; 23191; 729230; 8560; 8635; 9342; 9535; 10312; 1…	CD53; TMC6; NCKAP1L; CYFIP1; HK3; MAN2B1; DOCK2; GLA; STK10; PRDX4; SDCBP; CD36; HBB; RAP2B; C5AR1; LAIR1; LYZ; LAT2; S100A11; CCR2; RNASET2; TCIRG1; FCER1G; COMMD9; COTL1; LILRB2; PTPRC; TYROBP; PLAC8; PTX3; NRAS; FGR; RHOF; DNASE1L1; C3; CST3; LYN; PYGL; CFP; GUSB; PLAUR; FCN1; ITGB2; RAC2; NEU1; GLIPR1; CSTB; CD44; ALOX5; CTSC; SNAP29; PLAU; CD68; CYBB; MNDA; CYBA; LTF; PYCARD; PLEKHO2; HCK; C…	541	539
1.92721e-22	3.60388e-20	GO:0070062	c	4	extracellular exosome	2; 59; 70; 87; 203; 309; 355; 389; 391; 397; 483; 558; 581; 629; 633; 706; 715; 717; 718; 829; 908; 929; 942; 949; 958; 960; 962; 963; 1072; 1075; 1191; 1192; 1278; 1284; 1292; 1293; 1306; 1311; 1363; 1445; 1471; 1476; 1675; 1759; 1794; 1893; 1973; 2026; 2037; 2167; 2268; 2317; 2335; 2517; 2717; 2720; 2760; 2770; 2990; 3040; 3043; 3071; 3075; 3339; 3676; 3683; 3684; 3689; 3699; 3801; 3855; 3858; …	MFGE8; MAN2B1; STK10; CPE; BGN; HBB; S100A11; S100A10; AXL; PLVAP; EIF3I; TIMP1; PILRA; LAT2; RFTN1; LYZ; MARCKS; DOCK10; GLA; LYN; PYGL; LYPLA2; GUSB; SOD2; ENTPD1; CREB5; CTSC; CRTAC1; ATP1B3; RPL12; KIFC3; COL15A1; TWF2; NME1; FN1; ARPC1B; SCARB1; GM2A; RPS5; MARCKSL1; ANGPTL2; PRSS23; RPS3; MYO5A; PROCR; AK1; ACTA2; TNFSF10; DOCK2; HSPG2; ITGA4; ANO1; SECTM1; PDCD10; DNM1; FGL2; TMEM132A; CCT…	2146	2146
2.51302e-22	5.39294e-20	GO:0034097	b	4	response to cytokine	240; 330; 355; 558; 695; 829; 834; 836; 837; 841; 857; 920; 929; 942; 948; 958; 960; 997; 1050; 1072; 1230; 1234; 1277; 1278; 1436; 1524; 1893; 2131; 2167; 2207; 2323; 2335; 55022; 2625; 2633; 2634; 2919; 2921; 2932; 3055; 3059; 3113; 3394; 3428; 3430; 3455; 3460; 3560; 3587; 3635; 3654; 3659; 3665; 3669; 3676; 3684; 3689; 3875; 3936; 3976; 4050; 4281; 4313; 4332; 4478; 4615; 4938; 4939; 4982; 53…	LIF; TIMP1; CD36; IFNAR2; LAPTM5; PDCD10; AXL; CAV1; PLVAP; TP53; OAS1; OAS2; FADD; RELB; IRAK1; IFITM1; SOD2; SHC1; EXT1; ALOX5; IFI35; CAPZA1; IFI30; MNDA; GATA3; CXCL1; CXCL3; INPP5D; CX3CR1; FN1; CXCL6; CCR2; GSK3B; TLR2; PID1; CCL2; TRIM38; IL10RA; CCL4; CCL5; CCL8; ITGA4; IFNGR2; TNFRSF12A; UBD; LILRB2; TUBA1B; SOX17; ZYX; TNFRSF4; MYD88; GBP2; GBP1; COL1A1; MRAS; HLA-DPA1; VEGFC; HCK; PTPN…	1165	1165
2.56252e-22	1.04423e-20	GO:1903561	c	3	extracellular vesicle	2; 59; 70; 87; 203; 309; 355; 389; 391; 397; 483; 558; 581; 629; 633; 706; 715; 717; 718; 829; 908; 929; 942; 949; 958; 960; 962; 963; 1072; 1075; 1191; 1192; 1278; 1284; 1292; 1293; 1306; 1311; 1363; 1445; 1471; 1476; 1675; 1759; 1794; 1893; 1973; 2026; 2037; 2167; 2268; 2317; 2335; 2517; 2717; 2720; 2760; 2770; 2990; 3040; 3043; 3071; 3075; 3676; 3683; 3684; 3689; 3699; 3801; 3855; 3858; 3875; …	MFGE8; MAN2B1; STK10; CPE; BGN; HBB; MAN1B1; S100A11; S100A10; AXL; PLVAP; EIF3I; TIMP1; PILRA; LAT2; RFTN1; LYZ; MARCKS; DOCK10; GLA; LYN; PYGL; LYPLA2; GUSB; SOD2; ENTPD1; CREB5; CTSC; CRTAC1; ATP1B3; RPL12; KIFC3; COL15A1; TWF2; NME1; FN1; ARPC1B; SCARB1; GM2A; RPS5; MARCKSL1; ANGPTL2; PRSS23; RPS3; MYO5A; CD300A; AK1; ACTA2; TNFSF10; NEU1; DOCK2; HSPG2; ITGA4; ANO1; SECTM1; PDCD10; DNM1; FGL2…	2167	2167
2.86216e-22	1.74591e-20	GO:0043230	c	2	extracellular organelle	2; 59; 70; 87; 203; 309; 355; 389; 391; 397; 483; 558; 581; 629; 633; 706; 715; 717; 718; 829; 908; 929; 942; 949; 958; 960; 962; 963; 1072; 1075; 1191; 1192; 1278; 1284; 1292; 1293; 1306; 1311; 1363; 1445; 1471; 1476; 1675; 1759; 1794; 1893; 1973; 2026; 2037; 2167; 2268; 2317; 2335; 2517; 2717; 2720; 2760; 2770; 2990; 3040; 3043; 3071; 3075; 3676; 3683; 3684; 3689; 3699; 3801; 3855; 3858; 3875; …	MFGE8; MAN2B1; STK10; CPE; BGN; HBB; MAN1B1; S100A11; S100A10; AXL; PLVAP; EIF3I; TIMP1; PILRA; LAT2; RFTN1; LYZ; MARCKS; DOCK10; GLA; LYN; PYGL; LYPLA2; GUSB; SOD2; ENTPD1; CREB5; CTSC; CRTAC1; ATP1B3; RPL12; KIFC3; COL15A1; TWF2; NME1; FN1; ARPC1B; SCARB1; GM2A; RPS5; MARCKSL1; ANGPTL2; PRSS23; RPS3; MYO5A; CD300A; AK1; ACTA2; TNFSF10; NEU1; DOCK2; HSPG2; ITGA4; ANO1; SECTM1; PDCD10; DNM1; FGL2…	2169	2169
3.02308e-22	5.40628e-20	GO:0045055	b	4	regulated exocytosis	2; 87; 240; 391; 695; 718; 719; 728; 929; 948; 960; 963; 968; 1075; 1191; 1471; 1476; 1520; 1535; 1536; 1675; 1774; 1794; 1893; 2207; 2219; 2268; 2335; 2517; 2717; 2720; 2760; 2919; 2932; 2990; 3043; 3055; 3071; 3101; 3683; 3684; 3689; 3699; 3903; 4057; 4067; 4069; 4125; 4332; 51316; 4758; 4893; 5199; 5328; 5329; 5341; 5552; 5579; 5777; 5788; 5806; 5836; 5880; 5912; 6282; 6386; 203068; 6793; 7076…	TIMP1; MAN2B1; STK10; CD36; HBB; C5AR1; S100A11; COMMD9; TYROBP; LAT2; LYZ; MICAL1; MANF; TAGLN2; PYGL; GUSB; WDR1; HK3; ALOX5; CTSC; CTSS; CXCL1; FN1; GM2A; SNAP29; GSK3B; TLR2; LAT; CD300A; DOCK2; LAIR1; LILRB2; PLAC8; QPCT; SYT11; FCN1; DNASE1L1; VEGFC; HCK; PLEK; PTPN6; TNFRSF1B; TUBB; TCIRG1; CD14; ITGAL; ITGAM; GMFG; COTL1; BTK; TMC6; GLA; SDCBP; CCR2; FGR; SRGN; ITIH3; RNASET2; A2M; LHFPL2…	786	783
8.27462e-22	7.26788e-20	GO:0070887	b	3	cellular response to chemical stimulus	109; 154; 185; 240; 241; 285; 330; 355; 391; 65992; 558; 581; 627; 695; 706; 719; 728; 784; 829; 834; 836; 841; 857; 874; 891; 920; 929; 942; 948; 949; 958; 960; 968; 997; 1036; 1050; 1072; 1191; 1230; 1234; 1263; 1277; 1278; 1282; 1284; 1290; 1307; 1311; 1396; 1436; 1445; 1520; 1524; 1535; 1536; 1841; 1893; 1894; 1969; 2131; 2146; 2167; 2200; 2201; 2207; 2281; 2323; 2331; 2335; 2350; 55022; 2615…	LIF; TIMP1; NXN; PLK3; CDO1; CD36; HBB; IFNAR2; LAPTM5; C5AR1; PDCD10; BDNF; SRM; AXL; CAV1; PLVAP; SIPA1; TP53; PSMB10; PTGER2; OAS1; PLA2G7; OAS2; FMOD; FADD; LYN; IRAK1; KCNMB1; IFITM1; SOD2; SHC1; EXT1; ALOX5; IFI35; IL2RB; IFI30; MNDA; GUK1; GLRX2; YIF1A; LY96; CTSS; GATA3; NME1; CXCL1; CXCL3; TWF2; INPP5D; CX3CR1; FN1; ADCY3; SCARB1; CXCL6; CCR2; GSK3B; TLR2; PTEN; FKBP1B; LDLRAP1; PID1; KD…	3189	3187
9.33976e-22	1.402e-19	GO:0002275	b	4	myeloid cell activation involved in immune response	240; 391; 695; 718; 719; 728; 929; 948; 960; 963; 968; 1075; 1471; 1476; 1520; 1535; 1536; 1675; 1774; 1794; 2207; 2219; 2268; 2517; 2717; 2720; 2760; 2919; 2990; 3043; 3071; 3101; 3430; 3683; 3684; 3689; 3903; 4057; 4067; 4069; 4125; 4332; 51316; 4758; 4893; 5199; 5328; 5329; 5777; 5788; 5806; 5836; 5880; 5912; 6282; 6386; 203068; 6793; 7097; 7133; 7305; 23191; 729230; 8560; 8635; 9111; 9342; 95…	CD53; TMC6; NCKAP1L; CYFIP1; HK3; MAN2B1; DOCK2; GLA; STK10; PRDX4; SDCBP; CD36; HBB; RAP2B; C5AR1; LAIR1; LYZ; LAT2; S100A11; CCR2; FGL2; RNASET2; TCIRG1; FCER1G; COMMD9; COTL1; LILRB2; PTPRC; TYROBP; PLAC8; PTX3; NRAS; FGR; RHOF; DNASE1L1; C3; CST3; LYN; PYGL; GUSB; PLAUR; FCN1; IFI35; RAC2; GLIPR1; CSTB; CD44; ALOX5; CTSC; SNAP29; PLAU; CD68; CYBB; MNDA; CYBA; LTF; PYCARD; PLEKHO2; CFP; ITGB2;…	554	552
1.0453e-21	1.402e-19	GO:0048584	b	4	positive regulation of response to stimulus	2; 100; 154; 185; 330; 355; 389; 391; 65992; 558; 581; 627; 629; 637; 695; 712; 713; 715; 717; 718; 719; 728; 784; 834; 837; 841; 857; 912; 915; 919; 920; 929; 942; 948; 958; 960; 1050; 1075; 1191; 1230; 1277; 1436; 1445; 1513; 1520; 1524; 1535; 1675; 51339; 1893; 1894; 2146; 2167; 2207; 2219; 2268; 2281; 2335; 2359; 2625; 2633; 2841; 2876; 2932; 3002; 3055; 3059; 3071; 3075; 3087; 3098; 3109; 31…	LIF; CRLF3; LAT2; CCR2; PLK2; CD36; LAPTM5; C5AR1; POLR3B; PDCD10; BDNF; SEMA4C; LGALS1; AXL; CAV1; LMCD1; IER5; TP53; TYROBP; RFTN1; FGR; PLA2G7; CTSC; GSTO1; FADD; RELB; LYN; IRAK1; CTSK; SHC1; IFI35; NUP93; JAG2; PYCARD; LY96; SLC15A3; CTSS; GATA3; INPP5D; CX3CR1; FN1; TNFRSF10B; ARPC1B; C1QB; C1QA; GSK3B; TLR2; PTEN; TLR1; FKBP1B; LAT; TLR8; CD300A; CD3D; CCL2; CD1D; TNFSF10; IL10RA; CCL4; CC…	2470	2468
1.18506e-21	1.41286e-19	GO:0002444	b	4	myeloid leukocyte mediated immunity	240; 391; 695; 718; 719; 728; 929; 948; 960; 963; 968; 1075; 1471; 1476; 1520; 1535; 1536; 1675; 1774; 1794; 2207; 2219; 2268; 2517; 2717; 2720; 2760; 2919; 2990; 3043; 3071; 3101; 3683; 3684; 3689; 3903; 4057; 4067; 4069; 4125; 4332; 51316; 4758; 4893; 5199; 5328; 5329; 5777; 5788; 5806; 5836; 5880; 5912; 6282; 6372; 6386; 203068; 6793; 7097; 7133; 7305; 23191; 729230; 8560; 8635; 9342; 9535; 99…	CD53; TMC6; NCKAP1L; CYFIP1; HK3; MAN2B1; DOCK2; GLA; STK10; PRDX4; SDCBP; CD36; HBB; RAP2B; C5AR1; LAIR1; LYZ; LAT2; S100A11; CCR2; FGL2; RNASET2; TCIRG1; FCER1G; COMMD9; COTL1; LILRB2; PTPRC; TYROBP; PLAC8; PTX3; NRAS; FGR; RHOF; DNASE1L1; C3; CST3; LYN; PYGL; GUSB; PLAUR; FCN1; ITGB2; RAC2; WDR1; GLIPR1; CSTB; CD44; ALOX5; CTSC; SNAP29; PLAU; CD68; CYBB; MNDA; CYBA; LTF; PYCARD; PLEKHO2; CFP; …	556	554
1.25906e-21	6.92485e-20	GO:0005515	m	2	protein binding	2; 23; 59; 70; 87; 100; 109; 154; 185; 187; 27339; 211; 240; 241; 285; 309; 313; 330; 355; 389; 391; 397; 432; 65992; 483; 558; 581; 586; 597; 627; 629; 631; 633; 637; 695; 701; 705; 706; 712; 713; 715; 717; 718; 728; 784; 829; 834; 836; 841; 11065; 857; 864; 871; 874; 891; 894; 908; 912; 914; 915; 919; 920; 929; 942; 948; 949; 958; 960; 962; 963; 968; 997; 1010; 1031; 1033; 1050; 1063; 1072; 107…	TAP1; MFGE8; BUB1B; THBS2; SCG5; CPE; IFNAR2; LAPTM5; PDCD10; SEMA4C; UBE2J1; BYSL; COMMD9; TYROBP; SLC43A3; GPRC5B; PPRC1; UCHL3; MANF; REM1; IRAK1; STK10; CCDC86; VASH1; OSGEP; WDR1; NUP93; CAPZA1; BCAT1; PIK3C2B; SMARCD3; BGN; OSBPL3; MS4A4A; GYPC; GATA3; PTRH2; STIL; DDX41; CCND2; SNAP29; PTEN; ANGPTL2; LAT; CSRP2; APOBEC3G; ZSCAN16; ACTA2; CD1D; TNFSF10; RPS27L; NUAK1; NOP2; ITGA4; ITGA5; RI…	14003	13983
3.04505e-21	1.01806e-18	GO:0031347	b	5	regulation of defense response	2; 100; 185; 240; 313; 330; 629; 695; 712; 713; 715; 717; 718; 719; 728; 834; 837; 841; 857; 912; 929; 948; 958; 1050; 1075; 1191; 1513; 1520; 1535; 2167; 2207; 2219; 2268; 2625; 2876; 3055; 3075; 3384; 3428; 3430; 3455; 3460; 3620; 3654; 3659; 3665; 3684; 3689; 4057; 4067; 4192; 4208; 4277; 4332; 4615; 4893; 4907; 5199; 5603; 5696; 5698; 5699; 5704; 5777; 5788; 5971; 6197; 6223; 6352; 6372; 6421…	CD36; IFNAR2; C5AR1; POLR3B; MICB; ZYX; CAV1; TYROBP; FGR; PLA2G7; FADD; RELB; LYN; IRAK1; CTSK; ALOX5; IFI35; LY96; SLC15A3; CTSS; GATA3; CXCL6; CCR2; C1QA; TLR2; TLR1; COLEC12; TLR8; CD300A; CD1D; CCL5; VSIG4; C1QB; ITGB2; IFNGR2; NT5E; SYT11; MICA; MYD88; FCN1; CLEC4A; SFPQ; WFDC1; HCK; PTPN6; PBK; IRF1; RPS6KA3; TNFRSF1B; VAV1; MEF2C; CD14; CYBA; FLOT1; AGTR1; BTK; CLEC10A; PSMB10; FABP4; MAP…	898	898
3.94436e-21	1.15701e-19	GO:0002253	b	2	activation of immune response	2; 100; 330; 581; 629; 695; 712; 713; 715; 717; 718; 719; 728; 784; 841; 857; 915; 919; 920; 929; 948; 958; 1191; 1445; 1513; 1520; 1535; 1675; 2207; 2219; 2268; 2359; 2625; 2633; 3055; 3071; 3075; 3113; 3384; 3428; 3430; 3635; 3654; 3659; 3665; 3684; 3689; 3932; 3937; 4057; 4067; 4208; 4277; 4332; 4615; 4893; 5199; 5579; 5696; 5698; 5699; 5704; 5777; 5788; 5971; 6188; 6197; 6421; 7096; 7097; 730…	LAT2; CD36; LAPTM5; C5AR1; MICB; CAV1; TYROBP; FGR; FADD; RELB; LYN; IRAK1; CTSK; IFI35; LY96; SLC15A3; CTSS; GATA3; INPP5D; ARPC1B; C1QB; C1QA; TLR2; TLR1; COLEC12; LAT; TLR8; CD300A; CD3D; VSIG4; ITGB2; MYD88; FCN1; CSK; GBP1; SFPQ; HCK; PTPN6; IRF1; RPS6KA3; IRF7; VAV1; MEF2C; CD14; FLOT1; RNF125; LCK; BTK; CLEC10A; PSMB10; CD4; RPS3; A2M; FCER1G; CACNB3; IFI16; ICAM2; C3; C2; LTF; ADA; CLU; P…	759	759
4.09578e-21	4.13648e-19	GO:0036230	b	4	granulocyte activation	240; 391; 718; 719; 728; 929; 948; 960; 963; 968; 1075; 1471; 1476; 1520; 1535; 1536; 1675; 1774; 1794; 2207; 2219; 2268; 2517; 2717; 2720; 2760; 2919; 2990; 3043; 3071; 3101; 3683; 3684; 3689; 3903; 4057; 4069; 4125; 4332; 51316; 4758; 4893; 5199; 5328; 5329; 5777; 5788; 5806; 5836; 5912; 6282; 6352; 6372; 6386; 203068; 6793; 7097; 7133; 7305; 23191; 729230; 8560; 8635; 9342; 9535; 10312; 10549;…	CD53; TMC6; NCKAP1L; CYFIP1; HK3; MAN2B1; DOCK2; GLA; STK10; PRDX4; SDCBP; CD36; HBB; RAP2B; C5AR1; LAIR1; LYZ; RHOF; S100A11; CCR2; FGL2; RNASET2; TCIRG1; FCER1G; COMMD9; COTL1; LILRB2; PTPRC; TYROBP; PLAC8; PTX3; NRAS; FGR; CCL5; DNASE1L1; C3; CST3; PYGL; GUSB; PLAUR; FCN1; ITGB2; GLIPR1; CSTB; CD44; ALOX5; CTSC; SNAP29; PLAU; CD68; CYBB; MNDA; CYBA; LTF; PYCARD; PLEKHO2; CTSS; RHOG; PTPN6; CXC…	509	507
4.24056e-21	4.13648e-19	GO:0080134	b	4	regulation of response to stress	2; 100; 185; 240; 313; 330; 355; 65992; 581; 629; 637; 695; 712; 713; 715; 717; 718; 719; 728; 834; 837; 841; 857; 912; 929; 948; 958; 960; 1050; 1075; 1191; 1513; 1520; 1535; 51339; 2067; 2122; 2167; 2191; 2207; 2219; 2268; 2281; 2625; 2876; 2932; 3055; 3075; 3384; 3428; 3430; 3455; 3460; 3620; 3654; 3659; 3665; 3684; 3689; 4000; 4057; 4067; 4192; 4208; 4277; 4281; 4332; 4487; 4615; 4893; 4907; …	CLEC10A; UBE2J1; TIMELESS; CCR2; PLK2; CD36; IFNAR2; C5AR1; POLR3B; PDCD10; SEMA4C; MICB; ZYX; CAV1; IER5; TP53; TYROBP; FGR; PLA2G7; MANF; FADD; RELB; LYN; IRAK1; CTSK; SOD2; ALOX5; IFI35; NUP93; PYCARD; LY96; SLC15A3; CTSS; GATA3; PLA2G4A; INPP5F; CXCL6; C1QB; C1QA; GSK3B; TLR2; PTEN; TLR1; FKBP1B; TLR8; CD300A; CD1D; CCL5; NUAK1; VSIG4; RASSF2; NUP85; ITGB2; IFNGR2; TNFRSF12A; NT5E; TRIAP1; SY…	1642	1641
4.66997e-21	1.89912e-19	GO:0044446	c	2	intracellular organelle part	2; 23; 59; 70; 87; 100; 154; 27339; 211; 240; 241; 309; 330; 355; 391; 412; 65992; 581; 597; 627; 631; 633; 637; 701; 705; 706; 718; 719; 728; 829; 836; 841; 11065; 857; 864; 871; 874; 891; 894; 908; 912; 915; 920; 929; 942; 948; 949; 955; 960; 963; 968; 997; 1050; 1063; 1072; 1075; 1175; 1191; 1192; 1196; 1263; 1277; 1278; 1282; 1284; 1289; 1290; 1292; 1293; 1306; 1307; 55692; 1363; 1436; 1471; …	TAP1; MFGE8; BUB1B; STK10; CPE; LAPTM5; PDCD10; SEMA4C; BYSL; COMMD9; TYROBP; RAP1GAP2; GPRC5B; PPRC1; FSCN1; MANF; IRAK1; OSGEP; WDR1; NUP93; PIK3C2B; SMARCD3; BGN; OSBPL3; GATA3; COL15A1; LST1; SNN; CCND2; SNAP29; PTEN; COLEC12; LAT; ACTA2; CD1D; RPS27L; NUAK1; NOP2; SH3GL1; CELF2; GPR18; POLR1C; SFXN3; TMEM132A; PANK2; LILRB2; WDR46; WDR12; CCT3; SOX17; TAX1BP3; AGPAT4; GDF11; GAR1; PDLIM4; PD…	10029	10016
6.71068e-21	6.00047e-19	GO:0019221	b	4	cytokine-mediated signaling pathway	240; 330; 355; 558; 829; 834; 836; 837; 841; 857; 920; 942; 948; 958; 960; 1050; 1072; 1230; 1234; 1278; 1436; 1524; 1893; 2207; 2323; 2335; 2625; 2633; 2634; 2919; 2921; 3055; 3113; 3394; 3430; 3455; 3460; 3560; 3587; 3635; 3654; 3659; 3665; 3669; 3684; 3689; 3875; 3936; 3976; 4050; 4281; 4313; 4478; 4615; 4938; 4939; 4982; 5355; 5696; 5698; 5699; 5704; 5777; 5788; 6347; 6351; 6352; 6355; 6372; …	LIF; TIMP1; CD36; IFNAR2; LAPTM5; AXL; CAV1; PLVAP; OAS1; OAS2; FADD; IRAK1; IFITM1; SOD2; SHC1; ALOX5; IFI35; CAPZA1; IFI30; GATA3; CXCL1; CXCL3; INPP5D; CX3CR1; FN1; CXCL6; CCL2; TRIM38; IL10RA; CCL4; CCL5; CCL8; IFNGR2; TNFRSF12A; LILRB2; TNFRSF4; MYD88; GBP2; GBP1; HLA-DPA1; HCK; PTPN6; IRF1; GSTO1; TNFRSF1B; VAV1; IRF8; ITGAM; KRT18; TNFRSF11B; PSMB10; CD4; CCR1; CCR2; CCR5; PLP2; FCER1G; ST…	790	790
8.95273e-21	2.2449e-18	GO:0002446	b	5	neutrophil mediated immunity	240; 391; 718; 719; 728; 929; 948; 960; 963; 968; 1075; 1471; 1476; 1520; 1535; 1536; 1675; 1774; 1794; 2207; 2219; 2268; 2517; 2717; 2720; 2760; 2919; 2990; 3043; 3071; 3101; 3683; 3684; 3689; 3903; 4057; 4069; 4125; 4332; 4758; 4893; 5199; 5328; 5329; 5777; 5788; 5806; 5836; 5912; 6282; 6372; 6386; 203068; 6793; 7097; 7133; 7305; 23191; 8560; 8635; 9342; 9535; 9948; 10312; 10549; 10875; 11010; …	CD53; TMC6; NCKAP1L; CYFIP1; HK3; MAN2B1; DOCK2; GLA; STK10; PRDX4; SDCBP; CD36; HBB; RAP2B; C5AR1; LAIR1; LYZ; S100A11; SNAP29; FGL2; RNASET2; TCIRG1; FCER1G; COMMD9; COTL1; LILRB2; PTPRC; TYROBP; GMFG; PTX3; NRAS; FGR; RHOF; DNASE1L1; C3; CST3; PYGL; GUSB; PLAUR; FCN1; ITGB2; WDR1; GLIPR1; CSTB; CD44; ALOX5; CTSC; PLAU; CD68; CYBB; MNDA; CYBA; LTF; PYCARD; PLEKHO2; CTSS; RHOG; PTPN6; CXCL1; DEG…	504	502
1.09921e-20	8.27545e-19	GO:0045087	b	3	innate immune response	2; 330; 558; 629; 695; 712; 713; 715; 717; 718; 829; 834; 841; 857; 912; 929; 948; 958; 960; 1191; 1436; 1513; 1520; 1524; 1535; 1536; 1675; 2000; 2207; 2219; 2268; 2625; 2633; 2634; 3002; 3055; 3075; 3098; 3113; 3384; 3394; 3428; 3430; 3455; 3460; 3654; 3659; 3665; 3669; 3684; 3689; 3932; 4057; 4067; 4281; 4332; 4688; 4615; 4893; 4938; 4939; 837; 5199; 5696; 5698; 5699; 5704; 5777; 5806; 5971; 5…	IFI35; CD36; IFNAR2; POLR3B; AXL; CAV1; TYROBP; FGR; OAS1; OAS2; FADD; RELB; LYN; IRAK1; IFITM1; CTSK; RNASE6; TRIM27; CRTAM; IFI30; LY96; SLC15A3; CTSS; GATA3; CX3CR1; C1QB; C1QA; TLR2; TLR1; COLEC12; TLR8; CD300A; CCL2; CD1D; TRIM38; CLEC4A; CCL4; CCL5; CCL8; IFNGR2; LY86; UBD; MARCO; ZYX; MYD88; TTC4; FCN1; GBP2; GBP1; HLA-DPA1; SFPQ; HCK; MICA; PTPN6; IRF1; RPS6KA3; TP53; GZMB; VAV1; IRF8; TU…	1104	1103
1.47521e-20	9.71797e-19	GO:0002443	b	3	leukocyte mediated immunity	240; 391; 695; 712; 713; 715; 717; 718; 719; 728; 912; 929; 948; 958; 960; 963; 968; 1075; 1191; 1471; 1476; 1520; 1535; 1536; 1675; 1774; 1794; 2067; 2207; 2219; 2268; 2517; 2625; 2717; 2720; 2760; 2919; 2990; 3002; 3043; 3071; 3101; 3635; 3665; 3683; 3684; 3689; 3903; 4057; 4067; 4069; 4125; 4332; 51316; 4615; 4893; 5199; 5328; 5329; 5551; 5777; 5788; 5806; 5836; 5880; 5912; 6282; 6372; 6386; 2…	MAN2B1; STK10; CD36; HBB; C5AR1; CLU; S100A11; MICA; COMMD9; TYROBP; LAT2; LYZ; FADD; LYN; PYGL; GUSB; WDR1; HK3; ALOX5; CTSC; PRF1; CTSS; GATA3; CXCL1; INPP5D; CXCL6; GM2A; SNAP29; C1QA; TLR2; LAT; TLR8; CD300A; CD1D; DOCK2; C1QB; LAIR1; LILRB2; PLAC8; QPCT; MYD88; FCN1; DNASE1L1; RHOG; PTPN6; IRF7; GZMB; VAV1; TUBB; TCIRG1; CD14; TNF; ITGAL; ITGAM; COTL1; BTK; TMC6; GLA; SDCBP; CCR2; FGR; RNASE…	905	903
2.24081e-20	1.84953e-18	GO:0006954	b	4	inflammatory response	2; 23; 100; 185; 240; 313; 330; 558; 629; 695; 712; 713; 715; 717; 718; 719; 728; 834; 837; 929; 948; 958; 960; 968; 1036; 1050; 1075; 1191; 1230; 1234; 1436; 1535; 1536; 1893; 1969; 2131; 2167; 2335; 2350; 2359; 2625; 2876; 2919; 2921; 3055; 3075; 3098; 3269; 3339; 3428; 3430; 3620; 3683; 3684; 3689; 3988; 4067; 4069; 4192; 4615; 4907; 5199; 5603; 5732; 5788; 5806; 5971; 6223; 6347; 6351; 6352; …	TIMP1; CDO1; CD36; C5AR1; AXL; TYROBP; PTGER2; PLA2G7; CTSC; RELB; LYN; LIPA; EXT1; ALOX5; IFI35; LY96; GATA3; CXCL1; CXCL3; FN1; CXCL6; CCR2; C1QA; TLR2; TLR1; LAT; LXN; TLR8; CCL2; CCL4; CCL5; CCL8; HSPG2; C1QB; LY86; ABCF1; NT5E; SYT11; ZYX; HRH1; TNFRSF4; MYD88; HK1; WFDC1; HCK; LYZ; PBK; TNFRSF1B; GPX1; CD14; CYBA; ITGAL; ITGAM; AGTR1; BTK; VSIG4; HDAC9; EPHA2; CCR1; FABP4; CCR5; MAPK13; A2M…	842	842
2.61067e-20	2.00089e-18	GO:0043312	b	4	neutrophil degranulation	240; 391; 718; 719; 728; 929; 948; 960; 963; 968; 1075; 1471; 1476; 1520; 1535; 1536; 1675; 1774; 1794; 2207; 2219; 2268; 2517; 2717; 2720; 2760; 2919; 2990; 3043; 3071; 3101; 3683; 3684; 3689; 3903; 4057; 4069; 4125; 4332; 51316; 4758; 4893; 5199; 5328; 5329; 5777; 5788; 5806; 5836; 5912; 6282; 6386; 203068; 6793; 7097; 7133; 7305; 23191; 8560; 8635; 9342; 9535; 10312; 10549; 10875; 11010; 11314…	CD53; TMC6; NCKAP1L; CYFIP1; HK3; MAN2B1; DOCK2; GLA; STK10; PRDX4; SDCBP; CD36; HBB; RAP2B; C5AR1; LAIR1; LYZ; S100A11; SNAP29; FGL2; RNASET2; TCIRG1; FCER1G; COMMD9; COTL1; LILRB2; PTPRC; TYROBP; PLAC8; PTX3; NRAS; FGR; RHOF; DNASE1L1; C3; CST3; PYGL; GUSB; PLAUR; FCN1; ITGB2; GLIPR1; CSTB; CD44; ALOX5; CTSC; PLAU; CD68; CYBB; MNDA; CYBA; LTF; PYCARD; PLEKHO2; CTSS; RHOG; PTPN6; CXCL1; DEGS1; T…	490	488
2.98856e-20	1.74997e-18	GO:0006887	b	3	exocytosis	2; 87; 240; 391; 695; 718; 719; 728; 929; 948; 960; 963; 968; 1075; 1191; 1230; 1471; 1476; 1520; 1535; 1536; 1675; 1774; 1794; 1893; 2207; 2219; 2268; 2335; 2517; 2717; 2720; 2760; 2919; 2932; 2990; 3043; 3055; 3071; 3101; 3683; 3684; 3689; 3699; 3903; 4057; 4067; 4069; 4125; 4332; 51316; 4893; 5199; 5328; 5329; 5341; 5552; 5579; 5777; 5788; 5806; 5836; 5880; 5912; 6282; 6352; 6355; 6386; 203068…	TIMP1; MAN2B1; STK10; CD36; HBB; C5AR1; S100A11; COMMD9; TYROBP; LAT2; LYZ; MICAL1; MANF; TAGLN2; PYGL; GUSB; WDR1; HK3; ALOX5; CTSC; CTSS; CXCL1; FN1; GM2A; SNAP29; GSK3B; TLR2; LAT; CD300A; CCL5; DOCK2; CCL8; LAIR1; LILRB2; PLAC8; QPCT; SYT11; FCN1; DNASE1L1; VEGFC; HCK; PLEK; PTPN6; TNFRSF1B; TUBB; TNFAIP2; TCIRG1; CD14; ITGAL; ITGAM; GMFG; COTL1; BTK; TMC6; GLA; SDCBP; CCR1; CCR2; FGR; SRGN; …	901	898
6.93637e-20	1.744e-18	GO:0009605	b	2	response to external stimulus	2; 59; 100; 154; 185; 240; 285; 313; 330; 355; 391; 432; 558; 581; 627; 629; 695; 706; 712; 713; 715; 717; 718; 719; 728; 784; 834; 836; 841; 857; 891; 912; 920; 929; 942; 948; 949; 958; 968; 1050; 1072; 1075; 1191; 1230; 1234; 1277; 1436; 1524; 1535; 1536; 1794; 1890; 1969; 2067; 2131; 2167; 2191; 2207; 2268; 2281; 2350; 2359; 2625; 2633; 2634; 2743; 2876; 2919; 2921; 3001; 3055; 3071; 3075; 326…	SH2B3; CCR2; CD36; IFNAR2; RBM4B; C5AR1; POLR3B; BDNF; SEMA4C; MICB; AXL; CAV1; NUDT1; TP53; FGR; OAS1; UPP1; CTSC; OAS2; FADD; PLXND1; LYN; IRAK1; PYGL; LYPLA2; IFITM1; SOD2; SHC1; EXT1; RNASE6; ALOX5; IFI35; PIK3C2B; PRF1; LY96; GATA3; CXCL1; CXCL3; INPP5F; CX3CR1; CXCL6; SCARB1; C1QB; C1QA; TLR2; PTEN; TLR1; FKBP1B; LXN; TLR8; ROBO3; ACTA2; CD1D; IL10RA; CCL4; CCL5; DOCK2; NUAK1; CCL8; SMPD2; …	2572	2570
1.07751e-19	5.57806e-18	GO:0007166	b	3	cell surface receptor signaling pathway	100; 154; 240; 285; 330; 355; 558; 581; 597; 627; 637; 695; 718; 719; 728; 784; 829; 834; 836; 841; 857; 914; 915; 919; 920; 929; 942; 948; 949; 958; 960; 1050; 1072; 1175; 1230; 1234; 1277; 1278; 1282; 1284; 1307; 1311; 1363; 1436; 1445; 1524; 1535; 1536; 1675; 1759; 1893; 1969; 2131; 2200; 2201; 2207; 2219; 2268; 2323; 2331; 2335; 2359; 55022; 2615; 2625; 2633; 2634; 2669; 2743; 2876; 2919; 292…	LIF; KLRB1; TIMP1; LAT2; JAG2; CPE; CD36; SH2B3; IFNAR2; LAPTM5; C5AR1; PDCD10; BDNF; SEMA4C; MICB; AXL; CAV1; PLVAP; DOK2; ADAMTS1; TP53; TYROBP; PSMB10; FGR; STIL; OAS1; OAS2; FMOD; FADD; RELB; LYN; IRAK1; IFITM1; SOD2; SHC1; EXT1; ALOX5; IFI35; NUP93; CAPZA1; IFI30; TNFRSF4; PYCARD; LY96; NXN; GATA3; CXCL1; CXCL3; INPP5D; CX3CR1; FN1; CXCL6; ARPC1B; SCARB1; PSME2; SPRY1; GSK3B; TLR2; PTEN; DYR…	3127	3125
1.1643e-19	5.57806e-18	GO:0010033	b	3	response to organic substance	70; 100; 109; 154; 185; 240; 285; 330; 355; 65992; 558; 581; 627; 695; 706; 728; 829; 834; 836; 841; 857; 864; 871; 891; 920; 929; 942; 948; 949; 958; 960; 968; 997; 1036; 1050; 1072; 1075; 1191; 1230; 1234; 1277; 1278; 1282; 1284; 1290; 1292; 1307; 1311; 1396; 1436; 1445; 1520; 1524; 1536; 1841; 1893; 1969; 2067; 2131; 2146; 2167; 2200; 2201; 2207; 2274; 2281; 2323; 2331; 2335; 2350; 55022; 2615…	LIF; UBE2J1; TIMP1; CDO1; CD36; SH2B3; IFNAR2; LAPTM5; C5AR1; PDCD10; BDNF; MICB; AXL; CAV1; PLVAP; TP53; RFTN1; PTGER2; OAS1; PYCARD; OAS2; FMOD; FADD; RELB; LYN; IRAK1; KCNMB1; IFITM1; SOD2; SHC1; EXT1; CSF1R; ALOX5; CTSC; IL2RB; IFI30; MNDA; GLRX2; YIF1A; LY96; CTSS; GATA3; NME1; CXCL1; MAN1B1; CXCL3; TWF2; INPP5D; CX3CR1; FN1; ADCY3; ARPC1B; SCARB1; CXCL6; CCR2; GSK3B; TLR2; RUNX3; TLR1; FKBP…	3181	3179
1.26368e-19	4.11961e-18	GO:0044433	c	3	cytoplasmic vesicle part	2; 87; 100; 154; 240; 309; 391; 718; 719; 728; 857; 912; 915; 920; 929; 948; 949; 960; 963; 968; 1075; 1175; 1191; 1363; 1471; 1476; 1513; 1520; 1535; 1536; 1675; 1774; 1794; 1893; 2207; 2219; 2268; 2335; 2517; 2717; 2720; 2760; 2841; 2919; 2990; 3040; 3043; 3071; 3101; 3108; 3109; 3113; 3460; 3654; 3665; 3683; 3684; 3689; 3699; 3710; 3801; 3903; 4012; 4057; 4069; 4125; 4332; 51316; 4689; 4615; 4…	TAP1; TIMP1; MAN2B1; STK10; CPE; CD36; HBB; C5AR1; S100A11; SEMA4C; CAV1; COMMD9; SMAGP; TYROBP; LYZ; IRAK1; PYGL; GUSB; CTSK; HK3; ALOX5; CTSC; PRF1; LY96; SLC15A3; CTSS; KIFC3; CXCL1; INPP5F; FN1; SCARB1; GM2A; SNAP29; TLR2; TLR1; COLEC12; KDELR3; TLR8; COPB2; CD3D; CD1D; NEU1; DOCK2; SH3GL1; GPR18; LAIR1; STOML1; IFNGR2; PSENEN; FGL2; AP2S1; MARCO; LILRB2; ABCA7; PLAC8; GLIPR1; QPCT; SYT11; MY…	1547	1545
1.29912e-19	1.21468e-17	GO:0031410	c	4	cytoplasmic vesicle	2; 87; 100; 154; 240; 309; 313; 389; 391; 397; 412; 483; 627; 633; 695; 718; 719; 728; 857; 912; 915; 920; 929; 948; 949; 960; 963; 968; 1075; 1102; 1175; 1191; 1234; 1277; 1363; 1471; 1476; 1513; 1520; 1535; 1536; 1675; 1759; 1774; 1794; 1893; 2207; 2219; 2268; 2335; 2517; 2633; 2634; 2717; 2720; 2760; 2841; 2919; 2990; 3040; 3043; 3055; 3071; 3101; 3108; 3109; 3113; 3460; 3560; 3654; 3665; 3678…	TAP1; TIMP1; MAN2B1; SCG5; CPE; BGN; HBB; MAN1B1; LAPTM5; C5AR1; RCBTB2; S100A11; BDNF; SEMA4C; ZYX; CAV1; COMMD9; ADAMTS1; SMAGP; TYROBP; LYZ; IRAK1; PYGL; STK10; GUSB; CTSK; EHBP1L1; RNASE6; HK3; ALOX5; CTSC; ATP1B3; ERGIC3; PIK3C2B; CD36; YIF1A; LY96; SLC15A3; CTSS; KIFC3; CXCL1; INPP5F; FN1; SCARB1; GM2A; SNAP29; PRF1; TLR2; CD163; TLR1; COLEC12; LDLRAP1; KDELR3; MYO5A; COPB2; CD3D; CCR5; CD1…	2421	2417
1.65429e-19	4.49414e-18	GO:0097708	c	3	intracellular vesicle	2; 87; 100; 154; 240; 309; 313; 389; 391; 397; 412; 483; 627; 633; 695; 718; 719; 728; 857; 912; 915; 920; 929; 948; 949; 960; 963; 968; 1075; 1102; 1175; 1191; 1234; 1277; 1363; 1471; 1476; 1513; 1520; 1535; 1536; 1675; 1759; 1774; 1794; 1893; 2207; 2219; 2268; 2335; 2517; 2633; 2634; 2717; 2720; 2760; 2841; 2919; 2990; 3040; 3043; 3055; 3071; 3101; 3108; 3109; 3113; 3460; 3560; 3654; 3665; 3678…	TAP1; TIMP1; MAN2B1; SCG5; CPE; BGN; HBB; MAN1B1; LAPTM5; C5AR1; RCBTB2; S100A11; BDNF; SEMA4C; ZYX; CAV1; COMMD9; ADAMTS1; SMAGP; TYROBP; LYZ; IRAK1; PYGL; STK10; GUSB; CTSK; EHBP1L1; RNASE6; HK3; ALOX5; CTSC; ATP1B3; ERGIC3; PIK3C2B; CD36; YIF1A; LY96; SLC15A3; CTSS; KIFC3; CXCL1; INPP5F; FN1; SCARB1; GM2A; SNAP29; PRF1; TLR2; CD163; TLR1; COLEC12; LDLRAP1; KDELR3; MYO5A; COPB2; CD3D; CCR5; CD1…	2426	2422
2.09584e-19	4.61084e-18	GO:0050900	b	2	leukocyte migration	100; 240; 285; 391; 483; 719; 728; 857; 914; 960; 962; 1230; 1234; 1277; 1278; 1436; 1524; 1893; 2131; 2207; 2335; 2350; 2526; 2625; 2919; 2921; 2995; 3055; 3071; 3269; 3635; 3676; 3678; 3683; 3684; 3689; 3932; 4067; 4192; 4478; 4615; 5228; 5479; 5777; 5880; 6223; 6347; 6351; 6352; 6355; 6372; 6464; 6793; 7056; 7124; 7409; 7412; 7424; 7535; 7941; 729230; 8772; 8795; 9046; 9057; 9123; 9948; 11151;…	CCL2; NCKAP1L; CCL4; CCL5; SLC7A6; RPS19; ITGA4; ITGA5; ECM1; CD244; CCR1; CCR2; C5AR1; CCR5; CD2; PYCARD; THBD; CAV1; PGF; MDK; FCER1G; WDR1; CKLF; CSF1R; PTPN6; DOK2; PLA2G7; ZAP70; HRH1; ANGPT2; ITGAL; LYN; MYD88; CCL8; PLVAP; CRTAM; ITGB2; RAC2; CD48; EXT1; CD44; ALOX5; FADD; TNFRSF10B; ATP1B3; NUP85; TNF; VCAM1; VEGFC; ADA; HCK; SHC1; GYPC; RHOG; GATA3; CXCL1; CXCL3; INPP5D; CX3CR1; FN1; MSN…	517	517
2.7379e-19	1.20239e-17	GO:0048518	b	3	positive regulation of biological process	2; 59; 70; 87; 100; 109; 154; 185; 187; 27339; 240; 285; 330; 355; 389; 391; 65992; 483; 558; 581; 627; 629; 637; 695; 706; 712; 713; 715; 717; 718; 719; 728; 784; 834; 836; 841; 11065; 857; 864; 891; 894; 908; 912; 914; 915; 919; 920; 929; 942; 948; 949; 958; 960; 963; 997; 1050; 1072; 1075; 1191; 1192; 1230; 1263; 1277; 1307; 1311; 1436; 1445; 1513; 1520; 1524; 1535; 1536; 1643; 1675; 1786; 179…	MFGE8; LAPTM5; GPM6B; PDCD10; SEMA4C; TYROBP; PTGER2; IRAK1; WDR1; NUP93; CRTAM; SMARCD3; GATA3; PTRH2; DDX41; CCND2; PTEN; COLEC12; LAT; ACTA2; CD1D; TNFSF10; RPS27L; NOP2; ITGA4; ITGA5; GPR18; POLR1C; PHLDA2; CSK; CCT3; SOX17; HRH1; TNFRSF4; GDF11; PDLIM1; HOXB2; VEGFC; HCK; THBD; GSTO1; GZMA; GZMB; HLX; KRT17; TCIRG1; CAMK1; CD14; ITGAM; SH3GL1; KRT10; CYTL1; EIF4A3; MYH10; SPHK1; TNFRSF10B; D…	6243	6239
6.69591e-19	4.78981e-17	GO:0071310	b	4	cellular response to organic substance	109; 154; 185; 240; 285; 330; 355; 65992; 558; 581; 627; 695; 706; 829; 834; 836; 837; 841; 857; 891; 920; 929; 942; 948; 949; 958; 960; 968; 997; 1050; 1072; 1191; 1230; 1234; 1277; 1278; 1282; 1284; 1290; 1307; 1311; 1436; 1445; 1520; 1524; 1536; 1841; 1893; 2131; 2146; 2167; 2200; 2201; 2207; 2281; 2323; 2331; 2335; 2350; 55022; 2615; 2625; 2633; 2634; 2769; 2770; 2919; 2921; 2932; 3055; 3059;…	LIF; TIMP1; CD36; SH2B3; IFNAR2; LAPTM5; PDCD10; BDNF; AXL; CAV1; PLVAP; TP53; PTGER2; OAS1; PYCARD; OAS2; FMOD; FADD; LYN; IRAK1; KCNMB1; IFITM1; SOD2; SHC1; EXT1; ALOX5; IFI35; CAPZA1; IFI30; MNDA; YIF1A; LY96; CTSS; GATA3; NME1; CXCL1; CXCL3; TWF2; INPP5D; CX3CR1; FN1; ADCY3; SCARB1; CXCL6; CCR2; GSK3B; TLR2; PTEN; FKBP1B; PID1; KDELR3; MYO5A; CCL2; TRIM38; IL10RA; CCL4; CCL5; CCL8; ITGA4; ITG…	2602	2602
2.19407e-18	4.29063e-17	GO:0007155	b	2	cell adhesion	87; 100; 240; 285; 397; 558; 836; 857; 864; 912; 914; 920; 942; 948; 960; 1010; 1192; 1230; 1277; 1289; 1292; 1293; 1306; 1307; 1311; 1445; 1475; 1524; 1969; 2131; 2191; 2200; 2335; 2350; 2526; 2615; 2625; 2633; 2824; 2932; 3043; 3055; 3071; 3109; 3113; 3142; 3371; 3384; 3620; 3654; 3659; 3676; 3678; 3679; 3683; 3684; 3689; 3801; 3875; 3915; 3932; 3956; 3976; 4017; 4067; 4162; 4192; 4240; 4478; 4…	LIF; FXYD5; MFGE8; NT5E; STK10; CD36; HBB; LAPTM5; GPM6B; S100A11; S100A10; AXL; CAV1; LYVE1; GATA3; SRPX2; FADD; PLXND1; LYN; IRAK1; SHC1; EXT1; ALOX5; POSTN; KIFC3; COL15A1; CX3CR1; FN1; ROBO3; GSK3B; PTEN; CYTIP; CD300A; CCL2; CD1D; CCL4; CCL5; NUAK1; VSIG4; ITGA4; ITGA5; ITGA7; TNFRSF12A; TRO; RUNX3; NCKAP1L; THBS3; NID2; ZYX; ANGPT2; CDC42EP1; PDLIM1; CSK; GBP1; HCK; COL16A1; LAMC1; PLEK; PT…	1457	1456
2.96294e-18	1.98702e-16	GO:0042127	b	4	regulation of cell proliferation	100; 185; 187; 240; 391; 65992; 581; 637; 695; 706; 728; 836; 857; 864; 891; 894; 912; 920; 942; 958; 1031; 1033; 1050; 1191; 1311; 1436; 1445; 1524; 1786; 1893; 2146; 2191; 2323; 2335; 2350; 55022; 2615; 2625; 2876; 2919; 3055; 3059; 3071; 3087; 3109; 3113; 3142; 3357; 3371; 3430; 3489; 3620; 3635; 3654; 3659; 3676; 3714; 3915; 3976; 4000; 4057; 4067; 4192; 4208; 4286; 4313; 4330; 4332; 4335; 51…	LIF; TIMP1; TIMELESS; SH2B3; C5AR1; S100A11; CAV1; ADAMTS1; TP53; TYROBP; HEY2; DNMT1; HCLS1; FADD; LYN; IRAK1; CDKN2C; IFITM1; SOD2; SHC1; ALOX5; IFI35; IFI30; JAG2; SMARCD3; PYCARD; GATA3; CXCL1; INPP5D; NME1; FN1; CCND2; SPRY1; TLR2; PTEN; PID1; CD300A; CCL2; CD1D; CCL5; NUAK1; CCL8; NOP2; ITGA4; PDCD10; PHLDA2; LILRB2; RUNX3; PLAC8; MNT; CX3CR1; SOX17; HTR2B; TNFRSF4; MYD88; GDF11; CSK; MN1; …	1598	1598
3.83952e-18	6.75756e-17	GO:0051716	b	2	cellular response to stimulus	2; 100; 109; 154; 185; 187; 27339; 240; 241; 285; 309; 330; 355; 389; 391; 397; 432; 65992; 558; 581; 597; 627; 637; 695; 706; 718; 719; 728; 784; 829; 834; 836; 841; 857; 874; 891; 914; 915; 919; 920; 929; 942; 948; 949; 958; 960; 963; 968; 997; 1036; 1050; 1072; 1075; 1175; 1191; 1192; 1230; 1234; 1263; 1277; 1278; 1282; 1284; 1290; 1306; 1307; 1311; 1363; 1396; 1436; 1445; 1513; 1520; 1524; 15…	REM1; SCG5; CPE; IFNAR2; LAPTM5; PDCD10; SEMA4C; UBE2J1; TYROBP; RAP1GAP2; PTGER2; CDC42SE1; GPRC5B; MANF; IRAK1; NUP93; CAPZA1; PIK3C2B; GATA3; COL15A1; PTEN; ARHGAP15; COLEC12; LAT; RASGRP2; TNFSF10; RPS27L; NUAK1; NOP2; ITGA4; ITGA5; RIT1; GPR18; RNASEH2A; PHLDA2; LILRB2; SOX17; TAX1BP3; HRH1; TNFRSF4; GDF11; COL4A2; COL4A1; HCK; RPS6KA3; GZMB; BCL2A1; SIGMAR1; GPX1; CAMK1; CD14; ITGAL; FLOT1;…	7661	7653
4.21244e-18	1.70766e-16	GO:0035556	b	3	intracellular signal transduction	2; 100; 109; 154; 185; 187; 27339; 330; 355; 389; 391; 397; 65992; 558; 581; 597; 637; 695; 728; 834; 836; 841; 857; 891; 920; 929; 942; 948; 958; 960; 997; 1072; 1191; 1230; 1234; 1263; 1278; 1396; 1436; 1445; 1524; 1606; 1786; 1794; 1893; 1894; 1969; 2122; 2146; 2268; 2274; 2281; 2323; 2335; 2625; 2633; 2770; 2841; 2876; 2919; 2932; 3059; 3269; 3357; 3428; 3430; 3455; 3489; 3560; 3587; 3635; 36…	LIF; CRLF3; SH2B3; LAT2; PLK3; PLK2; CD36; IFNAR2; LAPTM5; C5AR1; PDCD10; SEMA4C; AXL; CAV1; PLVAP; DOK2; ASB6; TP53; TYROBP; RAP1GAP2; RASSF1; DNMT1; HTR2B; FGR; CDC42SE1; GPRC5B; GSTO1; RABIF; RELB; LYN; IRAK1; ZAP70; SOD2; SHC1; IFI35; PIK3C2B; PYCARD; LY96; SLC15A3; GATA3; STK17A; CXCL1; NKIRAS2; INPP5D; CX3CR1; FN1; ADCY3; SECTM1; GSK3B; TLR2; PTEN; DYRK2; FKBP1B; DOK5; LAT; TLR8; CD300A; CC…	2850	2848
6.4751e-18	1.73267e-16	GO:0012505	c	2	endomembrane system	2; 23; 87; 109; 154; 240; 241; 309; 391; 412; 65992; 581; 627; 633; 706; 718; 719; 728; 857; 871; 894; 912; 919; 920; 929; 948; 955; 960; 963; 968; 1063; 1075; 1102; 1175; 1191; 1192; 1234; 1263; 1277; 1278; 1282; 1284; 1289; 1290; 1292; 1293; 1306; 1307; 1363; 1471; 1476; 1513; 1520; 1535; 1536; 1675; 1718; 1774; 1794; 1798; 1893; 2131; 2200; 2207; 2219; 2268; 2281; 2331; 2335; 2517; 2526; 2633;…	TAP1; DOLK; CBX5; UBE2J1; MFGE8; MAN2B1; PLK3; CPE; CD36; HBB; MAN1B1; LAPTM5; C5AR1; SIL1; RCBTB2; GLIPR1; SLC15A3; S100A11; S100A10; BDNF; SEMA4C; FADS3; CAV1; NOSIP; COMMD9; TIMP1; LYZ; UCHL1; MALL; FGR; HTATIP2; OAS1; PYCARD; FMOD; LYN; IRAK1; PYGL; SCG5; GUSB; ENTPD6; CTSK; EHBP1L1; EXT1; DEGS1; CYTH4; HK3; ALOX5; CTSC; NUP93; ERGIC3; PIK3C2B; BGN; YIF1A; LY96; RAB32; MS4A4A; CTSS; KIFC3; HS…	4636	4630
7.1011e-18	1.73267e-16	GO:0043227	c	2	membrane-bounded organelle	2; 23; 59; 70; 87; 100; 109; 154; 27339; 203; 211; 240; 241; 285; 309; 313; 330; 355; 389; 391; 397; 412; 65992; 483; 558; 581; 586; 597; 627; 629; 633; 637; 695; 701; 705; 706; 715; 717; 718; 719; 728; 829; 834; 836; 841; 11065; 857; 864; 871; 874; 891; 894; 908; 912; 915; 919; 920; 929; 942; 948; 949; 955; 958; 960; 962; 963; 968; 997; 1031; 1050; 1063; 1072; 1075; 1102; 1175; 1191; 1192; 1196;…	TAP1; MFGE8; BUB1B; THBS2; SCG5; CPE; LAPTM5; PDCD10; SEMA4C; UBE2J1; BYSL; COMMD9; TYROBP; RAP1GAP2; GPRC5B; PPRC1; UCHL3; MANF; IRAK1; STK10; VASH1; OSGEP; WDR1; NUP93; CAPZA1; BCAT1; PIK3C2B; SMARCD3; BGN; OSBPL3; MS4A4A; GATA3; COL15A1; LST1; SNN; CCND2; PARP12; SNAP29; PTEN; COLEC12; ANGPTL2; LAT; CSRP2; AK1; ZSCAN16; ACTA2; CD1D; TNFSF10; RPS27L; NUAK1; NOP2; ITGA4; ITGA5; GPR18; POLR1C; SF…	12801	12782
1.29921e-17	2.07874e-16	GO:0007165	b	2	signal transduction	2; 100; 109; 154; 185; 187; 27339; 240; 285; 309; 330; 355; 389; 391; 397; 65992; 558; 581; 597; 627; 637; 695; 718; 719; 728; 784; 829; 834; 836; 841; 857; 891; 914; 915; 919; 920; 929; 942; 948; 949; 958; 960; 963; 997; 1050; 1072; 1075; 1175; 1191; 1192; 1230; 1234; 1263; 1277; 1278; 1282; 1284; 1306; 1307; 1311; 1363; 1396; 1436; 1445; 1513; 1520; 1524; 1535; 1536; 1606; 1675; 1759; 1786; 179…	REM1; SCG5; CPE; IFNAR2; LAPTM5; PDCD10; SEMA4C; TYROBP; RAP1GAP2; PTGER2; CDC42SE1; MANF; IRAK1; NUP93; CAPZA1; PIK3C2B; GATA3; COL15A1; PTEN; ARHGAP15; COLEC12; LAT; RASGRP2; TNFSF10; RPS27L; NUAK1; NOP2; ITGA4; ITGA5; RIT1; GPR18; PHLDA2; LILRB2; SOX17; HRH1; TNFRSF4; GDF11; COL4A2; VEGFC; HCK; RPS6KA3; GZMB; BCL2A1; GPX1; CAMK1; CD14; ITGAL; ITGAM; GIT2; CYTL1; FLNB; CRIP1; EIF4A3; KRT18; TLE…	6210	6205
1.7637e-17	3.58618e-16	GO:0005622	c	2	intracellular	2; 23; 59; 70; 87; 100; 109; 154; 27339; 203; 211; 240; 241; 285; 309; 313; 330; 355; 389; 391; 397; 412; 65992; 483; 558; 581; 586; 597; 627; 631; 633; 637; 695; 701; 705; 706; 718; 719; 728; 784; 829; 834; 836; 841; 11065; 857; 864; 871; 874; 891; 894; 908; 912; 915; 919; 920; 929; 942; 948; 949; 955; 958; 960; 963; 968; 997; 1031; 1033; 1036; 1050; 1063; 1072; 1075; 1102; 1175; 1191; 1192; 119…	TAP1; MFGE8; BUB1B; THBS2; SCG5; CPE; LAPTM5; PDCD10; SEMA4C; UBE2J1; BYSL; COMMD9; TYROBP; RAP1GAP2; CDC42SE1; GPRC5B; PPRC1; UCHL3; MANF; IRAK1; STK10; CCDC86; VASH1; SPATS2; OSGEP; WDR1; NUP93; CAPZA1; BCAT1; PIK3C2B; SMARCD3; BGN; OSBPL3; MS4A4A; GYPC; GATA3; COL15A1; LST1; SNN; CCND2; PARP12; SNAP29; PTEN; ARHGAP15; COLEC12; LAT; CSRP2; AK1; ZSCAN16; ACTA2; CD1D; RPS27L; NUAK1; NOP2; SH3GL1;…	14857	14829
2.75009e-17	1.03521e-15	GO:0051239	b	3	regulation of multicellular organismal process	100; 154; 185; 187; 27339; 240; 285; 309; 330; 397; 483; 558; 581; 627; 695; 706; 718; 719; 728; 784; 834; 841; 857; 864; 891; 914; 920; 929; 942; 948; 949; 958; 1050; 1063; 1072; 1075; 1175; 1191; 1192; 1230; 1277; 1284; 1289; 1290; 1311; 1436; 1445; 1471; 1513; 1524; 1535; 1536; 1786; 1890; 1893; 1894; 1969; 2124; 2146; 2167; 2191; 2200; 2201; 2207; 2219; 2268; 2281; 2335; 2615; 2625; 2633; 282…	LIF; UBE2J1; TIMP1; PLK2; CD36; SH2B3; LAPTM5; C5AR1; POLR3B; GPM6B; PDCD10; BDNF; SEMA4C; AXL; CAV1; LMCD1; ADAMTS1; TP53; TYROBP; HEY2; POPDC2; DNMT1; FGR; HTATIP2; HDAC9; OAS2; DLGAP4; FADD; RELB; LYN; IRAK1; MEF2C; ZAP70; VASH1; IFITM1; CTSK; SOD2; PLXND1; WDR1; CENPF; ALOX5; HK1; ATP1B3; MNDA; SMARCD3; PYCARD; LY96; CACNA2D3; GATA3; NME1; INPP5F; TWF2; INPP5D; CX3CR1; FN1; CXCL6; DDX41; SCAR…	3158	3155
3.14155e-17	5.47527e-16	GO:0044424	c	2	intracellular part	2; 23; 59; 70; 87; 100; 109; 154; 27339; 203; 211; 240; 241; 285; 309; 313; 330; 355; 389; 391; 397; 412; 65992; 483; 558; 581; 586; 597; 627; 631; 633; 637; 695; 701; 705; 706; 718; 719; 728; 784; 829; 834; 836; 841; 11065; 857; 864; 871; 874; 891; 894; 908; 912; 915; 919; 920; 929; 942; 948; 949; 955; 958; 960; 963; 968; 997; 1031; 1033; 1036; 1050; 1063; 1072; 1075; 1102; 1175; 1191; 1192; 119…	TAP1; MFGE8; BUB1B; THBS2; SCG5; CPE; LAPTM5; PDCD10; SEMA4C; UBE2J1; BYSL; COMMD9; TYROBP; RAP1GAP2; CDC42SE1; GPRC5B; PPRC1; UCHL3; MANF; IRAK1; STK10; CCDC86; VASH1; SPATS2; OSGEP; WDR1; NUP93; CAPZA1; BCAT1; PIK3C2B; SMARCD3; BGN; OSBPL3; MS4A4A; GYPC; GATA3; COL15A1; LST1; SNN; CCND2; PARP12; SNAP29; PTEN; ARHGAP15; COLEC12; LAT; CSRP2; AK1; ZSCAN16; ACTA2; CD1D; RPS27L; NUAK1; NOP2; SH3GL1;…	14850	14822
4.27375e-17	2.69749e-15	GO:0006915	b	4	apoptotic process	87; 100; 309; 330; 355; 65992; 558; 581; 597; 627; 637; 695; 701; 706; 728; 834; 836; 837; 841; 857; 894; 914; 929; 958; 960; 997; 1072; 1075; 1191; 1263; 1311; 1396; 1436; 1524; 1718; 1786; 1894; 1969; 2122; 2124; 2191; 2274; 2625; 2876; 2932; 2999; 3001; 3002; 3055; 3059; 3071; 3357; 3428; 3560; 3620; 3635; 3654; 3659; 3665; 3676; 3678; 3684; 3689; 3714; 3875; 3932; 3956; 4057; 4067; 4192; 4208…	TIMP1; BUB1B; PLK3; PLK2; GLRX2; LAPTM5; C5AR1; PDCD10; BDNF; AXL; CAV1; UXT; TP53; TYROBP; HEY2; DNMT1; HTATIP2; MICAL1; FADD; LYN; IRAK1; SOD2; SHC1; CTSC; HCLS1; TNFAIP8; PRF1; PYCARD; LY96; GATA3; STK17A; PTRH2; INPP5D; NME1; CX3CR1; DDX41; CCND2; GSK3B; TLR2; PTEN; TAF10; BRMS1; CCL2; TNFSF10; RPS27L; CCL5; RRP8; RASSF2; ITGA4; ITGA5; DNMT3A; TRIB3; PSENEN; TNFRSF12A; PHLDA2; UBD; STIL; PLAC…	1915	1915
4.39907e-17	8.82454e-15	GO:0031349	b	5	positive regulation of defense response	185; 330; 695; 718; 841; 857; 912; 929; 948; 958; 1050; 1075; 1513; 1520; 1535; 2167; 2207; 2219; 3055; 3384; 3428; 3430; 3620; 3654; 3659; 3665; 3684; 3689; 4057; 4067; 4192; 4208; 4332; 4615; 4893; 5603; 5696; 5698; 5699; 5704; 5971; 6197; 6223; 6352; 6421; 7096; 7097; 7124; 7305; 7409; 7941; 729230; 8772; 9111; 10211; 10462; 11314; 51311; 55703; 5721; 81035; 50856; 51296; 51435; 51704; 54941; …	CLEC10A; CD1D; IDO1; PSMB10; RNF125; RPS19; BIRC3; CRTAM; CD36; FABP4; ITGB2; IFI35; CLEC4A; SLC15A3; MAPK13; TLR2; CAV1; MDK; FCER1G; PLA2G7; RPS6KA3; TYROBP; CCL5; NRAS; RFTN1; GPRC5B; TNF; IFI16; ICAM2; FADD; C3; RELB; LYN; IRAK1; PSMC4; FLOT1; FCN1; CTSK; SCARA3; PSME4; CTSC; PSME2; CD40; MNDA; SFPQ; CYBA; LTF; PYCARD; LY96; HCK; CTSS; TLR8; CEBPA; IRF1; MYD88; IRF7; VAV1; CCR2; CASP8; MEF2C;…	518	518
5.76265e-17	3.43518e-15	GO:0046649	b	4	lymphocyte activation	100; 558; 581; 695; 836; 841; 857; 864; 912; 914; 915; 920; 942; 958; 960; 1445; 1794; 2000; 2067; 2146; 2207; 2268; 2281; 2323; 2615; 2625; 3071; 3087; 3109; 3113; 3142; 3620; 3635; 3659; 3676; 3683; 3689; 3714; 3932; 3936; 3956; 4066; 4067; 4192; 4208; 4277; 4332; 4478; 4615; 5551; 5579; 5699; 5777; 5788; 5880; 5971; 6188; 6347; 6352; 6659; 6929; 7133; 7157; 7158; 7293; 7305; 7409; 7412; 7535; …	LAT2; LAPTM5; MICB; AXL; CAV1; TYROBP; FGR; FADD; RELB; LYN; JAG2; PRF1; GATA3; INPP5D; LST1; RUNX3; FKBP1B; LAT; CD300A; CD3D; CCL2; CD1D; CCL5; DOCK2; VSIG4; ITGA4; CSK; MICA; TNFRSF4; MYD88; TCF3; PTPN6; IRF1; TNFRSF1B; HLX; VAV1; TCIRG1; ITGAL; LCK; BTK; PSMB10; HDAC9; CD4; CCR2; IDO1; RPS3; CD2; DOCK10; MDK; FCER1G; CD86; HHEX; LYL1; FLT3LG; VCAM1; ADA; TP53; LGALS1; CRTAM; LRRC32; FGL2; COR…	762	762
7.98411e-17	1.171e-15	GO:0007154	b	2	cell communication	2; 100; 109; 154; 185; 187; 27339; 240; 285; 309; 330; 355; 389; 391; 397; 432; 65992; 558; 581; 597; 627; 637; 695; 712; 718; 719; 728; 784; 829; 834; 836; 841; 857; 891; 914; 915; 919; 920; 929; 942; 948; 949; 958; 960; 963; 968; 997; 1050; 1072; 1075; 1175; 1191; 1192; 1230; 1234; 1263; 1277; 1278; 1282; 1284; 1306; 1307; 1311; 1363; 1396; 1436; 1445; 1513; 1520; 1524; 1535; 1536; 1606; 1675; …	REM1; SCG5; CPE; IFNAR2; LAPTM5; PDCD10; SEMA4C; TYROBP; RAP1GAP2; PTGER2; CDC42SE1; MANF; IRAK1; NUP93; CAPZA1; PIK3C2B; GATA3; COL15A1; SNAP29; PTEN; ARHGAP15; COLEC12; LAT; RASGRP2; TNFSF10; RPS27L; NUAK1; NOP2; ITGA4; ITGA5; RIT1; GPR18; PHLDA2; LILRB2; SOX17; TAX1BP3; HRH1; TNFRSF4; GDF11; PDLIM4; COL4A2; VEGFC; HCK; RPS6KA3; GZMB; BCL2A1; GPX1; CAMK1; CD14; ITGAL; ITGAM; GIT2; CYTL1; FLNB; …	6715	6710
8.63695e-17	3.03445e-15	GO:0002757	b	3	immune response-activating signal transduction	100; 330; 581; 695; 719; 728; 784; 841; 857; 915; 919; 920; 929; 948; 958; 1445; 1513; 1520; 1535; 2207; 2219; 2268; 2359; 2625; 2633; 3055; 3071; 3113; 3384; 3430; 3635; 3654; 3659; 3665; 3684; 3689; 3932; 3937; 4057; 4067; 4208; 4277; 4332; 4615; 4893; 5579; 5696; 5698; 5699; 5704; 5777; 5788; 5971; 6188; 6197; 7096; 7097; 7305; 7409; 7456; 7535; 7805; 23191; 8772; 9111; 9404; 10095; 10211; 104…	CLEC10A; COLEC12; IFI35; NCKAP1L; CYFIP1; LPXN; PSMB10; RNF125; FLOT1; BIRC3; CD36; CD4; LAPTM5; CD247; RPS3; IRF7; SLC15A3; LCP2; MICB; CAV1; TLR2; FCER1G; RPS6KA3; CACNB3; LAT2; NRAS; TRDC; FGR; PTPN6; LAT; RFTN1; TLR1; ICAM2; FADD; MNDA; RELB; LYN; IRAK1; PSMC4; PSME4; ZAP70; ARPC1B; FCN1; CTSK; TLR8; CSK; SCARA3; CLEC4A; GBP1; FPR3; PSME2; CD40; PRKCB; CYBA; BAX; ADA; LY96; HCK; ITGB2; CTSS; …	675	675
8.80009e-17	4.96973e-15	GO:0016477	b	4	cell migration	100; 185; 240; 285; 309; 389; 391; 397; 65992; 483; 558; 581; 706; 719; 728; 857; 914; 949; 958; 960; 962; 1230; 1234; 1277; 1278; 1289; 1436; 1524; 1893; 1969; 2131; 2191; 2207; 2268; 2335; 2350; 2526; 2625; 2876; 2919; 2921; 2995; 3055; 3071; 3269; 3357; 3489; 3635; 3676; 3678; 3683; 3684; 3689; 3915; 3932; 3936; 4000; 4017; 4067; 4162; 4192; 4208; 4286; 4478; 4615; 5228; 5287; 5328; 5479; 5728…	TIMP1; STK10; PLK2; C5AR1; S100A11; SEMA4C; AXL; CAV1; PLVAP; ADAMTS1; FGR; PLA2G7; SRPX2; FADD; ARHGDIB; LYN; IFITM1; SOD2; SHC1; EXT1; ALOX5; HRH1; ATP1B3; PIK3C2B; GYPC; GATA3; CXCL1; CXCL3; INPP5D; CX3CR1; FN1; CXCL6; LIMA1; SCARB1; PTEN; CD300A; CCL2; CCL4; CCL5; SLC7A6; CCL8; ITGA4; ITGA5; PDCD10; PHLDA2; SOX17; HTR2B; ANGPT2; MYD88; PDLIM1; IGFBP6; VEGFC; RHOC; HCK; THBD; LAMC1; RHOG; PTPN…	1521	1519
1.33678e-16	7.17184e-15	GO:0001817	b	4	regulation of cytokine production	240; 330; 558; 695; 706; 718; 719; 728; 834; 841; 914; 920; 929; 942; 948; 958; 1191; 1436; 1445; 1524; 1535; 1969; 2207; 2219; 2268; 2335; 2615; 2625; 2633; 3071; 3098; 3113; 3357; 3394; 3428; 3620; 3635; 3654; 3659; 3665; 4050; 4057; 4067; 4192; 4332; 4615; 5552; 5603; 5777; 5788; 5971; 5987; 6188; 6372; 7072; 7096; 7097; 7124; 7133; 7291; 7305; 7805; 729230; 8772; 8877; 9111; 9454; 9533; 9734;…	UBE2J1; CD36; LAPTM5; C5AR1; POLR3B; CLU; AXL; TYROBP; FGR; FADD; RELB; LYN; IRAK1; ALOX5; TRIM27; POSTN; LY96; GATA3; INPP5D; CX3CR1; FN1; CXCL6; DDX41; TLR2; TLR1; TLR8; VSIG4; POLR1C; LILRB2; SYT11; HTR2B; MYD88; FCN1; CSK; GBP1; PTPN6; IRF1; IRF7; IRF8; CD14; CYBA; FLOT1; RNF125; BTK; HDAC9; EPHA2; CD4; CCR2; IDO1; RPS3; CD2; MAPK13; SRGN; GPRC5B; MDK; FCER1G; CSF1R; CD86; IFI16; C3; LTB; LTF…	706	706
2.02717e-16	1.03579e-14	GO:0051240	b	4	positive regulation of multicellular organismal process	100; 154; 185; 187; 27339; 240; 285; 330; 558; 581; 627; 695; 706; 718; 719; 728; 784; 834; 841; 857; 864; 891; 914; 920; 929; 942; 948; 949; 958; 1050; 1072; 1191; 1192; 1230; 1277; 1436; 1524; 1535; 1536; 1893; 1894; 2124; 2146; 2167; 2201; 2207; 2219; 2268; 2281; 2335; 2625; 2824; 3059; 3071; 3098; 3113; 3142; 3269; 3357; 3394; 3428; 3620; 3635; 3654; 3659; 3665; 3678; 3689; 3872; 3956; 3976; …	LIF; PLK2; CD36; LAPTM5; C5AR1; POLR3B; GPM6B; BDNF; LGALS1; AXL; CAV1; TYROBP; HEY2; FGR; SRPX2; FADD; PLXND1; LYN; IRAK1; ZAP70; IFITM1; SOD2; ALOX5; HRH1; MNDA; SMARCD3; LY96; GATA3; TWF2; INPP5D; NME1; FN1; DDX41; SCARB1; CCR2; TLR2; RUNX3; TLR1; FKBP1B; TLR8; ITGA5; POLR1C; LILRB2; PTEN; PLAC8; CX3CR1; HTR2B; ANGPT2; SPRY1; MYD88; B4GALT5; FCN1; TCF3; APLNR; VEGFC; THBD; PLEK; TUBB2B; IRF1; …	1722	1722
2.05234e-16	6.75989e-15	GO:0002764	b	3	immune response-regulating signaling pathway	100; 330; 581; 695; 719; 728; 784; 841; 857; 915; 919; 920; 929; 948; 958; 1445; 1513; 1520; 1535; 2207; 2219; 2268; 2359; 2625; 2633; 3055; 3071; 3113; 3384; 3430; 3635; 3654; 3659; 3665; 3684; 3689; 3932; 3937; 4057; 4067; 4208; 4277; 4332; 4615; 4893; 5579; 5696; 5698; 5699; 5704; 5777; 5788; 5971; 6188; 6197; 6464; 7096; 7097; 7305; 7409; 7456; 7535; 7805; 23191; 8772; 9111; 9404; 10095; 1021…	LAT2; CD36; LAPTM5; C5AR1; MICB; CAV1; TYROBP; FGR; FADD; RELB; LYN; IRAK1; CTSK; SHC1; IFI35; LY96; SLC15A3; CTSS; GATA3; INPP5D; ARPC1B; TLR2; TLR1; COLEC12; LAT; TLR8; CD300A; CD3D; ITGB2; LILRB2; MYD88; FCN1; CSK; GBP1; HCK; PTPN6; IRF1; RPS6KA3; IRF7; VAV1; MEF2C; CD14; FLOT1; RNF125; LCK; BTK; CLEC10A; PSMB10; CD4; RPS3; FCER1G; CACNB3; ICAM2; LTF; ADA; PSMB9; PSMB8; HLA-DPA1; NMI; NCKAP1L;…	711	711
2.61837e-16	3.54487e-15	GO:0050789	b	2	regulation of biological process	2; 59; 70; 87; 100; 109; 154; 185; 187; 27339; 211; 240; 285; 309; 313; 330; 355; 389; 391; 397; 65992; 483; 558; 581; 597; 627; 629; 637; 695; 701; 705; 706; 712; 713; 715; 717; 718; 719; 728; 784; 829; 834; 836; 841; 11065; 857; 864; 871; 891; 894; 908; 912; 914; 915; 919; 920; 929; 942; 948; 949; 958; 960; 962; 963; 968; 997; 1031; 1033; 1050; 1063; 1072; 1075; 1175; 1191; 1192; 1196; 1230; 12…	MFGE8; BUB1B; THBS2; SCG5; CPE; IFNAR2; LAPTM5; GPM6B; PDCD10; SEMA4C; UBE2J1; BYSL; TYROBP; RAP1GAP2; PTGER2; CDC42SE1; GPRC5B; PPRC1; MANF; REM1; IRAK1; STK10; WDR1; NUP93; CAPZA1; PIK3C2B; SMARCD3; GATA3; COL15A1; LST1; STIL; DDX41; CCND2; PTEN; ARHGAP15; COLEC12; LAT; APOBEC3G; ZSCAN16; ACTA2; CD1D; TNFSF10; RPS27L; NUAK1; NOP2; ITGA4; ITGA5; RIT1; GPR18; POLR1C; PHLDA2; PANK2; CSK; WDR12; CC…	11854	11839
2.96912e-16	4.96338e-14	GO:0045088	b	5	regulation of innate immune response	2; 330; 695; 841; 857; 912; 929; 948; 958; 1513; 1520; 1535; 2207; 2219; 2268; 3055; 3384; 3428; 3430; 3455; 3460; 3654; 3659; 3665; 3684; 3689; 4057; 4067; 4332; 4615; 4893; 5696; 5698; 5699; 5704; 5777; 5971; 6197; 6223; 6352; 6421; 7096; 7097; 7305; 7409; 8772; 9111; 10211; 10462; 11314; 11326; 51311; 55703; 5721; 100507436; 81035; 50856; 51296; 51435; 54941; 22914; 23180; 23198; 56253; 23643;…	CLEC10A; CD1D; PSMB10; RNF125; RPS19; BIRC3; CRTAM; CD36; IFNAR2; ITGB2; POLR3B; CLEC4A; IFNGR2; SLC15A3; A2M; MICA; CAV1; SCARA3; FCER1G; RPS6KA3; TYROBP; CCL5; NRAS; RFTN1; FGR; IFI16; ICAM2; FADD; MNDA; RELB; LYN; IRAK1; PSMC4; VSIG4; FLOT1; FCN1; CTSK; PSME4; IFI35; PSME2; CD40; SFPQ; CYBA; LTF; PYCARD; LY96; HCK; CTSS; PTPN6; IRF1; MYD88; IRF7; VAV1; CASP8; TLR2; KLRK1; CD14; TLR1; COLEC12; …	464	464
3.07629e-16	9.5365e-15	GO:0012501	b	3	programmed cell death	87; 100; 309; 330; 355; 65992; 558; 581; 597; 627; 637; 695; 701; 706; 728; 834; 836; 841; 857; 894; 914; 929; 958; 960; 997; 1072; 1075; 1191; 1263; 1311; 1396; 1436; 1475; 1524; 1718; 1786; 1894; 1969; 2122; 2124; 2191; 2274; 2625; 2876; 2932; 2999; 3001; 3002; 3055; 3059; 3071; 3357; 3428; 3560; 3620; 3635; 3654; 3659; 3665; 3676; 3678; 3684; 3689; 3855; 3858; 3872; 3875; 3880; 3932; 3956; 405…	TIMP1; BUB1B; PLK3; PLK2; GLRX2; LAPTM5; C5AR1; PDCD10; BDNF; AXL; CAV1; UXT; TP53; TYROBP; HEY2; DNMT1; HTATIP2; MICAL1; FADD; LYN; IRAK1; PYGL; SOD2; SHC1; CTSC; MNDA; TNFAIP8; PRF1; PYCARD; LY96; GATA3; STK17A; PTRH2; INPP5D; NME1; CX3CR1; DDX41; CCND2; GSK3B; TLR2; PTEN; TAF10; BRMS1; RPS3; CCL2; TNFSF10; RPS27L; CCL5; RRP8; RASSF2; ITGA4; ITGA5; DNMT3A; TRIB3; PSENEN; TNFRSF12A; PHLDA2; UBD;…	2054	2053
5.1247e-16	2.45988e-14	GO:0016192	b	4	vesicle-mediated transport	2; 87; 154; 240; 391; 432; 558; 695; 717; 718; 719; 728; 829; 857; 919; 929; 948; 949; 960; 963; 968; 1075; 1175; 1191; 1230; 1445; 1471; 1476; 1520; 1535; 1536; 1675; 1759; 1774; 1794; 1893; 2207; 2219; 2268; 2335; 2517; 2717; 2720; 2760; 2919; 2932; 2990; 3040; 3043; 3055; 3071; 3101; 3339; 3357; 3394; 3560; 3587; 3676; 3683; 3684; 3689; 3699; 3875; 3903; 4017; 4057; 4067; 4069; 4125; 4240; 433…	TAP1; MFGE8; MAN2B1; STK10; ERGIC3; CD36; HBB; LAPTM5; C5AR1; S100A11; S100A10; AXL; CAV1; COMMD9; TIMP1; TYROBP; LAT2; LYZ; CDC42SE1; MICAL1; MANF; RABIF; LYN; PYGL; GUSB; WDR1; HK3; ALOX5; CTSC; CAPZA1; YIF1A; CTSS; INPP5F; CXCL1; NME1; FN1; ARPC1B; SCARB1; GM2A; SNAP29; GSK3B; TLR2; PTEN; COLEC12; LDLRAP1; LAT; KDELR3; MYO5A; COPB2; CCL2; IL10RA; CCL5; DOCK2; CCL8; HSPG2; ITGA4; CD163; DNM1; F…	2167	2163
5.2728e-16	2.45988e-14	GO:0007159	b	4	leukocyte cell-cell adhesion	100; 240; 836; 857; 864; 912; 920; 942; 960; 1445; 1524; 2131; 2526; 2615; 2625; 3071; 3109; 3113; 3142; 3620; 3654; 3659; 3676; 3678; 3683; 3689; 3932; 3956; 4067; 4192; 4478; 4907; 5777; 5788; 5880; 6188; 6347; 6352; 6659; 6793; 7124; 7409; 7412; 7535; 7805; 729230; 8772; 10875; 11151; 11314; 11326; 54440; 22914; 56253; 10288; 29108	CCL2; CD1D; NCKAP1L; LAPTM5; KLRK1; CCL5; STK10; ITGA4; ITGA5; CD4; MSN; PTPN6; IDO1; RPS3; SOX4; CAV1; MDK; EXT1; NT5E; CD86; PYCARD; ZAP70; FADD; PTPRC; LYN; IRAK1; VSIG4; ITGB2; RAC2; CSK; CD44; ALOX5; CRTAM; TNF; VCAM1; ADA; LGALS1; GATA3; LILRB2; IRF1; CASP3; CX3CR1; HLX; VAV1; LRRC32; CORO1A; CCR2; FGL2; RUNX3; FUT4; ITGAL; HLA-DPA1; SASH3; CD300A; HLA-DMB; LCK	354	354
7.64269e-16	2.23761e-14	GO:0009611	b	3	response to wounding	2; 87; 240; 309; 389; 558; 581; 706; 829; 836; 857; 891; 948; 949; 958; 960; 1192; 1230; 1277; 1278; 1289; 1311; 1524; 1606; 2131; 2146; 2191; 2207; 2281; 2335; 2625; 2769; 2876; 3043; 3087; 3371; 3659; 3678; 3710; 3932; 3936; 3937; 3956; 4067; 4162; 4192; 4815; 5026; 5321; 5328; 5329; 5341; 5579; 5604; 953; 5728; 5777; 5912; 6790; 7035; 7056; 7076; 7124; 7168; 7305; 7409; 729230; 9158; 10544; 10…	INPP5F; TIMP1; MYOF; PLAUR; WFDC1; ITGA5; BAX; HBB; CCR1; MAP2K1; EZH2; CAPZA1; ITPR3; PDCD10; CBX5; P2RX5; A2M; AXL; CAV1; MDK; FCER1G; ENTPD1; MICAL1; PLAU; PLEK; FAP; CLIC1; TPM1; PTPN6; VASH1; HBEGF; SYT11; AURKA; COMP; THBD; FKBP1B; LYN; DGKA; LGALS1; NINJ2; PROCR; RAP2B; TFPI; LCP2; HHEX; FN1; EXT1; ANXA6; CD44; ALOX5; PRKCB; ACTN1; MCAM; CD40; POSTN; TYROBP; COL5A1; CD36; TNC; RHOC; IRF1; …	687	687
8.56103e-16	1.07624e-14	GO:0008219	b	2	cell death	87; 100; 309; 330; 355; 65992; 558; 581; 597; 627; 637; 695; 701; 706; 712; 728; 834; 836; 841; 857; 894; 914; 929; 948; 958; 960; 997; 1072; 1075; 1191; 1263; 1311; 1396; 1436; 1475; 1524; 1718; 1786; 1894; 1969; 2012; 2014; 2122; 2124; 2191; 2274; 2625; 2876; 2932; 2999; 3001; 3002; 3040; 3043; 3055; 3059; 3071; 3357; 3428; 3560; 3620; 3635; 3654; 3659; 3665; 3676; 3678; 3684; 3689; 3855; 3858;…	TIMP1; BUB1B; PLK3; PLK2; JAG2; CD36; HBB; LAPTM5; C5AR1; PDCD10; BDNF; AXL; CAV1; UXT; TP53; TYROBP; HEY2; DNMT1; HTATIP2; MICAL1; FADD; LYN; IRAK1; PYGL; SOD2; SHC1; CTSC; MNDA; TNFAIP8; PRF1; PYCARD; LY96; GATA3; STK17A; PTRH2; INPP5D; NME1; CX3CR1; DDX41; CCND2; C1QA; GSK3B; TLR2; PTEN; TAF10; BRMS1; RPS3; CCL2; TNFSF10; RPS27L; CCL5; RRP8; RASSF2; ITGA4; ITGA5; DNMT3A; TRIB3; PSENEN; TNFRSF1…	2192	2191
1.2369e-15	1.4513e-14	GO:0001816	b	2	cytokine production	240; 330; 558; 695; 706; 718; 719; 728; 834; 841; 914; 920; 929; 942; 948; 958; 1191; 1436; 1445; 1524; 1535; 1969; 2207; 2219; 2268; 2335; 2615; 2625; 2633; 3071; 3098; 3113; 3357; 3394; 3428; 3620; 3635; 3654; 3659; 3665; 4050; 4057; 4067; 4192; 4332; 4615; 5552; 5603; 5777; 5788; 5971; 5987; 6188; 6372; 7072; 7096; 7097; 7124; 7133; 7291; 7305; 7805; 729230; 8772; 8877; 9111; 9454; 9533; 9734;…	UBE2J1; CD36; LAPTM5; C5AR1; POLR3B; CLU; AXL; TYROBP; FGR; FADD; RELB; LYN; IRAK1; ALOX5; TRIM27; POSTN; LY96; GATA3; INPP5D; CX3CR1; FN1; CXCL6; DDX41; TLR2; TLR1; TLR8; VSIG4; POLR1C; LILRB2; SYT11; HTR2B; MYD88; FCN1; CSK; GBP1; PTPN6; IRF1; IRF7; IRF8; CD14; CYBA; FLOT1; RNF125; BTK; HDAC9; EPHA2; CD4; CCR2; IDO1; RPS3; CD2; MAPK13; SRGN; GPRC5B; MDK; FCER1G; CSF1R; CD86; IFI16; C3; LTB; LTF…	746	746
1.55547e-15	4.31439e-14	GO:0048519	b	3	negative regulation of biological process	2; 87; 100; 154; 187; 27339; 240; 285; 309; 313; 330; 355; 397; 65992; 558; 581; 597; 627; 637; 695; 701; 706; 718; 728; 784; 829; 836; 841; 857; 864; 871; 891; 894; 929; 942; 948; 960; 968; 997; 1031; 1033; 1050; 1063; 1072; 1075; 1191; 1196; 1230; 1234; 1263; 1277; 1284; 1289; 1290; 1293; 1311; 1436; 1445; 1471; 1475; 1476; 1524; 1718; 1786; 1893; 1969; 2067; 2122; 2124; 2146; 2167; 2191; 2200;…	BUB1B; THBS2; LAPTM5; GPM6B; PDCD10; SEMA4C; UBE2J1; TYROBP; CDC42SE1; REM1; IRAK1; NUP93; CAPZA1; GATA3; PTRH2; LST1; CCND2; PTEN; TNFSF10; RPS27L; ITGA5; CSK; SOX17; TNFRSF4; GDF11; COL4A2; VEGFC; HCK; THBD; GSTO1; GZMA; GZMB; BCL2A1; GPX1; CD14; ITGAM; EIF4A3; KRT18; TLE3; TLE2; SPHK1; TNFRSF10B; DYRK2; DONSON; MDK; PTX3; CDC34; TFPI; DBNDD2; SH2B3; IRF7; IL2RB; NAA38; APOBEC3G; APOBEC3A; FGL2…	5444	5438
2.15637e-15	2.372e-14	GO:0070661	b	2	leukocyte proliferation	100; 581; 695; 836; 912; 920; 942; 958; 1191; 1436; 1794; 2000; 2281; 2323; 2615; 3071; 3087; 3109; 3113; 3620; 3635; 3659; 4067; 4208; 4332; 4478; 4615; 5699; 5777; 5788; 5880; 6188; 6352; 6355; 7133; 7157; 7293; 7305; 7412; 7535; 7940; 729230; 8772; 10312; 11151; 11314; 11326; 54440; 56253; 10288; 29108	CD1D; NCKAP1L; PSMB10; DOCK2; CCL8; CRTAM; BAX; CD4; MSN; CCR2; IDO1; RPS3; ELF4; TCIRG1; TNFRSF1B; TYROBP; CCL5; CSF1R; CD86; PYCARD; ZAP70; FADD; MNDA; PTPRC; LYN; MYD88; VSIG4; HHEX; RAC2; CD40; TNFRSF4; FLT3LG; VCAM1; ADA; CLU; PTPN6; LILRB2; IRF1; INPP5D; CASP3; LST1; LRRC32; MEF2C; CORO1A; FKBP1B; TP53; HLA-DPA1; SASH3; CD300A; HLA-DMB; BTK	310	310
2.50159e-15	1.11842e-13	GO:0042110	b	4	T cell activation	100; 581; 836; 841; 857; 864; 912; 914; 915; 920; 942; 960; 1445; 1794; 2000; 2207; 2281; 2615; 2625; 3071; 3109; 3113; 3142; 3620; 3659; 3683; 3714; 3932; 3936; 3956; 4067; 4192; 4277; 4478; 5699; 5777; 5788; 5880; 5971; 6188; 6347; 6352; 6659; 7133; 7157; 7293; 7409; 7412; 7535; 7805; 729230; 8772; 10312; 10875; 11151; 11314; 11326; 100507436; 50856; 54440; 22914; 56253; 27040; 10288; 29108	CCL2; CD1D; NCKAP1L; LAPTM5; KLRK1; PSMB10; DOCK2; VSIG4; BAX; CD4; MSN; PTPN6; IDO1; RPS3; CLEC4A; CD2; ELF4; SOX4; CAV1; MDK; FCER1G; LILRB2; CCL5; CD86; PYCARD; ZAP70; PTPRC; JAG2; ITGAL; LYN; LGALS1; MICA; RAC2; RELB; CSK; CD44; FADD; CRTAM; MICB; VCAM1; ADA; LAT; TP53; LCP1; TNFRSF4; GATA3; IRF1; TNFRSF1B; CASP3; HLX; VAV1; CD3D; LRRC32; CCR2; CASP8; FGL2; TCIRG1; RUNX3; CORO1A; FKBP1B; HLA-…	472	472
5.36922e-15	5.36656e-14	GO:0032940	b	2	secretion by cell	2; 87; 185; 240; 391; 558; 695; 718; 719; 728; 929; 948; 960; 963; 968; 1075; 1191; 1230; 1311; 1471; 1476; 1520; 1535; 1536; 1675; 1774; 1794; 1893; 2207; 2219; 2268; 2281; 2335; 2517; 2625; 2717; 2720; 2760; 2919; 2932; 2990; 3043; 3055; 3071; 3101; 3683; 3684; 3689; 3699; 3710; 3903; 3976; 4057; 4067; 4069; 4125; 4208; 4332; 51316; 4628; 4893; 5199; 5328; 5329; 5341; 5552; 5579; 5777; 5788; 58…	LIF; TIMP1; MAN2B1; SCG5; CD36; HBB; C5AR1; S100A11; AXL; COMMD9; TYROBP; LAT2; LYZ; MICAL1; MANF; LYN; PYGL; STK10; GUSB; WDR1; HK3; ALOX5; CTSC; CTSS; GATA3; CXCL1; FN1; GM2A; SNAP29; GSK3B; TLR2; FKBP1B; LAT; CD300A; CCL5; DOCK2; CCL8; ANO1; LAIR1; LILRB2; PLAC8; QPCT; SYT11; FCN1; PDIA4; RCN3; DNASE1L1; VEGFC; HCK; PLEK; PTPN6; TNFRSF1B; TUBB; TNFAIP2; MEF2C; RHBDF1; CD14; TNF; ITGAL; ITGAM; …	1334	1331
5.48853e-15	5.36656e-14	GO:0042221	b	2	response to chemical	70; 100; 109; 154; 185; 240; 241; 285; 330; 355; 391; 65992; 558; 581; 627; 695; 706; 712; 717; 719; 728; 784; 829; 834; 836; 841; 857; 864; 871; 874; 891; 920; 929; 942; 948; 949; 955; 958; 960; 968; 997; 1036; 1050; 1063; 1072; 1075; 1191; 1230; 1234; 1263; 1277; 1278; 1282; 1284; 1290; 1292; 1307; 1311; 1396; 1436; 1445; 1520; 1524; 1535; 1536; 1794; 1841; 1890; 1893; 1894; 1969; 2067; 2131; 2…	IFI35; UBE2J1; TIMP1; NXN; PLK3; CDO1; CD36; HBB; IFNAR2; LAPTM5; C5AR1; PDCD10; S100A10; BDNF; SEMA4C; SRM; MICB; AXL; CAV1; PLVAP; DOK2; KLRK1; SIPA1; TP53; PSMB10; HTR2B; PTGER2; OAS1; PLA2G7; OAS2; FMOD; FADD; RELB; LYN; IRAK1; LYPLA2; ENTPD6; IFITM1; SOD2; SHC1; EXT1; CSF1R; CENPF; ALOX5; FPR3; IL2RB; IFI30; MNDA; RFTN1; GUK1; GLRX2; YIF1A; LY96; CTSS; GATA3; NME1; CXCL1; MAN1B1; CXCL3; TWF2…	4693	4688
1.49819e-14	3.94773e-13	GO:0002218	b	3	activation of innate immune response	330; 695; 841; 857; 929; 948; 958; 1513; 1520; 1535; 2207; 2219; 3055; 3384; 3428; 3430; 3654; 3659; 3665; 3684; 3689; 4057; 4067; 4332; 4615; 4893; 5696; 5698; 5699; 5704; 5971; 6197; 6421; 7096; 7097; 7305; 8772; 9111; 10211; 10462; 11314; 51311; 5721; 81035; 50856; 51296; 51435; 54941; 23180; 23198; 23643; 29108	CLEC10A; PSMB10; BIRC3; CD36; ITGB2; CLEC4A; SLC15A3; CAV1; SCARA3; FCER1G; RPS6KA3; TYROBP; NRAS; RFTN1; IFI16; ICAM2; FADD; MNDA; RELB; LYN; IRAK1; PSMC4; FLOT1; FCN1; CTSK; PSME4; IFI35; PSME2; CD40; SFPQ; CYBA; LTF; PYCARD; LY96; HCK; CTSS; RNF125; IRF1; MYD88; IRF7; CASP8; TLR2; CD14; TLR1; COLEC12; ITGAM; PSMB9; PSMB8; TLR8; CD300A; BTK; NMI	336	336
1.51363e-14	2.16882e-12	GO:0043067	b	5	regulation of programmed cell death	87; 100; 330; 355; 65992; 558; 581; 597; 627; 637; 695; 706; 728; 834; 836; 837; 841; 857; 894; 958; 960; 997; 1072; 1075; 1191; 1263; 1311; 1436; 1524; 1718; 1786; 1894; 2122; 2124; 2191; 2274; 2625; 2876; 2932; 3001; 3002; 3055; 3059; 3071; 3357; 3560; 3620; 3635; 3654; 3665; 3676; 3678; 3684; 3875; 3932; 3956; 4057; 4067; 4192; 4208; 4286; 4332; 4335; 4487; 4830; 4615; 5136; 5329; 5499; 5728; …	TIMP1; PLK3; PLK2; LAPTM5; C5AR1; CLU; PDCD10; BDNF; AXL; CAV1; TP53; TYROBP; HEY2; DNMT1; HTATIP2; MICAL1; FADD; LYN; IRAK1; SOD2; SHC1; CTSC; MNDA; TNFAIP8; PYCARD; GATA3; STK17A; PTRH2; INPP5D; NME1; CX3CR1; CCND2; GSK3B; UBD; PTEN; BRMS1; CCL2; TNFSF10; RPS27L; CCL5; RASSF2; ITGA4; ITGA5; PSENEN; TNFRSF12A; PHLDA2; STIL; STYXL1; MNT; TRIAP1; HTR2B; SDF2L1; MYD88; CHEK2; TP53I3; MLLT11; SFPQ; …	1521	1521
1.6625e-14	1.463e-13	GO:0048870	b	2	cell motility	100; 109; 185; 240; 285; 309; 389; 391; 397; 65992; 483; 558; 581; 706; 719; 728; 857; 914; 949; 958; 960; 962; 1072; 1230; 1234; 1277; 1278; 1289; 1436; 1524; 1893; 1969; 2131; 2191; 2207; 2268; 2335; 2350; 2526; 2625; 2876; 2919; 2921; 2995; 3055; 3071; 3269; 3357; 3489; 3635; 3676; 3678; 3683; 3684; 3689; 3915; 3932; 3936; 4000; 4017; 4067; 4162; 4192; 4208; 4286; 4478; 4615; 5228; 5287; 5328;…	TIMP1; STK10; PLK2; C5AR1; S100A11; SEMA4C; AXL; CAV1; PLVAP; ADAMTS1; FGR; PLA2G7; SRPX2; FADD; SLIT3; LYN; IFITM1; SOD2; SHC1; EXT1; ALOX5; HRH1; ATP1B3; PIK3C2B; GYPC; GATA3; CXCL1; CXCL3; INPP5D; CX3CR1; FN1; ADCY3; LIMA1; SCARB1; CXCL6; PTEN; CD300A; CCL2; CCL4; CCL5; SLC7A6; CCL8; ITGA4; ITGA5; PDCD10; PHLDA2; SOX17; HTR2B; ANGPT2; MYD88; PDLIM1; IGFBP6; VEGFC; RHOC; HCK; THBD; LAMC1; RHOG;…	1700	1698
1.6625e-14	1.463e-13	GO:0051674	b	2	localization of cell	100; 109; 185; 240; 285; 309; 389; 391; 397; 65992; 483; 558; 581; 706; 719; 728; 857; 914; 949; 958; 960; 962; 1072; 1230; 1234; 1277; 1278; 1289; 1436; 1524; 1893; 1969; 2131; 2191; 2207; 2268; 2335; 2350; 2526; 2625; 2876; 2919; 2921; 2995; 3055; 3071; 3269; 3357; 3489; 3635; 3676; 3678; 3683; 3684; 3689; 3915; 3932; 3936; 4000; 4017; 4067; 4162; 4192; 4208; 4286; 4478; 4615; 5228; 5287; 5328;…	TIMP1; STK10; PLK2; C5AR1; S100A11; SEMA4C; AXL; CAV1; PLVAP; ADAMTS1; FGR; PLA2G7; SRPX2; FADD; SLIT3; LYN; IFITM1; SOD2; SHC1; EXT1; ALOX5; HRH1; ATP1B3; PIK3C2B; GYPC; GATA3; CXCL1; CXCL3; INPP5D; CX3CR1; FN1; ADCY3; LIMA1; SCARB1; CXCL6; PTEN; CD300A; CCL2; CCL4; CCL5; SLC7A6; CCL8; ITGA4; ITGA5; PDCD10; PHLDA2; SOX17; HTR2B; ANGPT2; MYD88; PDLIM1; IGFBP6; VEGFC; RHOC; HCK; THBD; LAMC1; RHOG;…	1700	1698
1.73657e-14	4.04373e-13	GO:0098857	c	3	membrane microdomain	355; 483; 695; 836; 841; 857; 871; 914; 920; 929; 948; 949; 962; 1445; 2770; 2824; 3055; 3098; 3635; 3684; 3689; 3932; 3937; 4067; 5788; 5912; 6281; 6386; 203068; 6610; 7035; 7096; 7097; 7124; 7133; 7535; 7846; 7851; 8772; 9399; 10211; 10287; 10376; 23603; 26509; 83483; 51338; 55107; 23180; 27040; 7462	LAT2; SMPD2; ANO1; CD36; SDCBP; CD4; CORO1C; STOML1; CD2; GPM6B; S100A10; MYOF; GNAI1; PLVAP; TNFRSF1B; FAS; TUBA1A; RFTN1; MALL; ZAP70; TFPI; LYN; CAV1; FLOT1; RAP2B; LCP2; ITGB2; CD48; CSK; FADD; HK1; ATP1B3; TNF; HCK; MS4A4A; INPP5D; CASP3; SCARB1; TUBB; CASP8; RGS19; TLR2; CD14; TLR1; PTPRC; ITGAM; TUBA1B; LAT; SERPINH1; LCK; BTK	326	326
1.73657e-14	1.08246e-12	GO:0045121	c	4	membrane raft	355; 483; 695; 836; 841; 857; 871; 914; 920; 929; 948; 949; 962; 1445; 2770; 2824; 3055; 3098; 3635; 3684; 3689; 3932; 3937; 4067; 5788; 5912; 6281; 6386; 203068; 6610; 7035; 7096; 7097; 7124; 7133; 7535; 7846; 7851; 8772; 9399; 10211; 10287; 10376; 23603; 26509; 83483; 51338; 55107; 23180; 27040; 7462	LAT2; SMPD2; ANO1; CD36; SDCBP; CD4; CORO1C; STOML1; CD2; GPM6B; S100A10; MYOF; GNAI1; PLVAP; TNFRSF1B; FAS; TUBA1A; RFTN1; MALL; ZAP70; TFPI; LYN; CAV1; FLOT1; RAP2B; LCP2; ITGB2; CD48; CSK; FADD; HK1; ATP1B3; TNF; HCK; MS4A4A; INPP5D; CASP3; SCARB1; TUBB; CASP8; RGS19; TLR2; CD14; TLR1; PTPRC; ITGAM; TUBA1B; LAT; SERPINH1; LCK; BTK	326	326
1.89589e-14	4.75779e-13	GO:0030155	b	3	regulation of cell adhesion	100; 240; 285; 397; 836; 857; 864; 912; 920; 942; 948; 960; 1277; 1307; 1445; 1969; 2335; 2526; 2615; 2625; 2633; 2824; 2932; 3071; 3109; 3113; 3142; 3371; 3620; 3654; 3659; 3676; 3678; 3689; 3932; 3956; 3976; 4067; 4192; 5328; 5329; 5728; 5777; 5788; 5880; 6188; 6281; 6347; 6352; 6659; 7045; 7124; 7168; 7409; 7412; 7535; 7805; 729230; 8772; 9404; 9448; 9595; 9891; 10211; 23603; 10631; 10875; 111…	CCL2; CD1D; NCKAP1L; MAP4K4; LPXN; CCL5; PLAUR; VSIG4; ITGA4; EPHA2; CD36; SASH3; CD4; LAPTM5; LIF; IDO1; RPS3; GPM6B; S100A10; FGL2; LGALS1; SOX4; CAV1; MDK; KLRK1; JAG2; LILRB2; PTEN; TPM1; CD86; CORO1C; PTPN6; ARHGDIB; ZAP70; FADD; ANGPT2; PYCARD; LYN; IRAK1; ALOX5; FXYD5; ITGB2; RAC2; PLXND1; CSK; TESC; CD44; GBP1; SIPA1; CRTAM; PLAU; ITGA5; POSTN; TNF; VCAM1; TNC; ADA; NUAK1; COL16A1; GATA3;…	713	713
2.27482e-14	9.76351e-13	GO:0046903	b	4	secretion	2; 87; 100; 185; 240; 391; 558; 695; 718; 719; 728; 857; 929; 948; 960; 963; 968; 1036; 1075; 1191; 1230; 1311; 1471; 1476; 1520; 1535; 1536; 1675; 1774; 1794; 1893; 2207; 2219; 2268; 2281; 2335; 2517; 2625; 2717; 2720; 2760; 2919; 2932; 2990; 3043; 3055; 3071; 3101; 3683; 3684; 3689; 3699; 3710; 3903; 3976; 4057; 4067; 4069; 4125; 4208; 4332; 51316; 4628; 4758; 4830; 4893; 4939; 5199; 5321; 5328…	LIF; TIMP1; MAN2B1; SCG5; CDO1; CD36; HBB; C5AR1; S100A11; AXL; CAV1; COMMD9; TYROBP; LAT2; LYZ; MICAL1; OAS2; MANF; LYN; PYGL; STK10; GUSB; WDR1; HK3; ALOX5; CTSC; CTSS; GATA3; CXCL1; NME1; FN1; GM2A; SNAP29; GSK3B; TLR2; FKBP1B; LAT; CD300A; CCL5; DOCK2; CCL8; ANO1; LAIR1; LILRB2; PLAC8; QPCT; SYT11; FCN1; PDIA4; RCN3; DNASE1L1; VEGFC; HCK; PLEK; PTPN6; TNFRSF1B; TUBB; TNFAIP2; MEF2C; RHBDF1; C…	1469	1466
3.17829e-14	4.84688e-13	GO:0043229	c	2	intracellular organelle	2; 23; 59; 70; 87; 100; 109; 154; 27339; 211; 240; 241; 285; 309; 313; 330; 355; 389; 391; 397; 412; 65992; 483; 558; 581; 586; 597; 627; 631; 633; 637; 695; 701; 705; 706; 718; 719; 728; 829; 834; 836; 841; 11065; 857; 864; 871; 874; 891; 894; 908; 912; 915; 919; 920; 929; 942; 948; 949; 955; 958; 960; 963; 968; 997; 1031; 1050; 1063; 1072; 1075; 1102; 1175; 1191; 1192; 1196; 1234; 1263; 1277; 1…	TAP1; MFGE8; BUB1B; THBS2; SCG5; CPE; LAPTM5; PDCD10; SEMA4C; UBE2J1; BYSL; COMMD9; TYROBP; RAP1GAP2; CDC42SE1; GPRC5B; PPRC1; UCHL3; MANF; IRAK1; STK10; VASH1; OSGEP; WDR1; NUP93; CAPZA1; BCAT1; PIK3C2B; SMARCD3; BGN; OSBPL3; MS4A4A; GYPC; GATA3; COL15A1; LST1; SNN; CCND2; PARP12; SNAP29; PTEN; COLEC12; LAT; CSRP2; APOBEC3G; ZSCAN16; ACTA2; CD1D; RPS27L; NUAK1; NOP2; SH3GL1; ITGA5; GPR18; POLR1C…	13102	13080
4.10843e-14	3.44326e-13	GO:0065009	b	2	regulation of molecular function	2; 109; 154; 185; 241; 330; 355; 389; 391; 397; 65992; 483; 558; 581; 627; 637; 695; 718; 728; 784; 834; 836; 841; 11065; 857; 871; 891; 894; 920; 942; 948; 949; 958; 960; 1031; 1033; 1050; 1102; 1191; 1293; 1436; 1445; 1471; 1475; 1476; 1520; 1524; 1718; 1794; 1893; 1894; 1969; 2146; 2167; 2268; 2281; 2335; 2625; 2669; 2717; 2760; 2769; 2876; 2919; 2932; 2968; 3001; 3055; 3059; 3071; 3087; 3357;…	LIF; NETO2; TIMP1; REM1; SCG5; PLK2; CD36; LAPTM5; C5AR1; RCBTB2; PDCD10; S100A10; BDNF; AXL; CAV1; NOSIP; DENND2D; CAMK1; HEY2; FGR; CDC42SE1; OAS1; MICAL1; OAS2; PPRC1; DLGAP4; RABIF; PLXND1; LYN; IRAK1; CDKN2C; SLCO3A1; SHC1; TRIM27; ATP1B3; TNFRSF4; SMARCD3; PYCARD; CTSS; GATA3; NME1; CXCL1; CX3CR1; FN1; ADCY3; SCARB1; CCND2; CCR2; GSK3B; TLR2; PTEN; ARHGAP15; FKBP1B; LAT; LXN; CD300A; CCL2; …	3142	3138
5.68444e-14	7.12686e-12	GO:0070663	b	5	regulation of leukocyte proliferation	100; 695; 836; 912; 920; 942; 958; 1436; 2323; 2615; 3071; 3087; 3109; 3113; 3620; 3635; 3659; 4067; 4208; 4332; 4615; 5777; 5788; 5880; 6188; 6352; 6355; 7133; 7293; 7305; 7412; 7535; 7940; 729230; 8772; 11151; 11314; 11326; 54440; 56253; 10288; 29108	CD1D; NCKAP1L; CCL5; CCL8; CRTAM; CD4; CCR2; IDO1; RPS3; LILRB2; TYROBP; CSF1R; CD86; ZAP70; FADD; MNDA; PYCARD; LYN; MYD88; VSIG4; HHEX; RAC2; CD40; TNFRSF4; FLT3LG; VCAM1; ADA; TNFRSF1B; PTPN6; IRF1; INPP5D; CASP3; LST1; LRRC32; MEF2C; CORO1A; PTPRC; HLA-DPA1; SASH3; CD300A; HLA-DMB; BTK	238	238
6.13568e-14	4.90854e-13	GO:0009607	b	2	response to biotic stimulus	59; 330; 558; 581; 695; 706; 718; 728; 834; 836; 841; 857; 912; 920; 929; 942; 948; 949; 958; 968; 1072; 1191; 1234; 1524; 1535; 1969; 2131; 2167; 2207; 2268; 2625; 2633; 2634; 2876; 2919; 2921; 2932; 3001; 3055; 3394; 3428; 3455; 3460; 3587; 3620; 3654; 3659; 3665; 3669; 4057; 4067; 4069; 4208; 4277; 51316; 4615; 4938; 4939; 5199; 5551; 5788; 5806; 5836; 6039; 6197; 6223; 6347; 6351; 6352; 6355;…	CD36; IFNAR2; LAPTM5; C5AR1; POLR3B; CLU; MICB; AXL; CAV1; FGR; OAS1; OAS2; FADD; LYN; IRAK1; PYGL; IFITM1; SOD2; SHC1; EXT1; RNASE6; GNLY; PRF1; LY96; GATA3; CXCL1; CXCL3; CX3CR1; CXCL6; SCARB1; GSK3B; TLR2; TLR1; COLEC12; TLR8; ACTA2; CD1D; IL10RA; CCL4; CCL5; CCL8; DCLK1; IFNGR2; LY86; LILRB2; PLAC8; SYT11; MICA; MYD88; TTC4; GBP2; GBP1; HCK; THBD; LYZ; IRF1; RPS6KA3; TNFRSF1B; GZMA; IRF8; MEF…	1117	1116
6.29917e-14	2.59962e-12	GO:0046651	b	4	lymphocyte proliferation	100; 581; 695; 836; 912; 920; 942; 958; 1794; 2000; 2281; 2323; 2615; 3071; 3109; 3113; 3620; 3635; 3659; 4067; 4208; 4332; 4478; 4615; 5699; 5777; 5788; 5880; 6188; 6352; 7133; 7157; 7293; 7305; 7412; 7535; 7940; 729230; 8772; 11151; 11314; 11326; 54440; 56253; 10288; 29108	CD1D; NCKAP1L; PSMB10; DOCK2; VSIG4; CRTAM; BAX; CD4; MSN; CCR2; IDO1; RPS3; ELF4; TP53; TYROBP; CCL5; CD86; PYCARD; ZAP70; FADD; MNDA; PTPRC; LYN; MYD88; RAC2; CD40; TNFRSF4; FLT3LG; VCAM1; ADA; TNFRSF1B; PTPN6; LILRB2; IRF1; INPP5D; CASP3; LST1; LRRC32; MEF2C; CORO1A; FKBP1B; HLA-DPA1; SASH3; CD300A; HLA-DMB; BTK	281	281
8.4904e-14	1.15092e-12	GO:0098589	c	2	membrane region	355; 483; 695; 836; 841; 857; 871; 914; 920; 929; 948; 949; 962; 1445; 2770; 2824; 3055; 3098; 3635; 3684; 3689; 3932; 3937; 4067; 5788; 5912; 6281; 6386; 203068; 6610; 7035; 7096; 7097; 7124; 7133; 7535; 7846; 8772; 9399; 10211; 10287; 10376; 23603; 7851; 26509; 83483; 51338; 55107; 23180; 27040; 7462	LAT2; SMPD2; ANO1; CD36; SDCBP; CD4; CORO1C; STOML1; CD2; GPM6B; S100A10; MYOF; GNAI1; PLVAP; TNFRSF1B; FAS; TUBA1A; RFTN1; MALL; ZAP70; TFPI; LYN; CAV1; FLOT1; RAP2B; LCP2; ITGB2; CD48; CSK; FADD; HK1; ATP1B3; TNF; HCK; MS4A4A; INPP5D; CASP3; SCARB1; TUBB; CASP8; RGS19; TLR2; CD14; TLR1; PTPRC; ITGAM; TUBA1B; LAT; SERPINH1; LCK; BTK	339	339
8.57518e-14	6.56188e-13	GO:0009653	b	2	anatomical structure morphogenesis	59; 70; 87; 100; 185; 187; 240; 285; 309; 389; 391; 558; 581; 627; 705; 718; 719; 728; 836; 841; 857; 871; 948; 958; 960; 963; 1010; 1072; 1175; 1191; 1277; 1278; 1282; 1284; 1289; 1290; 1306; 1311; 1363; 1396; 1436; 1466; 1471; 1524; 1536; 1890; 1893; 1894; 1969; 2067; 2131; 2191; 2200; 2201; 2268; 2274; 2313; 2314; 2335; 55022; 2625; 2633; 2876; 2932; 3055; 3071; 3087; 3142; 3212; 3216; 3357; 3…	LIF; MFGE8; TIMELESS; LYPLA2; PLK2; CPE; CD36; C5AR1; PDCD10; S100A10; BDNF; SEMA4C; AXL; CAV1; BYSL; ADAMTS1; TP53; TYROBP; FGR; HTATIP2; HDAC9; FLII; SRPX2; TLE2; PLXND1; MEF2C; LIPA; SHC1; EXT1; ALOX5; FLI1; POSTN; SMARCD3; GATA3; COL15A1; TWF2; CX3CR1; FN1; STIL; ROBO3; SPRY1; GSK3B; TLR2; PTEN; ARHGAP15; ANGPTL2; PID1; CSRP2; ACTA2; WDR1; DCLK1; ENAH; HSPG2; ITGA4; ITGA5; ITGA7; TNFRSF12A; P…	2614	2610
8.74283e-14	3.39084e-12	GO:0010941	b	4	regulation of cell death	87; 100; 330; 355; 65992; 558; 581; 597; 627; 637; 695; 706; 712; 728; 834; 836; 837; 841; 857; 894; 948; 958; 960; 997; 1072; 1075; 1191; 1263; 1311; 1436; 1524; 1718; 1786; 1894; 2122; 2124; 2191; 2274; 2625; 2876; 2932; 3001; 3002; 3040; 3043; 3055; 3059; 3071; 3357; 3560; 3620; 3635; 3654; 3665; 3676; 3678; 3684; 3689; 3875; 3932; 3956; 4057; 4067; 4192; 4208; 4286; 4332; 4335; 51316; 4487; 4…	TIMP1; PLK3; PLK2; CD36; HBB; LAPTM5; C5AR1; PDCD10; BDNF; AXL; CAV1; TP53; TYROBP; HEY2; DNMT1; HTATIP2; MICAL1; FADD; LYN; IRAK1; SOD2; SHC1; CTSC; MNDA; TNFAIP8; PYCARD; GATA3; STK17A; PTRH2; INPP5D; NME1; CX3CR1; CCND2; C1QA; GSK3B; UBD; PTEN; BRMS1; CCL2; TNFSF10; RPS27L; CCL5; RASSF2; ITGA4; ITGA5; DNMT3A; PSENEN; TNFRSF12A; PHLDA2; STIL; PLAC8; MNT; TRIAP1; HTR2B; SDF2L1; MYD88; CHEK2; TP5…	1652	1652
8.84843e-14	3.39084e-12	GO:0002521	b	4	leukocyte differentiation	100; 558; 581; 695; 841; 864; 912; 914; 915; 920; 942; 1050; 1230; 1436; 1794; 1969; 2124; 2146; 2200; 2207; 2625; 3059; 3071; 3087; 3142; 3394; 3428; 3635; 3659; 3665; 3676; 3714; 3932; 3956; 3976; 4057; 4066; 4067; 4192; 4286; 4830; 5777; 5788; 5971; 6659; 6929; 7097; 7124; 7157; 7305; 7409; 7412; 7535; 729230; 8772; 9734; 9770; 10312; 10537; 10875; 54440; 54997; 55509; 56253; 10288; 55619	CD1D; NCKAP1L; DOCK2; RASSF2; ITGA4; EPHA2; BAX; CD4; CCR1; LIF; EZH2; CD2; MITF; TESC; DOCK10; AXL; MDK; FCER1G; TP53; TYROBP; UBD; CSF1R; TCIRG1; CD86; HDAC9; IFI16; SOX4; FADD; HCLS1; RELB; LYN; ZAP70; CRTAM; HHEX; LYL1; TCF3; CEBPA; FBN1; JAG2; TNF; LTF; ADA; PTPN6; IRF7; LGALS1; EVI2B; GATA3; LILRB2; IRF1; INPP5D; NME1; HLX; VAV1; IRF8; CCR2; CASP8; FGL2; TLR2; RUNX3; PTPRC; BATF3; SASH3; CD…	523	521
9.39222e-14	2.24986e-12	GO:0032943	b	3	mononuclear cell proliferation	100; 581; 695; 836; 912; 920; 942; 958; 1794; 2000; 2281; 2323; 2615; 3071; 3109; 3113; 3620; 3635; 3659; 4067; 4208; 4332; 4478; 4615; 5699; 5777; 5788; 5880; 6188; 6352; 7133; 7157; 7293; 7305; 7412; 7535; 7940; 729230; 8772; 11151; 11314; 11326; 54440; 56253; 10288; 29108	CD1D; NCKAP1L; PSMB10; DOCK2; VSIG4; CRTAM; BAX; CD4; MSN; CCR2; IDO1; RPS3; ELF4; TP53; TYROBP; CCL5; CD86; PYCARD; ZAP70; FADD; MNDA; PTPRC; LYN; MYD88; RAC2; CD40; TNFRSF4; FLT3LG; VCAM1; ADA; TNFRSF1B; PTPN6; LILRB2; IRF1; INPP5D; CASP3; LST1; LRRC32; MEF2C; CORO1A; FKBP1B; HLA-DPA1; SASH3; CD300A; HLA-DMB; BTK	284	284
9.99948e-14	2.29118e-12	GO:0032879	b	3	regulation of localization	87; 100; 154; 185; 187; 240; 285; 309; 389; 391; 397; 65992; 483; 558; 581; 627; 637; 705; 706; 717; 718; 719; 728; 784; 841; 857; 908; 919; 920; 929; 948; 949; 958; 1175; 1191; 1192; 1230; 1234; 1263; 1277; 1436; 1445; 1520; 1524; 1535; 1536; 1794; 1893; 1894; 1969; 2037; 2207; 2268; 2281; 2335; 55022; 2526; 2625; 2633; 2669; 2770; 2824; 2932; 3002; 3055; 3059; 3071; 3357; 3560; 3676; 3678; 3684…	LIF; NETO2; UBE2J1; MFGE8; REM1; PLK3; PLK2; CD36; C5AR1; GPM6B; S100A11; BDNF; SEMA4C; AXL; CAV1; PLVAP; BYSL; ADAMTS1; TIMP1; TYROBP; FGR; PLA2G7; OAS2; SRPX2; FADD; PLXND1; LYN; SCG5; IFITM1; TSPAN13; SOD2; WDR1; ALOX5; TRIM27; ATP1B3; POSTN; CACNA2D3; CTSS; GATA3; KCNMB1; CX3CR1; FN1; SCARB1; GSK3B; TLR2; PTEN; FKBP1B; PID1; CD300A; CCL2; TRIM38; CCL4; CCL5; DOCK2; CCL8; ITGA4; ITGA5; PDCD10;…	2686	2684
1.28255e-13	4.74542e-12	GO:0009966	b	4	regulation of signal transduction	2; 100; 154; 187; 330; 355; 389; 391; 397; 65992; 558; 581; 627; 637; 718; 728; 784; 834; 837; 841; 857; 920; 929; 942; 948; 958; 960; 997; 1075; 1191; 1230; 1263; 1277; 1436; 1445; 1524; 1535; 51339; 1893; 1894; 1969; 2122; 2146; 2200; 2201; 2268; 2274; 2281; 2335; 55022; 2625; 2633; 2770; 2841; 2876; 2932; 3002; 3059; 3087; 3357; 3430; 3455; 3460; 3489; 3587; 3635; 3654; 3659; 3665; 3678; 3714;…	LIF; NETO2; CRLF3; TIMP1; PLK3; PLK2; CD36; SH2B3; IFNAR2; LAPTM5; C5AR1; PDCD10; BDNF; SEMA4C; AXL; CAV1; LMCD1; TP53; ARHGEF6; HEY2; FGR; CDC42SE1; GPRC5B; DLGAP4; RFC4; SLIT3; LYN; IRAK1; ZAP70; SOD2; SHC1; IFI35; NUP93; HCLS1; GLRX2; PYCARD; LY96; SLC15A3; NXN; GATA3; INPP5F; INPP5D; CX3CR1; FN1; TNFRSF10B; PSME2; SECTM1; GSK3B; TLR2; PTEN; TLR1; FKBP1B; DOK5; PID1; CD300A; CCL2; TNFSF10; RAS…	3083	3081
1.50102e-13	1.15579e-11	GO:0099503	c	5	secretory vesicle	2; 87; 240; 391; 627; 718; 719; 728; 857; 929; 948; 960; 963; 968; 1075; 1102; 1191; 1277; 1471; 1476; 1520; 1535; 1536; 1675; 1774; 1794; 1893; 2207; 2219; 2268; 2335; 2517; 2717; 2720; 2760; 2919; 2990; 3043; 3071; 3101; 3683; 3684; 3689; 3699; 3710; 3903; 4057; 4069; 4125; 4332; 4521; 4644; 4688; 4758; 4893; 5199; 5328; 5329; 5552; 5777; 5788; 5806; 5836; 5912; 6282; 6386; 6447; 203068; 6793; …	TIMP1; MAN2B1; SCG5; CD36; HBB; C5AR1; RCBTB2; S100A11; BDNF; SEMA4C; CAV1; COMMD9; TYROBP; LYZ; PYGL; STK10; GUSB; HK3; ALOX5; CTSC; CTSS; CXCL1; FN1; GM2A; SNAP29; TLR2; MYO5A; CD300A; DOCK2; LAIR1; FGL2; LILRB2; PLAC8; THBS2; QPCT; SYT11; DNASE1L1; FCN1; NUDT1; VEGFC; ITPR3; RHOG; PTPN6; TNFRSF1B; TUBB; TCIRG1; CD14; ITGAL; ITGAM; ATP6V0A2; COTL1; NCF2; TMC6; GLA; SDCBP; FGR; SRGN; ITIH3; RNAS…	1015	1012
1.54529e-13	5.527e-12	GO:0002758	b	4	innate immune response-activating signal transduction	330; 695; 841; 857; 929; 948; 958; 1513; 1520; 1535; 2207; 2219; 3055; 3384; 3430; 3654; 3659; 3665; 3684; 3689; 4057; 4067; 4615; 4893; 5696; 5698; 5699; 5704; 5971; 6197; 7096; 7097; 7305; 8772; 9111; 10211; 10462; 11314; 51311; 5721; 81035; 50856; 51296; 51435; 54941; 23180; 23198; 23643	CLEC10A; PSMB10; BIRC3; CD36; ITGB2; CLEC4A; SLC15A3; CAV1; SCARA3; FCER1G; RPS6KA3; TYROBP; NRAS; RFTN1; ICAM2; FADD; RELB; LYN; IRAK1; PSMC4; FLOT1; FCN1; CTSK; PSME4; IFI35; PSME2; CD40; CYBA; LTF; LY96; HCK; CTSS; RNF125; IRF1; MYD88; IRF7; CASP8; TLR2; CD14; TLR1; COLEC12; ITGAM; PSMB9; PSMB8; TLR8; CD300A; BTK; NMI	310	310
1.94351e-13	4.26763e-12	GO:0043062	b	3	extracellular structure organization	2; 185; 633; 857; 871; 948; 949; 960; 1277; 1278; 1282; 1284; 1289; 1290; 1292; 1293; 1306; 1307; 1311; 1471; 1513; 1520; 2131; 2191; 2200; 2201; 2331; 2335; 2824; 3371; 3384; 3676; 3678; 3679; 3683; 3684; 3689; 3915; 3936; 4017; 4313; 165; 4982; 5806; 6386; 6624; 7045; 7076; 7124; 7133; 7412; 7941; 9510; 10211; 10347; 10549; 10631; 3339; 22795; 55790	TNC; TIMP1; BGN; PRDX4; ITGA4; ITGA5; CD36; ITGA7; ITGB2; AEBP1; GPM6B; A2M; CAV1; LOXL2; LAMC1; ADAMTS1; ITGAL; NID2; FAP; PTX3; PLA2G7; ICAM2; FMOD; COMP; CST3; FLOT1; SDCBP; CTSK; EXT1; CD44; HSPG2; FBN2; FBN1; COL5A2; POSTN; COL5A1; COL4A2; COL4A1; COL16A1; CTSS; SERPINH1; FSCN1; CSGALNACT1; LCP1; COL15A1; TNFRSF1B; FN1; SCARB1; ABCA7; TNF; COL1A2; ITGAM; COL1A1; TNFRSF11B; TGFBI; COL6A3; COL…	454	454
2.10542e-13	1.54397e-12	GO:0051707	b	2	response to other organism	59; 330; 558; 581; 695; 706; 718; 728; 834; 836; 841; 857; 912; 920; 929; 942; 948; 949; 958; 968; 1072; 1191; 1234; 1524; 1535; 1969; 2131; 2167; 2207; 2268; 2625; 2633; 2634; 2876; 2919; 2921; 3001; 3055; 3394; 3428; 3455; 3460; 3587; 3620; 3654; 3659; 3665; 3669; 4057; 4067; 4069; 4208; 4277; 51316; 4615; 4938; 4939; 5199; 5551; 5788; 5806; 5836; 6039; 6197; 6223; 6347; 6351; 6352; 6355; 6372;…	CD36; IFNAR2; C5AR1; POLR3B; MICB; AXL; CAV1; FGR; OAS1; OAS2; FADD; LYN; IRAK1; PYGL; IFITM1; SOD2; SHC1; EXT1; RNASE6; GNLY; PRF1; LY96; GATA3; CXCL1; CXCL3; CX3CR1; CXCL6; SCARB1; TLR2; TLR1; COLEC12; TLR8; ACTA2; CD1D; IL10RA; CCL4; CCL5; CCL8; DCLK1; IFNGR2; LY86; LILRB2; PLAC8; SYT11; MICA; MYD88; TTC4; GBP2; GBP1; HCK; THBD; LYZ; IRF1; RPS6KA3; TNFRSF1B; PLSCR3; IRF8; MEF2C; CD14; CYBA; BA…	1078	1077
2.28434e-13	7.90675e-12	GO:0048522	b	4	positive regulation of cellular process	59; 87; 100; 109; 154; 185; 187; 27339; 330; 355; 389; 391; 65992; 483; 558; 581; 627; 637; 695; 706; 712; 717; 718; 719; 728; 784; 834; 836; 837; 841; 11065; 857; 864; 891; 894; 908; 912; 914; 920; 929; 942; 948; 949; 958; 960; 963; 997; 1050; 1075; 1191; 1192; 1230; 1263; 1277; 1307; 1311; 1436; 1445; 1524; 1535; 1643; 51339; 1786; 1794; 1893; 1894; 1969; 2000; 2067; 2122; 2124; 2146; 2191; 220…	MFGE8; LAPTM5; PDCD10; SEMA4C; TYROBP; IRAK1; WDR1; NUP93; SMARCD3; GATA3; PTRH2; CCND2; PTEN; COLEC12; LAT; ACTA2; CD1D; TNFSF10; RPS27L; NOP2; ITGA4; ITGA5; GPR18; PHLDA2; LILRB2; CCT3; SOX17; HRH1; TNFRSF4; GDF11; PDLIM1; HOXB2; VEGFC; HCK; GSTO1; GZMA; GZMB; HLX; KRT17; TCIRG1; CAMK1; CD14; ITGAM; SH3GL1; CYTL1; EIF4A3; MYH10; SPHK1; TNFRSF10B; DYRK2; GPRC5B; MDK; PLEK; TFPT; PTX3; CDC34; DDB…	5443	5439
2.29897e-13	2.56207e-11	GO:0010942	b	5	positive regulation of cell death	355; 581; 637; 706; 712; 834; 836; 837; 841; 857; 948; 958; 997; 1075; 1191; 1894; 2191; 2932; 3001; 3002; 3040; 3043; 3620; 3635; 3676; 3684; 3689; 3932; 4067; 4208; 4332; 4487; 5329; 5499; 5728; 5788; 6188; 6347; 6352; 6421; 6648; 6659; 7072; 7124; 7133; 7157; 7262; 7305; 7351; 7409; 7533; 7805; 8743; 8772; 8795; 8878; 9263; 9459; 9770; 9833; 10181; 10537; 10553; 1788; 10962; 11200; 51063; 5165…	CCL2; RBM5; IDO1; RPS27L; CCL5; PLAUR; RASSF2; ITGA4; CD36; HBB; LAPTM5; LCK; RPS3; CASP8; TNFAIP8; PSENEN; TIA1; PTRH2; SOX4; CAV1; UBD; TNFSF10; TNFRSF1B; ECT2; MELK; TYROBP; FAS; BID; CALHM2; CDC34; YWHAH; FADD; MNDA; MSX1; LYN; PHLDA2; CHEK2; ITM2C; ITGB2; SOD2; ARHGEF6; BRMS1; CTSC; TNFRSF10B; CD40; MLLT11; SFPQ; TNF; BAX; PYCARD; CLU; UCP2; HBA2; TSPO; HTATIP2; DNMT3A; CASP3; SQSTM1; CASP4;…	691	691
2.36909e-13	4.99403e-12	GO:0043207	b	3	response to external biotic stimulus	59; 330; 558; 581; 695; 706; 718; 728; 834; 836; 841; 857; 912; 920; 929; 942; 948; 949; 958; 968; 1072; 1191; 1234; 1524; 1535; 1969; 2131; 2167; 2207; 2268; 2625; 2633; 2634; 2876; 2919; 2921; 3001; 3055; 3394; 3428; 3455; 3460; 3587; 3620; 3654; 3659; 3665; 3669; 4057; 4067; 4069; 4208; 4277; 51316; 4615; 4938; 4939; 5199; 5551; 5788; 5806; 5836; 6039; 6197; 6223; 6347; 6351; 6352; 6355; 6372;…	CD36; IFNAR2; C5AR1; POLR3B; MICB; AXL; CAV1; FGR; OAS1; OAS2; FADD; LYN; IRAK1; PYGL; IFITM1; SOD2; SHC1; EXT1; RNASE6; GNLY; PRF1; LY96; GATA3; CXCL1; CXCL3; CX3CR1; CXCL6; SCARB1; TLR2; TLR1; COLEC12; TLR8; ACTA2; CD1D; IL10RA; CCL4; CCL5; CCL8; DCLK1; IFNGR2; LY86; LILRB2; PLAC8; SYT11; MICA; MYD88; TTC4; GBP2; GBP1; HCK; THBD; LYZ; IRF1; RPS6KA3; TNFRSF1B; PLSCR3; IRF8; MEF2C; CD14; CYBA; BA…	1080	1079
2.99401e-13	8.23352e-12	GO:0005201	m	2	extracellular matrix structural constituent	633; 920; 1277; 1278; 1282; 1284; 1289; 1290; 1292; 1293; 1306; 1307; 1311; 1893; 2200; 2201; 2331; 2335; 3371; 3915; 4147; 4240; 165; 5118; 5549; 7045; 7058; 7059; 10631; 10875; 81578; 3339; 22795; 27286	COL4A1; MFGE8; HSPG2; BGN; CD4; AEBP1; THBS2; THBS3; NID2; FMOD; PCOLCE; PRELP; MATN2; SRPX2; COMP; FBN2; FBN1; COL5A2; POSTN; COL5A1; COL4A2; TNC; ECM1; COL16A1; LAMC1; COL15A1; FN1; FGL2; COL1A2; COL1A1; COL21A1; TGFBI; COL6A3; COL6A2	169	169
3.21182e-13	2.26112e-12	GO:0006928	b	2	movement of cell or subcellular component	70; 87; 100; 109; 185; 240; 285; 309; 389; 391; 397; 65992; 483; 558; 581; 627; 706; 719; 728; 857; 914; 949; 958; 960; 962; 1072; 1230; 1234; 1277; 1278; 1289; 1436; 1524; 1893; 1969; 2131; 2191; 2207; 2268; 2335; 2350; 2526; 2625; 2876; 2919; 2921; 2995; 3055; 3071; 3269; 3357; 3489; 3635; 3676; 3678; 3683; 3684; 3689; 3759; 3801; 3915; 3932; 3936; 4000; 4017; 4067; 4162; 4192; 4208; 4286; 4478…	TIMP1; STK10; PLK2; C5AR1; S100A11; BDNF; SEMA4C; AXL; CAV1; PLVAP; UXT; ADAMTS1; FGR; GATA3; PLA2G7; SRPX2; MYO1F; SLIT3; LYN; LYPLA2; IFITM1; SOD2; SHC1; EXT1; ALOX5; HRH1; ATP1B3; PIK3C2B; GYPC; KIFC3; CXCL1; CXCL3; INPP5D; CX3CR1; FN1; ADCY3; LIMA1; SCARB1; CXCL6; PTEN; MYO5A; CD300A; ROBO3; CCL2; CCL4; CCL5; SLC7A6; CCL8; ITGA4; ITGA5; PDCD10; PHLDA2; SOX17; HTR2B; ANGPT2; MYD88; PDLIM1; TUB…	2164	2162
3.62858e-13	1.21671e-11	GO:0042060	b	4	wound healing	2; 87; 240; 309; 389; 558; 829; 836; 857; 891; 948; 949; 958; 960; 1192; 1277; 1278; 1289; 1311; 1606; 2131; 2146; 2191; 2207; 2335; 2625; 2769; 2876; 3043; 3371; 3659; 3678; 3710; 3932; 3936; 3937; 4067; 4162; 4192; 4815; 5026; 5321; 5328; 5329; 5341; 5579; 953; 5728; 5777; 5912; 7035; 7056; 7076; 7124; 7168; 7409; 9158; 10544; 10631; 1839; 11235; 23208; 113146; 26509; 51330; 58189; 23468; 10019…	TIMP1; MYOF; PLAUR; ITGA5; CD36; HBB; WFDC1; EZH2; CAPZA1; ITPR3; PDCD10; CBX5; P2RX5; A2M; AXL; CAV1; MDK; FCER1G; ENTPD1; MICAL1; TNFRSF12A; FAP; CLIC1; TPM1; PTPN6; HBEGF; SYT11; COMP; THBD; LYN; DGKA; NINJ2; PROCR; RAP2B; TFPI; LCP2; EXT1; ANXA6; CD44; ALOX5; PRKCB; ACTN1; MCAM; CD40; POSTN; COL5A1; PLAU; TNC; RHOC; IRF1; LCP1; PLEK; GATA3; PLA2G4A; CCNB1; CASP3; FN1; VAV1; SCARB1; FIBP; GPX1…	576	576
3.64541e-13	1.70423e-11	GO:0060205	c	4	cytoplasmic vesicle lumen	2; 87; 100; 240; 718; 1075; 1191; 1476; 1675; 1774; 1794; 1893; 2219; 2268; 2335; 2517; 2717; 2720; 2760; 2919; 2990; 3040; 3043; 3101; 3699; 4057; 4069; 4125; 4332; 51316; 4758; 5199; 5552; 5777; 5806; 5836; 6282; 6386; 203068; 7076; 7424; 23191; 8635; 9535; 10549; 10578; 23406; 25797; 29099; 29108	CYFIP1; TIMP1; MAN2B1; DOCK2; GLA; PRDX4; ECM1; HBB; S100A11; LYZ; SRGN; ITIH3; RNASET2; A2M; COMMD9; PLAC8; PTX3; FGR; HK3; C3; PYCARD; PYGL; GNLY; GUSB; SDCBP; FCN1; CSTB; DNASE1L1; ALOX5; CTSC; QPCT; MNDA; LTF; VEGFC; ADA; CLU; HBA2; PTPN6; CXCL1; ACTN1; FN1; CFD; GM2A; TUBB; GLB1; NEU1; GMFG; COTL1; FUCA1; CFP	340	340
4.08115e-13	4.0934e-11	GO:1903037	b	5	regulation of leukocyte cell-cell adhesion	100; 240; 836; 857; 864; 912; 920; 942; 960; 1445; 2526; 2615; 2625; 3071; 3109; 3113; 3142; 3620; 3654; 3659; 3676; 3689; 3932; 3956; 4067; 4192; 5777; 5788; 6188; 6347; 6352; 6659; 7124; 7409; 7412; 7535; 7805; 729230; 8772; 10875; 11151; 11314; 11326; 54440; 22914; 56253; 10288; 29108	CCL2; CD1D; NCKAP1L; KLRK1; CCL5; VSIG4; ITGA4; CD4; LAPTM5; PTPN6; IDO1; RPS3; SOX4; CAV1; MDK; LILRB2; CD86; ZAP70; FADD; PYCARD; LYN; IRAK1; ITGB2; CSK; CD44; ALOX5; CRTAM; TNF; VCAM1; ADA; LGALS1; GATA3; IRF1; CASP3; HLX; VAV1; LRRC32; CORO1A; CCR2; FGL2; RUNX3; FUT4; PTPRC; HLA-DPA1; SASH3; CD300A; HLA-DMB; LCK	318	318
4.08703e-13	8.32731e-12	GO:0031983	c	3	vesicle lumen	2; 87; 100; 240; 718; 1075; 1191; 1476; 1675; 1774; 1794; 1893; 2219; 2268; 2335; 2517; 2717; 2720; 2760; 2919; 2990; 3040; 3043; 3101; 3699; 4057; 4069; 4125; 4332; 51316; 5199; 5552; 5777; 5806; 5836; 6282; 6386; 203068; 7076; 7424; 23191; 8635; 9535; 10549; 10578; 23406; 25797; 4758; 29099; 29108	CYFIP1; TIMP1; MAN2B1; DOCK2; GLA; PRDX4; ECM1; HBB; S100A11; LYZ; SRGN; ITIH3; RNASET2; A2M; COMMD9; PLAC8; PTX3; FGR; HK3; C3; PYCARD; PYGL; GNLY; GUSB; SDCBP; FCN1; CSTB; DNASE1L1; ALOX5; CTSC; QPCT; MNDA; LTF; VEGFC; ADA; CLU; HBA2; PTPN6; CXCL1; ACTN1; FN1; CFD; GM2A; TUBB; GLB1; NEU1; GMFG; COTL1; FUCA1; CFP	341	341
6.75442e-13	2.19621e-11	GO:0030198	b	4	extracellular matrix organization	2; 633; 857; 871; 960; 1277; 1278; 1282; 1284; 1289; 1290; 1292; 1293; 1306; 1307; 1311; 1471; 1513; 1520; 2131; 2191; 2200; 2201; 2331; 2335; 2824; 3339; 3371; 3384; 3676; 3678; 3679; 3683; 3684; 3689; 3915; 3936; 4017; 4313; 165; 4982; 5806; 6624; 7045; 7076; 7124; 7133; 7412; 9510; 10211; 10549; 10631; 22795; 55790	TNC; TIMP1; HSPG2; ITGA4; ITGA5; BGN; ITGA7; ITGB2; AEBP1; GPM6B; A2M; CAV1; LOXL2; LAMC1; ADAMTS1; ITGAL; FAP; PTX3; NID2; ICAM2; FMOD; COMP; CST3; FLOT1; CTSK; EXT1; CD44; FBN2; FBN1; COL5A2; POSTN; COL5A1; COL4A2; COL4A1; COL16A1; CTSS; SERPINH1; FSCN1; CSGALNACT1; LCP1; COL15A1; TNFRSF1B; FN1; PRDX4; TNF; COL1A2; ITGAM; COL1A1; TNFRSF11B; TGFBI; COL6A3; COL6A2; MMP2; VCAM1	393	393
8.79439e-13	3.2891e-11	GO:0005925	c	4	focal adhesion	70; 87; 309; 391; 857; 960; 1072; 1466; 1969; 2037; 2191; 2274; 2314; 2317; 3055; 3339; 3371; 3676; 3678; 3689; 3936; 4082; 4162; 4478; 5328; 5329; 5479; 5604; 5788; 5880; 6136; 6143; 6176; 6188; 6193; 6203; 6223; 6503; 6386; 7089; 7171; 7791; 23191; 9124; 9404; 9448; 9815; 10095; 10211; 10544; 23603; 11135; 51056; 51474; 55740; 26136	CYFIP1; CFL1; LPXN; MAP4K4; ACTC1; RPLP1; HSPG2; ITGA4; EPHA2; SDCBP; MSN; MAP2K1; ITGB2; RPS3; TLE2; RPS9; CAV1; FAP; TPM4; SLA; FHL2; MARCKS; FLII; ZYX; PLAUR; TES; RPS19; PROCR; EPB41L2; RAC2; PDLIM1; ANXA6; CD44; CDC42EP1; MCAM; ITGA5; PLAU; TNC; HCK; LCP1; RHOG; RPL19; ACTN1; CORO1C; ARPC1B; LAP3; RPS5; PTPRC; FLOT1; GIT2; LIMA1; FLNB; CSRP2; RPL12; PPIB; ENAH	420	420
1.00144e-12	2.02984e-11	GO:0050793	b	3	regulation of developmental process	100; 154; 185; 187; 27339; 240; 285; 389; 391; 397; 558; 581; 627; 695; 706; 718; 719; 728; 841; 857; 864; 891; 914; 920; 942; 948; 958; 960; 963; 1050; 1063; 1072; 1075; 1175; 1192; 1230; 1277; 1284; 1289; 1290; 1311; 1436; 1471; 1513; 1524; 1536; 1786; 1890; 1893; 1894; 1969; 2124; 2146; 2200; 2201; 2268; 2281; 2335; 55022; 2625; 2633; 2824; 2876; 2932; 3055; 3059; 3071; 3087; 3142; 3620; 3635;…	LIF; TIMP1; PLK2; CD36; C5AR1; GPM6B; PDCD10; S100A10; BDNF; SEMA4C; AXL; CAV1; ADAMTS1; TP53; TYROBP; HEY2; DNMT1; FGR; HTATIP2; OAS2; SRPX2; FADD; PLXND1; LYN; MEF2C; ZAP70; IFITM1; CTSK; SOD2; WDR1; CENPF; ALOX5; CTSC; POSTN; SMARCD3; HOPX; GATA3; NME1; TWF2; INPP5D; CX3CR1; FN1; SPRY1; GSK3B; TLR2; RUNX3; ARHGAP15; FKBP1B; PID1; CCL2; MED28; NUAK1; RASSF2; ITGA5; ITGA7; TRIB3; PHLDA2; AP2S1; …	2592	2589
1.07071e-12	1.93917e-11	GO:0005924	c	3	cell-substrate adherens junction	70; 87; 309; 391; 857; 960; 1072; 1466; 1969; 2037; 2191; 2274; 2314; 2317; 3055; 3371; 3676; 3678; 3689; 3936; 4082; 4162; 4478; 5328; 5329; 5479; 5604; 5788; 5880; 6136; 6143; 6176; 6188; 6193; 6203; 6223; 6503; 6386; 7089; 7171; 7791; 23191; 9124; 9404; 9448; 9815; 10095; 10211; 10544; 23603; 11135; 51056; 51474; 3339; 55740; 26136	CYFIP1; CFL1; LPXN; MAP4K4; ACTC1; RPLP1; HSPG2; ITGA4; EPHA2; SDCBP; MSN; MAP2K1; ITGB2; RPS3; TLE2; RPS9; CAV1; FAP; TPM4; SLA; FHL2; MARCKS; FLII; ZYX; PLAUR; TES; RPS19; PROCR; EPB41L2; RAC2; PDLIM1; ANXA6; CD44; CDC42EP1; MCAM; ITGA5; PLAU; TNC; HCK; LCP1; RHOG; RPL19; ACTN1; CORO1C; ARPC1B; LAP3; RPS5; PTPRC; FLOT1; GIT2; LIMA1; FLNB; CSRP2; RPL12; PPIB; ENAH	422	422
1.08528e-12	9.89579e-11	GO:0001819	b	5	positive regulation of cytokine production	330; 718; 719; 728; 834; 841; 914; 920; 929; 942; 948; 958; 1191; 1436; 1535; 2207; 2219; 2268; 2625; 3098; 3113; 3357; 3394; 3428; 3620; 3654; 3659; 3665; 4050; 4192; 4332; 4615; 5603; 5788; 6188; 7096; 7097; 7124; 7291; 7305; 7805; 729230; 8772; 8877; 9533; 10211; 10631; 51311; 55703; 51428; 51704; 51744; 54440; 54941; 56253; 23643; 10288; 29108	SPHK1; IDO1; POLR1C; RNF125; BIRC3; CRTAM; CD36; SASH3; CD4; LAPTM5; CCR2; C5AR1; RPS3; CD2; MAPK13; GPRC5B; MDK; FCER1G; MNDA; LILRB2; TWIST1; CSF1R; FGR; CD86; IFI16; HTR2B; C3; PYCARD; IRAK1; FCN1; FADD; HK1; CD40; LTB; CYBA; LY96; CLU; GATA3; CD244; IRF1; MYD88; IRF7; POSTN; CASP1; DDX41; C3AR1; IRF8; CASP8; TLR2; TYROBP; CD14; TLR1; PTPRC; FLOT1; HLA-DPA1; POLR3B; TLR8; TNF	447	447
1.65781e-12	1.38565e-10	GO:0009967	b	5	positive regulation of signal transduction	100; 154; 330; 355; 389; 391; 65992; 558; 581; 627; 637; 718; 728; 784; 834; 837; 841; 857; 920; 929; 942; 948; 958; 960; 1075; 1230; 1277; 1436; 1445; 1524; 1535; 51339; 1893; 1894; 2146; 2268; 2335; 2625; 2841; 2876; 2932; 3002; 3059; 3087; 3357; 3430; 3489; 3587; 3654; 3665; 3678; 3714; 3932; 3956; 3976; 4057; 4067; 4281; 4330; 4487; 4615; 5026; 5329; 5499; 5579; 5604; 5696; 5698; 5699; 5704; …	LIF; CRLF3; PLK2; CD36; LAPTM5; C5AR1; PDCD10; BDNF; SEMA4C; AXL; CAV1; LMCD1; FGR; CTSC; FADD; LYN; IRAK1; SHC1; IFI35; NUP93; HCLS1; PYCARD; LY96; SLC15A3; GATA3; CX3CR1; FN1; TNFRSF10B; SECTM1; GSK3B; TLR2; PTEN; TLR1; CD300A; CCL2; TNFSF10; IL10RA; CCL4; CCL5; CCL8; RASSF2; ITGA5; GPR18; TNFRSF12A; LY86; UBD; MARCO; STYXL1; PRR5L; HTR2B; MYD88; GDF11; CSK; MN1; PSMB8; MLLT11; SFPQ; IGFBP6; RH…	1619	1618
1.74018e-12	2.12302e-11	GO:0030055	c	2	cell-substrate junction	70; 87; 309; 391; 857; 960; 1072; 1466; 1969; 2037; 2191; 2274; 2314; 2317; 3055; 3371; 3676; 3678; 3689; 3936; 4082; 4162; 4478; 5328; 5329; 5479; 5604; 5788; 5880; 6136; 6143; 6176; 6188; 6193; 6203; 6223; 6503; 6386; 7089; 7171; 7791; 23191; 9124; 9404; 9448; 9815; 10095; 10211; 10544; 23603; 11135; 51056; 51474; 3339; 55740; 26136	CYFIP1; CFL1; LPXN; MAP4K4; ACTC1; RPLP1; HSPG2; ITGA4; EPHA2; SDCBP; MSN; MAP2K1; ITGB2; RPS3; TLE2; RPS9; CAV1; FAP; TPM4; SLA; FHL2; MARCKS; FLII; ZYX; PLAUR; TES; RPS19; PROCR; EPB41L2; RAC2; PDLIM1; ANXA6; CD44; CDC42EP1; MCAM; ITGA5; PLAU; TNC; HCK; LCP1; RHOG; RPL19; ACTN1; CORO1C; ARPC1B; LAP3; RPS5; PTPRC; FLOT1; GIT2; LIMA1; FLNB; CSRP2; RPL12; PPIB; ENAH	427	427
1.88941e-12	3.46393e-11	GO:0044877	m	2	protein-containing complex binding	87; 154; 309; 597; 829; 836; 841; 857; 871; 920; 948; 949; 960; 1063; 1072; 1191; 1289; 1292; 1307; 1311; 1513; 1520; 1643; 1794; 2067; 2146; 2191; 2200; 2207; 2268; 2314; 2335; 2743; 2769; 2770; 3059; 3071; 3108; 3109; 3384; 3676; 3678; 3683; 3684; 3689; 3880; 3932; 3936; 4067; 4082; 4240; 4542; 4628; 4644; 4830; 4893; 165; 5050; 5118; 5479; 5499; 5728; 6176; 6188; 203068; 6464; 6624; 6628; 6728…	MFGE8; PLK2; CD36; STAB1; CAV1; UXT; FGR; MICAL1; MARCKS; FLII; FADD; LYN; CTSK; SHC1; WDR1; CENPF; CTSS; PAFAH1B3; TWF2; NME1; FN1; ARPC1B; SCARB1; TLR2; PTEN; COLEC12; LIMA1; MYO5A; CD2BP2; DOCK2; ITGA4; ITGA5; EED; UBD; LILRB2; NID2; PCOLCE; SRP19; COL16A1; TP53; NAA10; BCL2A1; TUBB; LDLRAP1; ITGAL; ITGAM; LCK; KRT19; MYH10; MYO1F; RPLP1; CD4; RPS3; COTL1; SACS; PSTPIP2; CBX5; GNAI1; FCER1G; G…	1223	1223
2.05061e-12	6.4715e-11	GO:0050865	b	4	regulation of cell activation	100; 558; 695; 836; 857; 864; 912; 914; 920; 942; 958; 1050; 1075; 1445; 2207; 2268; 2323; 2615; 2625; 3071; 3109; 3113; 3142; 3620; 3635; 3659; 3684; 3689; 3932; 3956; 4067; 4192; 4208; 4332; 4615; 5321; 5341; 5777; 5788; 5880; 6188; 6347; 6352; 6659; 7056; 7133; 7158; 7293; 7305; 7409; 7412; 7535; 7805; 7940; 729230; 8530; 8772; 8877; 10875; 11151; 11314; 11326; 23208; 100507436; 54440; 22914; …	CCL2; CD1D; NCKAP1L; KLRK1; CCL5; VSIG4; SPHK1; CD4; LAPTM5; PTPN6; IDO1; RPS3; CD2; PLA2G4A; AXL; CAV1; MDK; CEBPA; LILRB2; TYROBP; TRDC; FGR; CD86; SYT11; SOX4; FADD; MNDA; PYCARD; LYN; FCER1G; LAT; CST7; ZAP70; CRTAM; ITGB2; RAC2; CSK; CTSC; CD40; TNFRSF4; FLT3LG; VCAM1; ADA; THBD; TNFRSF1B; LGALS1; PLEK; GATA3; MICA; IRF1; MYD88; INPP5D; CASP3; LST1; HLX; VAV1; LRRC32; CCR2; FGL2; MEF2C; RUNX…	638	638
2.1322e-12	4.16173e-11	GO:1901700	b	3	response to oxygen-containing compound	70; 100; 109; 154; 185; 285; 558; 695; 706; 728; 834; 836; 841; 857; 891; 920; 929; 942; 948; 949; 958; 968; 1036; 1191; 1234; 1263; 1277; 1278; 1282; 1290; 1292; 1307; 1445; 1524; 1536; 1894; 2067; 2131; 2146; 2200; 2281; 2350; 55022; 2625; 2720; 2743; 2769; 2770; 2876; 2919; 2921; 2932; 3040; 3043; 3055; 3087; 3371; 3394; 3587; 3620; 3654; 3676; 3779; 3875; 3956; 4057; 4067; 4208; 4277; 4313; 4…	TIMP1; PLK3; CDO1; CD36; HBB; MAN1B1; C5AR1; PDCD10; MICB; AXL; CAV1; TP53; PTGER2; FADD; LYN; IRAK1; CXCL1; SOD2; SHC1; EXT1; POSTN; GLRX2; LY96; GATA3; KCNMB1; CXCL3; TWF2; NME1; CX3CR1; ADCY3; ARPC1B; SCARB1; CXCL6; GSK3B; TLR2; PTEN; FKBP1B; PID1; MYO5A; CCL2; TNFSF10; IL10RA; CCL5; ITGA4; ANO1; DNMT3A; TRIB3; LY86; LILRB2; TIMELESS; ANGPT2; COLEC12; MYD88; CHEK2; CSK; MN1; CD40; COL4A1; WFDC…	1592	1591
2.18955e-12	2.42841e-11	GO:0098805	c	2	whole membrane	154; 309; 355; 391; 483; 581; 597; 637; 695; 706; 719; 728; 836; 841; 857; 871; 912; 914; 915; 920; 929; 948; 949; 960; 962; 963; 968; 1175; 1363; 1445; 1535; 1536; 2207; 2770; 2824; 3055; 3071; 3098; 3108; 3109; 3113; 3635; 3654; 3665; 3683; 3684; 3689; 3710; 3903; 3932; 3937; 4012; 4067; 4125; 4689; 4830; 4615; 4893; 5328; 5329; 5788; 5880; 5912; 6281; 6386; 203068; 55711; 6610; 6793; 6890; 703…	TAP1; MAN2B1; STK10; CPE; CD36; LAPTM5; C5AR1; GPM6B; S100A10; SEMA4C; CAV1; PLVAP; TYROBP; LAT2; FADD; LYN; IRAK1; HK1; ATP1B3; LY96; SLC15A3; MS4A4A; INPP5D; NME1; INPP5F; SNN; SCARB1; SNAP29; TLR2; TLR1; COLEC12; LAT; KDELR3; TLR8; COPB2; CD3D; CD1D; NEU1; ANO1; LAIR1; PSENEN; RGS19; AP2S1; MARCO; LILRB2; ABCA7; TUBA1B; TUBA1A; GLIPR1; MALL; SYT11; TRAF3IP3; MYD88; PDLIM4; CSK; ITPR3; THBD; RH…	1741	1739
2.53722e-12	1.7175e-11	GO:0065008	b	2	regulation of biological quality	2; 59; 87; 100; 109; 154; 185; 187; 211; 240; 309; 355; 389; 391; 65992; 483; 558; 581; 627; 637; 695; 706; 718; 719; 728; 784; 829; 834; 836; 841; 11065; 857; 908; 920; 948; 949; 958; 1036; 1043; 1050; 1072; 1191; 1192; 1230; 1234; 1277; 1278; 1311; 1436; 1445; 1513; 1524; 1535; 1536; 1606; 1759; 2067; 2131; 2146; 2167; 2191; 2200; 2201; 2207; 2268; 2281; 2313; 2314; 2335; 2359; 55022; 2625; 271…	BAG2; LIF; SCG5; PLK2; CDO1; CD36; HBB; LAPTM5; C5AR1; SCO2; GPM6B; PDCD10; BDNF; SEMA4C; AXL; CAV1; CCR2; COMMD9; TP53; TYROBP; LIMA1; POPDC2; PSMB10; HTR2B; FGR; CDC42SE1; OAS1; HDAC9; OAS2; FLII; SRPX2; RFC4; PLXND1; LYN; NFKBIE; LIPA; ZNF207; CTSK; SOD2; EXT1; HEY2; HK3; ALOX5; FPR3; FLI1; ATP1B3; IFI30; RBP1; GLRX2; PYCARD; CHFR; GATA3; NME1; TWF2; INPP5D; CX3CR1; FN1; ADCY3; PSMC4; SCARB1; …	4060	4060
2.56138e-12	7.85246e-11	GO:0010646	b	4	regulation of cell communication	2; 100; 154; 185; 187; 240; 330; 355; 389; 391; 397; 65992; 558; 581; 627; 637; 718; 728; 784; 834; 837; 841; 857; 920; 929; 942; 948; 958; 960; 997; 1075; 1191; 1230; 1263; 1277; 1436; 1445; 1524; 1535; 51339; 1890; 1893; 1894; 1969; 2122; 2146; 2200; 2201; 2268; 2274; 2281; 2335; 55022; 2625; 2633; 2770; 2841; 2876; 2932; 3002; 3059; 3087; 3269; 3357; 3430; 3455; 3460; 3489; 3587; 3635; 3654; 3…	LIF; NETO2; CRLF3; TIMP1; PLK3; PLK2; CD36; SH2B3; IFNAR2; LAPTM5; C5AR1; PDCD10; BDNF; SEMA4C; AXL; CAV1; LMCD1; TP53; TYROBP; HEY2; FGR; CDC42SE1; GPRC5B; DLGAP4; RFC4; SLIT3; LYN; IRAK1; SCG5; ZAP70; ARHGAP15; SOD2; SHC1; ARHGEF6; ALOX5; IFI35; NUP93; HCLS1; GLRX2; PYCARD; LY96; SLC15A3; NXN; GATA3; INPP5F; INPP5D; CX3CR1; FN1; TNFRSF10B; PSME2; SECTM1; GSK3B; TLR2; PTEN; TLR1; FKBP1B; DOK5; P…	3447	3445
2.83157e-12	2.18466e-10	GO:1902531	b	5	regulation of intracellular signal transduction	2; 100; 154; 187; 330; 355; 389; 391; 397; 65992; 558; 581; 637; 728; 834; 841; 857; 920; 929; 942; 948; 958; 960; 997; 1191; 1230; 1263; 1436; 1445; 1524; 51339; 1893; 1894; 1969; 2122; 2146; 2268; 2274; 2281; 2335; 2625; 2633; 2770; 2841; 2876; 2932; 3059; 3357; 3430; 3489; 3587; 3654; 3932; 3956; 3976; 4057; 4067; 4281; 4487; 4650; 4839; 4615; 5026; 5329; 5341; 5579; 5604; 5728; 5777; 5788; 58…	LIF; CRLF3; SH2B3; PLK3; PLK2; CD36; LAPTM5; C5AR1; PDCD10; SEMA4C; AXL; CAV1; LMCD1; TP53; ARHGEF6; RAP1GAP2; FGR; CDC42SE1; GPRC5B; RFC4; LYN; IRAK1; ZAP70; SOD2; SHC1; TRIM27; PYCARD; SLC15A3; GATA3; INPP5F; CX3CR1; FN1; TNFRSF10B; SECTM1; GSK3B; TLR2; PTEN; DYRK2; FKBP1B; DOK5; CD300A; CCL2; TNFSF10; IL10RA; CCL4; CCL5; NUAK1; CCL8; NOP2; GPR18; TRIM38; TRIB3; UBD; MARCO; STYXL1; PRR5L; TRIAP…	1880	1878
2.87097e-12	8.55709e-11	GO:0048523	b	4	negative regulation of cellular process	2; 87; 100; 154; 187; 27339; 240; 285; 309; 330; 355; 397; 65992; 558; 581; 597; 627; 637; 695; 701; 706; 718; 728; 829; 836; 841; 857; 864; 871; 891; 894; 929; 942; 948; 960; 997; 1031; 1033; 1050; 1063; 1072; 1075; 1191; 1196; 1234; 1263; 1277; 1289; 1290; 1293; 1311; 1436; 1445; 1471; 1475; 1476; 1524; 51339; 1718; 1786; 1893; 1969; 2067; 2122; 2124; 2146; 2167; 2191; 2200; 2201; 2268; 2274; 2…	LCMT1; LIF; FXYD5; CRLF3; TIMP1; BUB1B; TIMELESS; PLK3; PLK2; CD36; SH2B3; LAPTM5; C5AR1; S100A11; TAX1BP3; BDNF; SEMA4C; AXL; CAV1; LMCD1; UXT; SIPA1; ADAMTS1; TP53; ZNF557; TYROBP; UCHL1; DNMT1; FGR; HTATIP2; VASH1; HDAC9; FLII; GSTO1; TLE2; RELB; LYN; IRAK1; CDKN2C; IFITM1; TWIST1; SOD2; SHC1; HEY2; CENPF; ALOX5; CTSC; IL2RB; IFI30; TCF3; MNDA; TNFAIP8; HOPX; LY96; CHFR; NXN; GATA3; CXCL1; PTR…	4836	4830
2.9558e-12	8.57183e-11	GO:0048534	b	4	hematopoietic or lymphoid organ development	87; 100; 211; 558; 581; 695; 836; 841; 864; 912; 914; 915; 920; 942; 1050; 1230; 1436; 1794; 1969; 2067; 2122; 2124; 2131; 2146; 2200; 2207; 2313; 2323; 2625; 3059; 3071; 3087; 3142; 3394; 3428; 3635; 3659; 3665; 3676; 3714; 3932; 3956; 3976; 4050; 4057; 4066; 4067; 4192; 4208; 4286; 4830; 5341; 5579; 5604; 5696; 5698; 5699; 5704; 5777; 5788; 5971; 6223; 6659; 6929; 7097; 7124; 7157; 7305; 7409; …	LIF; SH2B3; AXL; TYROBP; FADD; RELB; LYN; EXT1; FLI1; JAG2; GATA3; INPP5D; NME1; TLR2; RUNX3; CD3D; CD1D; DOCK2; RASSF2; ITGA4; UBD; LILRB2; TCF3; PLEK; PTPN6; IRF1; IRF7; HLX; VAV1; IRF8; TCIRG1; MELK; BATF3; LCK; BTK; PSMB10; HDAC9; EPHA2; CD4; CCR1; CCR2; CD2; DOCK10; MDK; FCER1G; MECOM; CSF1R; CD86; ALAS1; IFI16; HHEX; LYL1; PUS7; LTB; FLT3LG; LTF; ADA; TP53; LGALS1; CRTAM; FGL2; PSMB9; PSMB8…	930	928
3.88459e-12	2.53218e-11	GO:0016043	b	2	cellular component organization	2; 70; 87; 154; 185; 27339; 211; 241; 309; 355; 389; 391; 397; 65992; 558; 581; 627; 631; 633; 637; 701; 706; 712; 713; 717; 718; 728; 784; 829; 836; 841; 11065; 857; 871; 891; 908; 914; 915; 920; 929; 948; 949; 958; 960; 963; 997; 1010; 1031; 1050; 1063; 1072; 1075; 1175; 1191; 1234; 1263; 1277; 1278; 1282; 1284; 1289; 1290; 1292; 1293; 1306; 1307; 1311; 55692; 1436; 1445; 1466; 1471; 1513; 1520…	TAP1; MFGE8; BUB1B; LAPTM5; GPM6B; PDCD10; SEMA4C; TYROBP; CDC42SE1; PPRC1; MANF; WDR1; NUP93; CAPZA1; PIK3C2B; SMARCD3; BGN; GATA3; COL15A1; LST1; SNAP29; PTEN; ARHGAP15; CSRP2; RASGRP2; TNFSF10; RPS27L; NOP2; ITGA4; ITGA5; ITGA7; PANK2; LILRB2; CCT3; ADRB2; SOX17; GAR1; PDLIM4; PDLIM1; PDLIM3; COL4A2; COL4A1; HCK; CSGALNACT1; RPS6KA3; GZMB; KRT17; SIGMAR1; GPX1; CAMK1; CD14; ITGAL; ITGAM; SH3GL…	6619	6614
4.5396e-12	8.54418e-11	GO:0048731	b	3	system development	59; 70; 87; 100; 154; 185; 187; 27339; 211; 240; 285; 309; 391; 65992; 558; 581; 597; 627; 631; 633; 695; 706; 712; 718; 719; 728; 836; 841; 857; 864; 871; 891; 912; 914; 915; 920; 942; 958; 960; 1031; 1036; 1050; 1063; 1072; 1075; 1175; 1191; 1230; 1277; 1278; 1282; 1284; 1289; 1290; 1293; 1306; 1311; 1363; 1396; 1436; 1445; 1475; 1513; 1524; 1536; 1718; 1786; 1794; 1890; 1893; 1894; 1969; 2067;…	LIF; MFGE8; TIMELESS; LYPLA2; PLK2; JAG2; CDO1; BGN; SH2B3; LOXL2; C5AR1; SCO2; GPM6B; PDCD10; BDNF; SEMA4C; AXL; CAV1; DOK2; ADAMTS1; TIMP1; TYROBP; HEY2; POPDC2; DNMT1; FGR; HTATIP2; HDAC9; MARCKS; MANF; TLE2; RELB; LYN; MEF2C; ZAP70; LIPA; CDKN2C; CTSK; SOD2; SHC1; EXT1; ELOVL1; CENPF; ALOX5; CTSC; FLI1; CPE; TCF3; POSTN; SASH3; SMARCD3; NXN; GATA3; PAFAH1B3; NME1; CXCL1; COL15A1; TWF2; INPP5D…	4796	4789
5.05038e-12	3.17453e-11	GO:0048856	b	2	anatomical structure development	59; 70; 87; 100; 154; 185; 187; 27339; 211; 240; 285; 309; 389; 391; 397; 412; 65992; 558; 581; 597; 627; 631; 633; 695; 705; 706; 712; 718; 719; 728; 836; 841; 857; 864; 871; 891; 912; 914; 915; 920; 942; 948; 958; 960; 963; 1010; 1031; 1036; 1050; 1063; 1072; 1075; 1175; 1191; 1230; 1277; 1278; 1282; 1284; 1289; 1290; 1293; 1306; 1311; 1363; 1396; 1436; 1445; 1466; 1471; 1475; 1513; 1524; 1536;…	MFGE8; MNT; CPE; GPM6B; PDCD10; SEMA4C; BYSL; TYROBP; CDC42SE1; MANF; WDR1; CDH12; SMARCD3; BGN; GATA3; COL15A1; LST1; PTEN; ARHGAP15; ANGPTL2; CSRP2; ACTA2; CD1D; TNFSF10; ITGA4; ANO1; ITGA7; PHLDA2; PANK2; TRO; SOX17; GDF11; PDLIM4; PDLIM1; PDLIM3; HOXB2; HOXB6; COL4A2; VEGFC; HCK; CSGALNACT1; RPS6KA3; VASH1; BCL2A1; KRT17; PPIB; GPX1; CAMK1; ITGAM; SH3GL1; KRT10; FLNB; CRIP1; EIF4A3; KRT18; MY…	5866	5857
5.18563e-12	8.45257e-11	GO:0062023	c	3	collagen-containing extracellular matrix	2; 285; 309; 633; 712; 713; 871; 1075; 1191; 1277; 1278; 1282; 1284; 1289; 1290; 1292; 1293; 1306; 1307; 1311; 1476; 1520; 1893; 2200; 2201; 2219; 2331; 2335; 3371; 3915; 3956; 4017; 4147; 4192; 4240; 4313; 165; 5118; 5199; 5549; 6275; 6281; 7045; 7058; 7076; 9510; 7059; 10631; 10875; 81578; 51435; 3339; 22795; 23452; 27286	TNC; MFGE8; HSPG2; BGN; AEBP1; S100A10; A2M; MDK; LOXL2; LAMC1; ADAMTS1; TIMP1; THBS2; THBS3; NID2; FMOD; ANGPT2; S100A4; PRELP; LGALS1; SCARA3; FCN1; MATN2; SRPX2; ANXA6; CSTB; COMP; CTSC; FBN2; FBN1; COL5A2; PCOLCE; COL5A1; COL4A2; COL4A1; ECM1; CLU; COL16A1; CTSS; SERPINH1; COL15A1; FN1; POSTN; C1QB; C1QA; FGL2; COL1A2; ANGPTL2; COL1A1; COL21A1; TGFBI; COL6A3; COL6A2; MMP2; CFP	426	426
5.77879e-12	1.05015e-10	GO:0023051	b	3	regulation of signaling	2; 100; 154; 185; 187; 240; 330; 355; 389; 391; 397; 65992; 483; 558; 581; 627; 637; 718; 728; 784; 834; 841; 857; 920; 929; 942; 948; 958; 960; 997; 1075; 1191; 1230; 1263; 1277; 1436; 1445; 1524; 1535; 1890; 1893; 1894; 1969; 2122; 2146; 2200; 2201; 2268; 2274; 2281; 2335; 55022; 2625; 2633; 2770; 2841; 2876; 2932; 3002; 3059; 3087; 3269; 3357; 3430; 3455; 3460; 3489; 3587; 3635; 3654; 3659; 36…	LIF; NETO2; CRLF3; TIMP1; PLK3; PLK2; CD36; SH2B3; IFNAR2; LAPTM5; C5AR1; PDCD10; BDNF; SEMA4C; AXL; CAV1; LMCD1; TP53; TYROBP; HEY2; FGR; CDC42SE1; GPRC5B; DLGAP4; RFC4; SLIT3; LYN; IRAK1; SCG5; ZAP70; ARHGAP15; SOD2; SHC1; ARHGEF6; ALOX5; IFI35; NUP93; ATP1B3; POSTN; GLRX2; PYCARD; LY96; SLC15A3; NXN; GATA3; INPP5F; INPP5D; CX3CR1; FN1; TNFRSF10B; PSME2; SECTM1; GSK3B; TLR2; PTEN; TLR1; FKBP1B;…	3492	3490
5.84389e-12	8.65959e-11	GO:0005912	c	3	adherens junction	70; 87; 309; 391; 857; 960; 1010; 1072; 1466; 1969; 2037; 2191; 2274; 2314; 2317; 3055; 3371; 3676; 3678; 3689; 3801; 3875; 3936; 4067; 4082; 4162; 4478; 5328; 5329; 5479; 5499; 5604; 5788; 5880; 6136; 6143; 6176; 6188; 6193; 6203; 6223; 6503; 6282; 6386; 7089; 7171; 7791; 23191; 8572; 9124; 9404; 9448; 9815; 10095; 10211; 10544; 23603; 11007; 11135; 51056; 51474; 3339; 55740; 26136; 27295	CDH12; CYFIP1; CFL1; LPXN; MAP4K4; ACTC1; RPLP1; HSPG2; ITGA4; EPHA2; SDCBP; MSN; MAP2K1; EPB41L2; RPS3; TLE2; S100A11; RPS9; CAV1; PDLIM3; FAP; TPM4; RPL19; FHL2; MARCKS; FLII; ZYX; PLAUR; LYN; TES; RPS19; CORO1C; PROCR; PDLIM4; ITGB2; RAC2; PDLIM1; ANXA6; CD44; SLA; MCAM; ITGA5; CDC42EP1; PLAU; TNC; HCK; LCP1; RHOG; KIFC3; ACTN1; PPP1CA; ARPC1B; LAP3; RPS5; CCDC85B; ENAH; PTPRC; FLOT1; GIT2; LI…	557	557
7.29391e-12	4.42665e-11	GO:0002520	b	2	immune system development	87; 100; 211; 558; 581; 695; 836; 841; 864; 912; 914; 915; 920; 942; 958; 1050; 1230; 1436; 1794; 1969; 2067; 2122; 2124; 2131; 2146; 2200; 2207; 2313; 2323; 2625; 3059; 3071; 3087; 3142; 3394; 3428; 3620; 3635; 3659; 3665; 3676; 3932; 3956; 3976; 4050; 4057; 4066; 4067; 4192; 4208; 4286; 4830; 5341; 5579; 5604; 5696; 5698; 5699; 5704; 5777; 5788; 5971; 6223; 6659; 6929; 7097; 7124; 7157; 7158; 7…	LIF; SH2B3; AXL; TYROBP; FADD; RELB; LYN; EXT1; FLI1; HCLS1; GATA3; INPP5D; NME1; TLR2; RUNX3; CD3D; CD1D; DOCK2; RASSF2; ITGA4; UBD; LILRB2; TCF3; PLEK; PTPN6; IRF1; IRF7; HLX; VAV1; IRF8; TCIRG1; MELK; BATF3; LCK; BTK; PSMB10; HDAC9; EPHA2; CD4; CCR1; CCR2; IDO1; CD2; DOCK10; MDK; FCER1G; MECOM; CSF1R; CD86; ALAS1; IFI16; HHEX; LYL1; PUS7; LTB; FLT3LG; LTF; ADA; TP53; LGALS1; CRTAM; FGL2; PSMB9…	990	988
7.71463e-12	2.17837e-10	GO:0002694	b	4	regulation of leukocyte activation	100; 558; 695; 836; 857; 864; 912; 914; 920; 942; 958; 1050; 1075; 1445; 2268; 2323; 2615; 2625; 3071; 3109; 3113; 3142; 3620; 3635; 3659; 3684; 3689; 3932; 3956; 4067; 4192; 4208; 4332; 4615; 5321; 5777; 5788; 5880; 6188; 6347; 6352; 6659; 7133; 7158; 7293; 7305; 7409; 7412; 7535; 7805; 7940; 729230; 8530; 8772; 8877; 10875; 11151; 11314; 11326; 23208; 100507436; 54440; 22914; 56253; 27040; 2852…	CCL2; CD1D; NCKAP1L; KLRK1; CCL5; VSIG4; SPHK1; CD4; LAPTM5; PTPN6; IDO1; RPS3; CD2; PLA2G4A; AXL; CAV1; MDK; CEBPA; LILRB2; TYROBP; TRDC; FGR; CD86; SYT11; SOX4; FADD; MNDA; PYCARD; LYN; MYD88; LAT; CST7; ZAP70; CRTAM; ITGB2; RAC2; CSK; CTSC; CD40; TNFRSF4; FLT3LG; VCAM1; ADA; TNFRSF1B; LGALS1; GATA3; MICA; IRF1; INPP5D; CASP3; LST1; HLX; VAV1; LRRC32; CCR2; FGL2; MEF2C; RUNX3; CORO1A; PTPRC; IT…	601	601
8.13584e-12	1.4292e-10	GO:0098609	b	3	cell-cell adhesion	87; 100; 240; 836; 857; 864; 912; 914; 920; 942; 960; 1010; 1192; 1311; 1445; 1475; 1524; 2131; 2335; 2526; 2615; 2625; 3043; 3071; 3109; 3113; 3142; 3384; 3620; 3654; 3659; 3676; 3678; 3679; 3683; 3684; 3689; 3801; 3875; 3932; 3956; 4067; 4192; 4478; 4815; 4907; 5329; 5341; 5499; 5777; 5788; 5880; 5912; 6188; 6282; 6347; 6352; 6464; 6659; 6793; 7124; 7216; 7409; 7412; 7535; 7805; 729230; 8772; 9…	FXYD5; NT5E; STK10; HBB; LAPTM5; S100A11; CAV1; KIFC3; SRPX2; FADD; LYN; IRAK1; SHC1; EXT1; ALOX5; GATA3; CX3CR1; FN1; ROBO3; RUNX3; CD300A; CCL2; CD1D; CCL5; VSIG4; ITGA4; ITGA5; ITGA7; CSK; NCKAP1L; CDC42EP1; ITGAM; PDLIM1; TRO; PLEK; PTPN6; IRF1; HLX; VAV1; ITGAL; FLOT1; LCK; KRT18; CD4; CCR2; IDO1; RPS3; CD2; MDK; MPZL2; CD86; ICAM2; RAP2B; CLIC1; COMP; CSTA; SH2B3; ADA; LGALS1; CRTAM; LRRC32…	871	871
9.3523e-12	6.70026e-10	GO:0030097	b	5	hemopoiesis	87; 100; 211; 558; 581; 695; 836; 841; 864; 912; 914; 915; 920; 942; 1050; 1230; 1436; 1794; 1969; 2067; 2122; 2124; 2131; 2146; 2200; 2207; 2313; 2323; 2625; 3059; 3071; 3087; 3142; 3394; 3428; 3635; 3659; 3665; 3676; 3714; 3932; 3956; 3976; 4057; 4066; 4067; 4192; 4208; 4286; 4830; 5341; 5579; 5696; 5698; 5699; 5704; 5777; 5788; 5971; 6223; 6659; 6929; 7097; 7124; 7157; 7305; 7409; 7412; 7535; …	LIF; AXL; TYROBP; FADD; RELB; LYN; EXT1; FLI1; JAG2; GATA3; INPP5D; NME1; TLR2; RUNX3; CD3D; CD1D; DOCK2; RASSF2; ITGA4; UBD; LILRB2; TCF3; PLEK; PTPN6; IRF1; IRF7; HLX; VAV1; IRF8; TCIRG1; MELK; BATF3; LCK; BTK; PSMB10; HDAC9; EPHA2; CD4; CCR1; CCR2; CD2; DOCK10; MDK; FCER1G; MECOM; CSF1R; CD86; ALAS1; IFI16; HHEX; LYL1; PUS7; FLT3LG; SH2B3; ADA; TP53; LGALS1; CRTAM; FGL2; PSMB9; PSMB8; NCKAP1L;…	890	888
1.01561e-11	3.91012e-10	GO:0034774	c	5	secretory granule lumen	2; 87; 240; 718; 1075; 1191; 1476; 1675; 1774; 1794; 1893; 2219; 2268; 2335; 2517; 2717; 2720; 2760; 2919; 2990; 3101; 3699; 4057; 4069; 4125; 4332; 4758; 5199; 5552; 5777; 5806; 5836; 6282; 6386; 203068; 7076; 7424; 23191; 8635; 9535; 10549; 23406; 51316; 25797; 29099; 29108	CYFIP1; TIMP1; MAN2B1; DOCK2; GLA; PRDX4; ECM1; SDCBP; S100A11; LYZ; SRGN; ITIH3; RNASET2; A2M; COMMD9; GMFG; PTX3; FGR; DNASE1L1; C3; PYCARD; PYGL; GUSB; FCN1; CSTB; HK3; ALOX5; CTSC; QPCT; MNDA; LTF; VEGFC; CLU; PTPN6; CXCL1; ACTN1; FN1; CFD; GM2A; TUBB; GLB1; NEU1; PLAC8; COTL1; FUCA1; CFP	323	323
1.0169e-11	2.79778e-10	GO:0032101	b	4	regulation of response to external stimulus	2; 100; 185; 240; 285; 313; 330; 629; 695; 712; 713; 715; 717; 718; 719; 728; 784; 834; 837; 857; 948; 1050; 1075; 1191; 1230; 1436; 1535; 2167; 2191; 2207; 2281; 2625; 2876; 3055; 3071; 3075; 3430; 3620; 4057; 4067; 4192; 4277; 4330; 4615; 4907; 5199; 5228; 5321; 5328; 5329; 5341; 5603; 5604; 5728; 5788; 5880; 6223; 6347; 6351; 6352; 6372; 7035; 7056; 7097; 7124; 7133; 7424; 7791; 7941; 729230; …	CD36; C5AR1; SEMA4C; MICB; ZYX; CAV1; PLA2G7; LYN; ALOX5; IFI35; LY96; GATA3; INPP5F; CXCL6; CCR2; C1QA; TLR2; PTEN; FKBP1B; CCL2; CCL4; CCL5; VSIG4; C1QB; LY86; NT5E; SYT11; ANGPT2; MYD88; MN1; VEGFC; WFDC1; HCK; THBD; PLEK; PBK; TUBB2B; TNFRSF1B; GPX1; TNF; RNF125; BTK; CCR1; FABP4; IDO1; MAPK13; A2M; GPRC5B; MDK; FCER1G; CACNB3; CSF1R; TFPI; C3; C2; CST7; MGLL; LTF; ADA; CLU; APOBEC3G; FGL2; N…	920	919
1.17624e-11	1.99961e-10	GO:0050794	b	3	regulation of cellular process	2; 59; 87; 100; 109; 154; 185; 187; 27339; 240; 285; 309; 330; 355; 389; 391; 397; 65992; 483; 558; 581; 597; 627; 637; 695; 701; 706; 712; 717; 718; 719; 728; 784; 829; 834; 836; 841; 11065; 857; 864; 871; 891; 894; 908; 912; 914; 915; 919; 920; 929; 942; 948; 949; 958; 960; 963; 997; 1031; 1033; 1050; 1063; 1072; 1075; 1175; 1191; 1192; 1196; 1230; 1234; 1263; 1277; 1278; 1282; 1284; 1289; 1290…	MFGE8; BUB1B; REM1; SCG5; CPE; IFNAR2; LAPTM5; GPM6B; PDCD10; SEMA4C; UBE2J1; TYROBP; RAP1GAP2; PTGER2; CDC42SE1; MANF; IRAK1; STK10; WDR1; NUP93; CAPZA1; PIK3C2B; SMARCD3; GATA3; COL15A1; LST1; CCND2; PTEN; ARHGAP15; COLEC12; LAT; APOBEC3G; ZSCAN16; ACTA2; CD1D; TNFSF10; RPS27L; NUAK1; NOP2; ITGA4; ITGA5; RIT1; GPR18; PHLDA2; PANK2; CSK; CCT3; SOX17; LILRB2; HRH1; TNFRSF4; GDF11; PDLIM1; HOXB2; …	11109	11094
1.45309e-11	8.36585e-11	GO:0048646	b	2	anatomical structure formation involved in morphogenesis	70; 87; 100; 185; 187; 240; 285; 705; 718; 719; 728; 836; 841; 857; 948; 958; 963; 1277; 1282; 1284; 1289; 1290; 1306; 1466; 1524; 1536; 1890; 1893; 1969; 2067; 2131; 2191; 2201; 2274; 2314; 2335; 2625; 2876; 3087; 3676; 3678; 3679; 3689; 3880; 4017; 4162; 4192; 4208; 4240; 4313; 4487; 5228; 5376; 5579; 5604; 5728; 5777; 6347; 6464; 6491; 6604; 6659; 7045; 7058; 7097; 7124; 7127; 7157; 7168; 7291…	MFGE8; PLK2; CD36; C5AR1; PDCD10; SEMA4C; CAV1; BYSL; ADAMTS1; TYROBP; HTATIP2; FLII; SRPX2; PLXND1; SHC1; WDR1; ALOX5; SMARCD3; GATA3; COL15A1; CX3CR1; FN1; CCR2; TLR2; PTEN; ANGPTL2; CSRP2; CCL2; HSPG2; ITGA4; ITGA5; ITGA7; TNFRSF12A; STIL; THBS2; THBS3; SOX17; ANGPT2; COL4A2; VEGFC; PTPN6; PMP22; HOPX; TP53; VASH1; TNFAIP2; TCIRG1; CAMK1; FLOT1; AGTR1; KRT19; COL4A1; HDAC9; ACTC1; EPHA2; SPRY1…	1063	1061
1.45309e-11	3.89791e-10	GO:0022603	b	4	regulation of anatomical structure morphogenesis	100; 185; 187; 240; 285; 389; 391; 581; 627; 718; 719; 728; 948; 958; 960; 963; 1072; 1175; 1284; 1289; 1290; 1436; 1471; 1524; 1536; 51339; 1893; 1969; 2268; 2335; 55022; 2625; 2633; 2932; 3055; 3087; 3339; 3678; 3679; 3689; 3976; 4192; 4208; 4478; 4487; 4628; 4982; 5228; 5579; 5604; 5696; 5698; 5699; 5704; 5728; 5880; 6281; 6347; 7058; 7124; 7133; 7168; 7291; 7305; 7424; 7533; 7940; 23191; 7292…	LIF; PLK2; CD36; C5AR1; PDCD10; S100A10; BDNF; SEMA4C; ADAMTS1; TYROBP; FGR; HTATIP2; SRPX2; PLXND1; WDR1; ALOX5; POSTN; GATA3; TWF2; CX3CR1; FN1; CCR2; GSK3B; PTEN; ARHGAP15; PID1; CCL2; HSPG2; ITGA5; ITGA7; AP2S1; THBS2; ANGPT2; PSME4; GBP1; COL4A2; VEGFC; RHOC; HCK; RHOG; RHOF; RHOD; TNFRSF1B; VASH1; MEF2C; CAMK1; FLOT1; AGTR1; MYH10; CFL1; PSMB10; HDAC9; EPHA2; SPRY1; STAB1; CDC42SE1; DACT1; …	1061	1061
1.47353e-11	8.36585e-11	GO:0051234	b	2	establishment of localization	2; 23; 87; 100; 154; 185; 187; 240; 309; 391; 432; 483; 558; 581; 637; 695; 706; 717; 718; 719; 728; 784; 829; 834; 841; 857; 891; 908; 919; 920; 929; 948; 949; 960; 963; 968; 1036; 1063; 1072; 1075; 1175; 1191; 1192; 1230; 1234; 1263; 1277; 1311; 1445; 1471; 1476; 1520; 1535; 1536; 1675; 1759; 1774; 1794; 1893; 1894; 2131; 2167; 2207; 2219; 2268; 2281; 2335; 2350; 55022; 2517; 2625; 2669; 2717; …	TAP1; CLEC10A; LIF; NETO2; SPRY1; UBE2J1; MFGE8; MAN2B1; REM1; PLK3; TSPAN13; SIDT1; CDO1; CD36; HBB; LAPTM5; TUBA4A; C5AR1; CKLF; GPM6B; S100A11; S100A10; SNAP29; AXL; CAV1; CCR2; COMMD9; TIMP1; TYROBP; LIMA1; PSMB10; PDCD10; FGR; RPL19; MICAL1; OAS2; MANF; MYO1F; LYN; PYGL; SCG5; GUSB; KCNMB1; SLCO3A1; CD163; EXT1; DEGS1; CENPF; ALOX5; CTSC; NUP93; ATP1B3; ERGIC3; MNDA; PRF1; RPL12; YIF1A; CACN…	5250	5245
1.72424e-11	2.83962e-10	GO:0006810	b	3	transport	2; 23; 87; 100; 154; 185; 187; 240; 309; 391; 432; 483; 558; 581; 637; 695; 706; 717; 718; 719; 728; 784; 829; 834; 841; 857; 919; 920; 929; 948; 949; 960; 963; 968; 1036; 1063; 1075; 1175; 1191; 1192; 1230; 1234; 1263; 1277; 1311; 1445; 1471; 1476; 1520; 1535; 1536; 1675; 1759; 1774; 1794; 1893; 1894; 2131; 2167; 2207; 2219; 2268; 2281; 2335; 2350; 55022; 2517; 2625; 2669; 2717; 2720; 2743; 2760…	TAP1; CLEC10A; LIF; NETO2; UBE2J1; MFGE8; MAN2B1; REM1; PLK3; TSPAN13; SIDT1; CDO1; CD36; HBB; LAPTM5; TUBA4A; C5AR1; CKLF; GPM6B; S100A11; S100A10; SNAP29; AXL; CAV1; CCR2; COMMD9; TIMP1; TYROBP; SLC43A3; PSMB10; RFTN1; FGR; RPL19; MICAL1; OAS2; MANF; MYO1F; LYN; PYGL; SCG5; GUSB; KCNMB1; SLCO3A1; CD163; EXT1; DEGS1; HK3; ALOX5; CTSC; NUP93; ATP1B3; ERGIC3; MNDA; PRF1; RPL12; YIF1A; CACNA2D3; CT…	5099	5094
1.72911e-11	4.5252e-10	GO:0016032	b	4	viral process	187; 432; 558; 581; 712; 841; 857; 919; 920; 942; 949; 1050; 1072; 1175; 1234; 1436; 1524; 1794; 1969; 1973; 2219; 3055; 3075; 3428; 3560; 3654; 3665; 3669; 3678; 3683; 3838; 3855; 3875; 3880; 3932; 3956; 4057; 4067; 4277; 4478; 4938; 4939; 5479; 5499; 5696; 5698; 5699; 5788; 5806; 5987; 6136; 6143; 6158; 6176; 6188; 6193; 6203; 6223; 6347; 6351; 6352; 6355; 6464; 6890; 7124; 7157; 7293; 7329; 77…	TAP1; CCR2; MICB; ZYX; CAV1; RPL19; OAS1; OAS2; FADD; LYN; IRAK1; IFITM1; SHC1; TRIM27; NUP93; RPL12; HTATIP2; CX3CR1; SCARB1; CCDC86; C1QA; KPNA2; RPS3; CCL2; TRIM38; CCL4; CCL5; DOCK2; CCL8; NUP85; EED; AP2S1; PILRA; AXL; TNFRSF4; FCN1; NXF1; APLNR; HCK; MICA; UBE2I; TP53; PPIB; ITGAL; EIF4A1; LCK; KRT19; KRT18; PSMB10; RPLP1; EPHA2; CD4; RPS5; KRT7; CCR5; CBX5; RPS9; PTX3; CSF1R; CD86; IFI16; …	943	943
1.81398e-11	4.63428e-10	GO:0048585	b	4	negative regulation of response to stimulus	2; 100; 154; 187; 240; 285; 313; 355; 65992; 581; 627; 637; 784; 841; 857; 929; 960; 997; 1191; 1445; 1524; 51339; 1893; 1969; 2067; 2122; 2146; 2191; 2200; 2201; 2274; 2281; 55022; 2625; 2633; 2876; 2932; 3087; 3142; 3357; 3428; 3430; 3489; 3635; 3976; 4000; 4057; 4067; 4192; 4277; 4335; 4854; 4907; 5328; 5329; 5341; 5579; 5696; 5698; 5699; 5704; 5728; 5777; 5788; 5791; 5987; 5998; 5999; 6004; 6…	LIF; UBE2J1; SH2B3; NT5E; PLK2; LAPTM5; BDNF; SEMA4C; MICB; MICA; CAV1; TP53; HEY2; FADD; LYN; SOD2; ALOX5; TRIM27; LY96; NXN; GATA3; INPP5D; INPP5F; CX3CR1; SPRY1; GSK3B; PTEN; FKBP1B; PID1; CD300A; CCL2; TNFSF10; CCL5; VSIG4; RASSF2; TRIB3; FGL2; MNT; PRR5L; TRIAP1; SYT11; HTR2B; ANGPT2; CHEK2; CSK; PSME2; GBP1; IGFBP6; APLNR; WFDC1; THBD; PLEK; PTPN6; PBK; GSTO1; TNFRSF1B; HLX; GPX1; MECOM; CD…	1624	1623
2.0364e-11	2.07034e-10	GO:0070161	c	2	anchoring junction	70; 87; 309; 391; 857; 960; 1010; 1072; 1466; 1969; 2037; 2191; 2274; 2314; 2317; 3055; 3371; 3676; 3678; 3689; 3801; 3875; 3936; 4067; 4082; 4162; 4478; 5328; 5329; 5479; 5499; 5604; 5788; 5880; 6136; 6143; 6176; 6188; 6193; 6203; 6223; 6503; 6282; 6386; 7089; 7171; 7791; 23191; 8572; 9124; 9404; 9448; 9815; 10095; 10211; 10544; 23603; 11007; 11135; 51056; 51474; 3339; 55740; 26136; 27295	CDH12; CYFIP1; CFL1; LPXN; MAP4K4; ACTC1; RPLP1; HSPG2; ITGA4; EPHA2; SDCBP; MSN; MAP2K1; EPB41L2; RPS3; TLE2; S100A11; RPS9; CAV1; PDLIM3; FAP; TPM4; RPL19; FHL2; MARCKS; FLII; ZYX; PLAUR; LYN; TES; RPS19; CORO1C; PROCR; PDLIM4; ITGB2; RAC2; PDLIM1; ANXA6; CD44; SLA; MCAM; ITGA5; CDC42EP1; PLAU; TNC; HCK; LCP1; RHOG; KIFC3; ACTN1; PPP1CA; ARPC1B; LAP3; RPS5; CCDC85B; ENAH; PTPRC; FLOT1; GIT2; LI…	573	573
2.5248e-11	1.68825e-09	GO:0022409	b	5	positive regulation of cell-cell adhesion	100; 240; 857; 864; 912; 920; 942; 960; 1445; 2526; 2625; 3071; 3109; 3113; 3142; 3654; 3676; 3689; 3932; 3956; 4067; 4192; 5329; 5777; 5788; 6188; 6347; 6352; 6659; 7124; 7409; 7412; 7535; 729230; 8772; 10211; 11151; 54440; 22914; 10288; 29108	CCL2; CD1D; NCKAP1L; KLRK1; CCL5; PLAUR; ITGA4; CD4; PTPN6; CORO1A; RPS3; SOX4; CAV1; MDK; LILRB2; CD86; ZAP70; FADD; PYCARD; LYN; IRAK1; ITGB2; CSK; CD44; ALOX5; TNF; VCAM1; ADA; LGALS1; GATA3; HLX; VAV1; CCR2; RUNX3; FUT4; PTPRC; FLOT1; HLA-DPA1; SASH3; HLA-DMB; LCK	273	273
2.75299e-11	6.86967e-10	GO:0051336	b	4	regulation of hydrolase activity	2; 185; 330; 355; 389; 391; 397; 65992; 483; 581; 627; 637; 718; 728; 834; 837; 841; 857; 871; 942; 958; 960; 1293; 1471; 1475; 1476; 1718; 1794; 1893; 1894; 1969; 2146; 2281; 2335; 2760; 2769; 2876; 2932; 2968; 3001; 3071; 3357; 3428; 3699; 3932; 4057; 4067; 4208; 4650; 4938; 4939; 5118; 5329; 5341; 5696; 5698; 5788; 5806; 5918; 5998; 5999; 6004; 6188; 6197; 6281; 6347; 6351; 6352; 6355; 7035; 7…	TIMP1; LAPTM5; C5AR1; S100A10; BDNF; CAV1; ARHGEF6; CDC42SE1; OAS1; MICAL1; OAS2; FADD; PLXND1; LYN; ATP1B3; FN1; GM2A; GSK3B; ARHGAP15; FKBP1B; LXN; CD300A; CCL2; CD2BP2; TNFSF10; CCL4; CCL5; DOCK2; NUAK1; CCL8; WFDC1; PSENEN; STYXL1; TRIAP1; HTR2B; PCOLCE; RCN3; RHOC; PLEK; RPS6KA3; TP53; GZMA; VAV1; MEF2C; GIT2; DDRGK1; AGTR1; LCK; RASGRP2; HDAC9; EPHA2; TNFRSF10B; SPRY1; RPS3; ITIH3; DOCK10; …	1295	1292
2.87221e-11	1.57972e-10	GO:0044419	b	2	interspecies interaction between organisms	187; 432; 558; 581; 712; 841; 857; 919; 920; 942; 949; 1050; 1072; 1175; 1234; 1436; 1524; 1794; 1969; 1973; 2219; 2335; 2876; 3055; 3075; 3428; 3560; 3654; 3665; 3669; 3678; 3683; 3838; 3855; 3875; 3880; 3932; 3956; 4057; 4067; 4069; 4277; 4478; 4938; 4939; 5479; 5499; 5551; 5696; 5698; 5699; 5788; 5806; 5987; 6136; 6143; 6158; 6176; 6188; 6193; 6203; 6223; 6347; 6351; 6352; 6355; 6372; 6464; 68…	TAP1; CCR2; MICB; ZYX; CAV1; LYZ; HTATIP2; OAS1; OAS2; FADD; LYN; IRAK1; IFITM1; SHC1; GNLY; TRIM27; NUP93; PRF1; RPL12; RPL19; FN1; CX3CR1; CXCL6; SCARB1; CCDC86; C1QA; KPNA2; RPS3; CCL2; TRIM38; CCL4; CCL5; DOCK2; CCL8; ITGA5; EED; AP2S1; PILRA; AXL; TNFRSF4; FCN1; NXF1; APLNR; HCK; MICA; UBE2I; TP53; PPIB; GPX1; ITGAL; EIF4A1; LCK; KRT19; KRT18; PSMB10; RPLP1; EPHA2; CD4; RPS5; KRT7; CCR5; CBX…	1043	1043
3.15183e-11	7.68617e-10	GO:0023056	b	4	positive regulation of signaling	100; 154; 330; 355; 389; 391; 65992; 558; 581; 627; 637; 718; 728; 784; 834; 837; 841; 857; 920; 929; 942; 948; 958; 960; 1075; 1230; 1277; 1436; 1445; 1524; 1535; 51339; 1893; 1894; 2146; 2268; 2335; 2625; 2841; 2876; 2932; 3002; 3059; 3087; 3357; 3430; 3489; 3587; 3654; 3665; 3678; 3710; 3714; 3932; 3956; 3976; 4057; 4067; 4281; 4330; 4487; 4615; 5026; 5329; 5499; 5579; 5604; 5696; 5698; 5699; …	LIF; CRLF3; PLK2; CD36; LAPTM5; C5AR1; PDCD10; BDNF; SEMA4C; AXL; CAV1; LMCD1; TYROBP; FGR; CTSC; FADD; LYN; IRAK1; SHC1; IFI35; NUP93; HCLS1; PYCARD; LY96; SLC15A3; GATA3; CX3CR1; FN1; TNFRSF10B; SECTM1; GSK3B; TLR2; PTEN; TLR1; CD300A; CCL2; TNFSF10; IL10RA; CCL4; CCL5; CCL8; RASSF2; ITGA5; GPR18; TNFRSF12A; LY86; UBD; MARCO; LILRB2; STYXL1; PRR5L; HTR2B; MYD88; GDF11; CSK; MN1; PSMB8; MLLT11; …	1787	1786
3.72918e-11	5.95539e-10	GO:0044403	b	3	symbiont process	187; 432; 558; 581; 712; 841; 857; 919; 920; 942; 949; 1050; 1072; 1175; 1234; 1436; 1524; 1794; 1969; 1973; 2219; 2335; 2876; 3055; 3075; 3428; 3560; 3654; 3665; 3669; 3678; 3683; 3838; 3855; 3875; 3880; 3932; 3956; 4057; 4067; 4277; 4478; 4938; 4939; 5479; 5499; 5696; 5698; 5699; 5788; 5806; 5987; 6136; 6143; 6158; 6176; 6188; 6193; 6203; 6223; 6347; 6351; 6352; 6355; 6372; 6464; 6890; 7124; 71…	TAP1; CCR2; MICB; ZYX; CAV1; RPL19; OAS1; OAS2; FADD; LYN; IRAK1; IFITM1; SHC1; TRIM27; NUP93; RPL12; HTATIP2; FN1; CX3CR1; CXCL6; SCARB1; CCDC86; C1QA; KPNA2; RPS3; CCL2; TRIM38; CCL4; CCL5; DOCK2; CCL8; NUP85; EED; AP2S1; PILRA; AXL; TNFRSF4; FCN1; NXF1; APLNR; HCK; MICA; UBE2I; TP53; PPIB; GPX1; ITGAL; EIF4A1; LCK; KRT19; KRT18; PSMB10; RPLP1; EPHA2; CD4; RPS5; KRT7; CCR5; CBX5; RPS9; PTX3; CS…	1002	1002
4.67346e-11	2.92967e-09	GO:0010647	b	5	positive regulation of cell communication	100; 154; 330; 355; 389; 391; 65992; 558; 581; 627; 637; 718; 728; 784; 834; 837; 841; 857; 920; 929; 942; 948; 958; 960; 1075; 1230; 1277; 1436; 1445; 1524; 1535; 51339; 1893; 1894; 2146; 2268; 2335; 2625; 2841; 2876; 2932; 3002; 3059; 3087; 3357; 3430; 3489; 3587; 3654; 3665; 3678; 3710; 3714; 3932; 3956; 3976; 4057; 4067; 4281; 4330; 4487; 4615; 5026; 5329; 5499; 5579; 5604; 5696; 5698; 5699; …	LIF; CRLF3; PLK2; CD36; LAPTM5; C5AR1; PDCD10; BDNF; SEMA4C; AXL; CAV1; LMCD1; TYROBP; FGR; CTSC; FADD; LYN; IRAK1; SHC1; IFI35; NUP93; HCLS1; PYCARD; LY96; SLC15A3; GATA3; CX3CR1; FN1; TNFRSF10B; SECTM1; GSK3B; TLR2; PTEN; TLR1; CD300A; CCL2; TNFSF10; IL10RA; CCL4; CCL5; CCL8; RASSF2; ITGA5; GPR18; TNFRSF12A; LY86; UBD; MARCO; LILRB2; STYXL1; PRR5L; HTR2B; MYD88; GDF11; CSK; MN1; PSMB8; MLLT11; …	1780	1779
5.04729e-11	6.94003e-10	GO:0097367	m	2	carbohydrate derivative binding	23; 59; 70; 100; 109; 203; 309; 389; 391; 558; 633; 695; 701; 11065; 864; 908; 929; 949; 960; 997; 1196; 1263; 1289; 1311; 1436; 1445; 1513; 1520; 1606; 1759; 1841; 1969; 1973; 2193; 2200; 2219; 2268; 2335; 2633; 2634; 2669; 2720; 2769; 2770; 2932; 2935; 2987; 3055; 3075; 3098; 3101; 3371; 3654; 3801; 3932; 4057; 4067; 4174; 4192; 29925; 4542; 4628; 4644; 4650; 4830; 4893; 4938; 4939; 5026; 5118;…	TAP1; UBE2J1; LYVE1; BUB1B; AARSD1; PLK3; PLK2; BGN; TUBA4A; POLR3B; AXL; ADAMTS1; CAMK1; POPDC2; FGR; OAS1; OAS2; MANF; ACTC1; LYN; IRAK1; PYGL; SCG5; ZAP70; CTSK; ENTPD1; CSF1R; HK3; HK1; PIK3C2B; GUK1; LY96; CTSS; KIFC3; STK17A; NKIRAS2; TWF2; NME1; FN1; ADCY3; DDX41; PSMC4; SCARB1; CXCL6; GSK3B; TLR2; RUNX3; LXN; MYO5A; ACTA2; NUAK1; CCL8; DCLK1; GSPT1; RIT1; KATNA1; DNM1; TRIB3; ARL4C; PANK2…	2263	2261
5.18349e-11	8.03441e-10	GO:0071216	b	3	cellular response to biotic stimulus	558; 695; 706; 834; 929; 942; 948; 949; 958; 968; 1234; 1524; 2919; 2921; 2932; 3055; 3394; 3654; 4057; 4067; 4208; 4615; 6347; 6352; 6372; 7035; 7096; 7097; 7124; 7133; 7157; 57048; 9450; 23643; 10288; 29108	CCL2; CCL5; CD36; CCR5; AXL; LY86; TLR2; TP53; CD86; TFPI; PYCARD; LYN; MYD88; CD40; CD68; TNF; LTF; LY96; HCK; TSPO; LILRB2; CXCL1; CXCL3; IRAK1; TNFRSF1B; PLSCR3; CX3CR1; CASP1; SCARB1; IRF8; GSK3B; MEF2C; CD14; TLR1; CXCL6; BTK	223	223
5.32791e-11	3.14347e-09	GO:0051249	b	5	regulation of lymphocyte activation	100; 558; 695; 836; 857; 864; 912; 914; 920; 942; 958; 1445; 2268; 2323; 2615; 2625; 3071; 3109; 3113; 3142; 3620; 3635; 3659; 3932; 3956; 4067; 4192; 4208; 4332; 4615; 5777; 5788; 5880; 6188; 6347; 6352; 6659; 7133; 7158; 7293; 7305; 7409; 7412; 7535; 7805; 7940; 729230; 8772; 10875; 11151; 11314; 11326; 100507436; 54440; 22914; 56253; 27040; 28526; 10288; 29108	CCL2; CD1D; NCKAP1L; KLRK1; CCL5; VSIG4; CRTAM; CD4; LAPTM5; PTPN6; IDO1; RPS3; CD2; AXL; CAV1; MDK; LILRB2; TYROBP; TRDC; FGR; CD86; SOX4; FADD; MNDA; PYCARD; LYN; MYD88; LAT; ZAP70; RAC2; CSK; CD40; TNFRSF4; FLT3LG; VCAM1; ADA; TNFRSF1B; LGALS1; GATA3; MICA; IRF1; INPP5D; CASP3; LST1; HLX; VAV1; LRRC32; CCR2; FGL2; MEF2C; RUNX3; CORO1A; PTPRC; HLA-DPA1; TP53BP1; SASH3; CD300A; HLA-DMB; LCK; BTK	518	518
7.35181e-11	1.10697e-09	GO:0050790	b	3	regulation of catalytic activity	2; 109; 154; 185; 241; 330; 355; 389; 391; 397; 65992; 483; 558; 581; 627; 637; 718; 728; 834; 836; 841; 11065; 857; 871; 891; 894; 920; 942; 949; 958; 960; 1031; 1033; 1050; 1102; 1191; 1293; 1436; 1445; 1471; 1475; 1476; 1718; 1794; 1893; 1894; 1969; 2146; 2167; 2268; 2281; 2335; 2717; 2760; 2769; 2876; 2919; 2932; 2968; 3001; 3071; 3087; 3357; 3428; 3489; 3654; 3684; 3689; 3699; 3932; 3937; 40…	TIMP1; SCG5; LAPTM5; C5AR1; RCBTB2; PDCD10; S100A10; BDNF; AXL; CAV1; NOSIP; DENND2D; CAMK1; RAP1GAP2; FGR; CDC42SE1; OAS1; MICAL1; OAS2; RABIF; PLXND1; LYN; IRAK1; CDKN2C; SHC1; TRIM27; ATP1B3; CXCL1; FN1; ADCY3; SCARB1; CCND2; CCR2; GSK3B; PTEN; ARHGAP15; FKBP1B; LAT; LXN; CD300A; CCL2; CD2BP2; GM2A; CCL4; CCL5; DOCK2; NUAK1; CCL8; RASSF2; WFDC1; TRIB3; PSENEN; STYXL1; RFK; TRIAP1; TAX1BP3; HTR…	2487	2483
7.44481e-11	2.3203e-09	GO:0005829	c	4	cytosol	2; 23; 59; 70; 87; 100; 203; 211; 240; 330; 355; 389; 391; 397; 581; 586; 637; 695; 701; 705; 706; 784; 829; 834; 836; 837; 841; 11065; 864; 874; 891; 894; 908; 960; 997; 1031; 1033; 1036; 1063; 1072; 1175; 1191; 1445; 1475; 1476; 1606; 51339; 1794; 1841; 1890; 1894; 1973; 2026; 2037; 2122; 2167; 2193; 2268; 2281; 2313; 2314; 2317; 2633; 2634; 2760; 2876; 2932; 2935; 2987; 3002; 3040; 3043; 3055;…	BAG2; LIF; CRLF3; BUB1B; RABIF; CCR2; PLK2; CDO1; HBB; RRP8; LAPTM5; TUBA4A; POLR3B; SCO2; LYRM4; PDCD10; SNAP29; SAR1B; ZYX; NAGK; EIF3I; BYSL; NUDT1; PPP1R3C; TP53; DENND2D; CAMK1; UCHL1; PSMB10; FGR; HTATIP2; OAS1; UPP1; OAS2; FLII; UCHL3; MANF; MYO1F; RELB; LYN; IRAK1; PYGL; LYPLA2; ZAP70; LIPA; CDKN2C; RBM4B; SHC1; WDR1; ARHGEF6; HK3; ALOX5; IFI35; FLI1; IL2RB; BCAT1; MNDA; GUK1; PRF1; RPL12…	5316	5311
1.10146e-10	6.13756e-09	GO:0002221	b	5	pattern recognition receptor signaling pathway	330; 695; 841; 857; 929; 948; 958; 1513; 1520; 1535; 2219; 3430; 3654; 3659; 3665; 3684; 3689; 4057; 4067; 4615; 6197; 7096; 7097; 8772; 9111; 10211; 11314; 51311; 81035; 51296; 51435; 54941; 23180; 23643	BIRC3; CD36; ITGB2; CAV1; SCARA3; IRAK1; RFTN1; FADD; LYN; MYD88; FLOT1; FCN1; CTSK; IFI35; CD40; CYBA; LTF; LY96; SLC15A3; CTSS; RNF125; IRF1; RPS6KA3; IRF7; CASP8; TLR2; CD14; TLR1; COLEC12; ITGAM; TLR8; CD300A; BTK; NMI	207	207
1.24828e-10	2.97646e-09	GO:0072359	b	4	circulatory system development	59; 70; 185; 187; 240; 285; 581; 718; 719; 728; 836; 841; 857; 891; 958; 1277; 1278; 1282; 1284; 1289; 1306; 1311; 1363; 1396; 1524; 1536; 1786; 1890; 1893; 1969; 2131; 2191; 2200; 2274; 2335; 2625; 2876; 3087; 3339; 3357; 3678; 3689; 3976; 4017; 4066; 4162; 4192; 4208; 4240; 4313; 4487; 5228; 5579; 5604; 5728; 5999; 6347; 6464; 6491; 6586; 6604; 6648; 6659; 7045; 7058; 7124; 7127; 7133; 7157; 71…	LIF; MFGE8; PLK2; CPE; C5AR1; PDCD10; CAV1; ADAMTS1; POPDC2; DNMT1; GATA3; SRPX2; PLXND1; SOD2; SHC1; EXT1; ALOX5; SMARCD3; NXN; HTATIP2; COL15A1; CX3CR1; FN1; CCR2; PTEN; ANGPTL2; ACTA2; HSPG2; ITGA5; TNFRSF12A; STIL; THBS2; SOX17; HTR2B; ANGPT2; COL1A2; PDLIM4; PDLIM1; PDLIM3; COL4A2; VEGFC; TP53; VASH1; TNFAIP2; MEF2C; AGTR1; CRIP1; CCL2; COL4A1; HDAC9; ACTC1; EPHA2; SPRY1; MDK; TPM1; FHL2; C3…	1040	1040
1.59707e-10	3.72534e-09	GO:0071219	b	4	cellular response to molecule of bacterial origin	558; 706; 834; 929; 942; 948; 949; 958; 968; 1234; 1524; 2919; 2921; 3055; 3394; 3654; 4057; 4067; 4208; 4615; 6347; 6352; 6372; 7035; 7096; 7097; 7124; 7133; 57048; 9450; 23643; 10288; 29108	CCL2; CCL5; CD36; CCR5; AXL; LY86; TLR2; LILRB2; CD86; TFPI; PYCARD; LYN; IRAK1; CD40; CD68; TNF; LTF; LY96; HCK; TSPO; CXCL1; CXCL3; MYD88; TNFRSF1B; PLSCR3; CX3CR1; CASP1; SCARB1; IRF8; MEF2C; CD14; TLR1; CXCL6	199	199
1.65373e-10	3.77544e-09	GO:0051128	b	4	regulation of cellular component organization	154; 185; 389; 391; 397; 558; 581; 627; 637; 701; 706; 717; 718; 829; 841; 11065; 857; 891; 908; 929; 948; 949; 960; 963; 997; 1031; 1063; 1072; 1175; 1191; 1289; 1307; 1436; 1445; 1471; 1535; 1643; 51339; 1786; 1794; 1894; 1969; 2026; 2067; 2146; 2191; 2207; 2268; 2281; 2314; 2335; 55022; 2625; 2633; 2770; 2824; 2876; 2932; 2935; 2968; 3002; 3055; 3059; 3071; 3560; 3587; 3679; 3689; 3872; 3936; …	LCMT1; LIF; CRLF3; MFGE8; BUB1B; PLK2; CD36; GPM6B; PDCD10; S100A10; BDNF; SEMA4C; SAR1B; AXL; CAV1; TP53; TYROBP; LIMA1; RASSF1; DNMT1; FGR; CDC42SE1; FLII; SRPX2; SLIT3; LYN; CDKN2C; PLXND1; WDR1; HEY2; CENPF; TRIM27; CAPZA1; POSTN; PYCARD; CHFR; GATA3; INPP5F; TWF2; NME1; FN1; PSMC4; SCARB1; GSK3B; TLR2; PTEN; ARHGAP15; FKBP1B; ARPC1B; PID1; MYO5A; CD300A; CCL2; TNFSF10; IL10RA; DOCK2; ITGA7; …	2562	2561
1.75229e-10	3.91711e-09	GO:0022407	b	4	regulation of cell-cell adhesion	100; 240; 836; 857; 864; 912; 920; 942; 960; 1445; 2526; 2615; 2625; 3071; 3109; 3113; 3142; 3620; 3654; 3659; 3676; 3689; 3932; 3956; 4067; 4192; 5329; 5777; 5788; 6188; 6347; 6352; 6659; 7124; 7409; 7412; 7535; 7805; 729230; 8772; 10211; 10875; 11151; 11314; 11326; 53827; 54440; 22914; 56253; 10019; 10288; 29108	CCL2; CD1D; NCKAP1L; KLRK1; CCL5; PLAUR; VSIG4; ITGA4; CD4; LAPTM5; PTPN6; IDO1; RPS3; SOX4; CAV1; MDK; LILRB2; CD86; ZAP70; FADD; PYCARD; LYN; IRAK1; FXYD5; ITGB2; CSK; CD44; ALOX5; CRTAM; TNF; VCAM1; ADA; LGALS1; GATA3; IRF1; CASP3; HLX; VAV1; LRRC32; CORO1A; CCR2; FGL2; RUNX3; FUT4; PTPRC; FLOT1; HLA-DPA1; SASH3; CD300A; HLA-DMB; LCK; SH2B3	427	427
2.10795e-10	1.11278e-08	GO:0051246	b	5	regulation of protein metabolic process	2; 109; 154; 185; 187; 330; 355; 65992; 581; 627; 629; 637; 706; 712; 713; 715; 717; 718; 719; 728; 834; 836; 837; 841; 11065; 857; 871; 891; 894; 920; 942; 948; 958; 960; 1031; 1033; 1050; 1075; 1191; 1230; 1263; 1293; 1436; 1445; 1471; 1475; 1476; 1524; 51339; 1718; 1786; 1893; 1894; 1969; 2122; 2146; 2167; 2268; 2281; 2335; 55022; 2625; 2633; 2876; 2932; 2935; 3002; 3059; 3071; 3075; 3087; 335…	LIF; UBE2J1; TIMP1; CHORDC1; PLK3; PLK2; CD36; SH2B3; LAPTM5; RBM4B; C5AR1; PDCD10; BDNF; SEMA4C; CAV1; TP53; CAMK1; UCHL1; DNMT1; FGR; MICAL1; FADD; LYN; IRAK1; CDKN2C; SLCO3A1; SHC1; CTSC; CHFR; NXN; GATA3; INPP5F; CX3CR1; FN1; ADCY3; CCND2; C1QB; C1QA; GSK3B; PTEN; FKBP1B; DOK5; PID1; LXN; TLR8; CD300A; CCL2; TNFSF10; CCL4; CCL5; NUAK1; CCL8; RASSF2; ITGA5; TRIB3; PSENEN; MARCO; LILRB2; STYXL1…	2861	2857
3.146e-10	5.8201e-08	GO:0042802	m	3	identical protein binding	87; 154; 27339; 211; 309; 355; 581; 586; 597; 695; 715; 834; 841; 857; 914; 915; 919; 920; 949; 963; 1050; 1063; 1075; 1196; 1234; 1277; 1278; 1436; 1445; 1471; 1759; 1798; 1890; 1894; 2131; 2191; 2200; 2207; 2274; 2317; 2335; 2625; 2633; 2634; 2717; 2720; 3001; 3075; 3087; 3098; 3430; 3489; 3654; 3704; 3759; 3932; 3936; 3956; 4069; 4082; 4281; 4650; 4830; 4854; 4615; 5050; 5341; 5551; 5728; 5806…	TAP1; CRLF3; STK10; CDR2L; S100A11; S100A10; CAV1; PLVAP; TYROBP; LYZ; CTSC; MARCKS; SRPX2; FADD; RELB; IRAK1; PYGL; SOD2; EXT1; FHOD1; CENPF; IFI35; BCAT1; PRF1; HHEX; GATA3; PAFAH1B3; TRIM27; NME1; FN1; SCARB1; TLR2; PTEN; TLR1; CD3D; XPNPEP1; TNFSF10; CCL4; CCL5; ANO1; PDCD10; TDO2; DNM1; EED; LUC7L; STIL; TCF3; SH3GL1; TUBA1A; TPST1; TKT; SYT11; DNMT3A; MYD88; CHEK2; PDLIM4; CSK; GBP2; GBP1; …	1948	1948
3.17786e-10	6.95887e-09	GO:0045785	b	4	positive regulation of cell adhesion	100; 240; 857; 864; 912; 920; 942; 948; 960; 1307; 1445; 2335; 2526; 2625; 2932; 3071; 3109; 3113; 3142; 3654; 3676; 3678; 3689; 3932; 3956; 3976; 4067; 4192; 5329; 5777; 5788; 6188; 6281; 6347; 6352; 6659; 7124; 7168; 7409; 7412; 7535; 729230; 8772; 9448; 10211; 11151; 29984; 54440; 22914; 10288; 29108	CCL2; CD1D; NCKAP1L; MAP4K4; CCL5; PLAUR; ITGA4; ITGA5; CD36; CD4; LIF; CORO1A; RPS3; S100A10; LGALS1; SOX4; CAV1; MDK; KLRK1; LILRB2; TPM1; CD86; PTPN6; ZAP70; FADD; PYCARD; LYN; IRAK1; ITGB2; CSK; CD44; ALOX5; TNF; VCAM1; ADA; COL16A1; GATA3; RHOD; FN1; HLX; VAV1; CCR2; GSK3B; RUNX3; FUT4; PTPRC; FLOT1; HLA-DPA1; SASH3; HLA-DMB; LCK	421	421
3.45478e-10	1.65171e-08	GO:0002696	b	5	positive regulation of leukocyte activation	100; 558; 695; 857; 864; 912; 914; 920; 942; 958; 1050; 1075; 1445; 2268; 2323; 2625; 3071; 3109; 3113; 3142; 3635; 3684; 3689; 3932; 3956; 4067; 4192; 4208; 4615; 5321; 5777; 5788; 6188; 6347; 6352; 6659; 7158; 7293; 7305; 7409; 7412; 7535; 729230; 8772; 11151; 54440; 22914; 28526; 10288; 29108	CCL2; CD1D; NCKAP1L; KLRK1; CCL5; CD4; PTPN6; CORO1A; RPS3; CD2; PLA2G4A; AXL; CAV1; MDK; CEBPA; LILRB2; TYROBP; TRDC; FGR; CD86; SOX4; FADD; TNFRSF4; PYCARD; LYN; MYD88; ZAP70; ITGB2; CSK; CTSC; CD40; FLT3LG; VCAM1; ADA; LGALS1; GATA3; INPP5D; HLX; VAV1; CCR2; MEF2C; RUNX3; PTPRC; ITGAM; HLA-DPA1; TP53BP1; SASH3; HLA-DMB; LCK; BTK	409	409
3.45823e-10	1.65171e-08	GO:0050867	b	5	positive regulation of cell activation	100; 558; 695; 857; 864; 912; 914; 920; 942; 958; 1050; 1075; 1445; 2268; 2323; 2625; 3071; 3109; 3113; 3142; 3635; 3684; 3689; 3932; 3956; 4067; 4192; 4208; 4615; 5321; 5341; 5777; 5788; 6188; 6347; 6352; 6659; 7158; 7293; 7305; 7409; 7412; 7535; 729230; 8772; 11151; 54440; 22914; 28526; 10288; 29108	CCL2; CD1D; NCKAP1L; KLRK1; CCL5; CD4; PTPN6; CORO1A; RPS3; CD2; PLA2G4A; AXL; CAV1; MDK; CEBPA; LILRB2; TYROBP; TRDC; FGR; CD86; SOX4; FADD; TNFRSF4; PYCARD; LYN; MYD88; ZAP70; ITGB2; CSK; CTSC; CD40; FLT3LG; VCAM1; ADA; LGALS1; PLEK; GATA3; INPP5D; HLX; VAV1; CCR2; MEF2C; RUNX3; PTPRC; ITGAM; HLA-DPA1; TP53BP1; SASH3; HLA-DMB; LCK; BTK	422	422
4.58478e-10	2.09024e-08	GO:0032268	b	5	regulation of cellular protein metabolic process	2; 109; 154; 185; 187; 330; 355; 65992; 581; 627; 637; 706; 718; 728; 834; 836; 837; 841; 11065; 857; 871; 891; 894; 920; 942; 948; 958; 960; 1031; 1033; 1050; 1075; 1191; 1230; 1263; 1293; 1436; 1445; 1471; 1475; 1476; 1524; 51339; 1718; 1786; 1893; 1894; 1969; 2122; 2146; 2167; 2268; 2281; 2335; 55022; 2625; 2633; 2876; 2932; 2935; 3002; 3059; 3071; 3087; 3357; 3428; 3489; 3654; 3678; 3689; 369…	LIF; UBE2J1; TIMP1; CHORDC1; PLK3; PLK2; CD36; SH2B3; LAPTM5; RBM4B; C5AR1; PDCD10; BDNF; SEMA4C; CAV1; TP53; CAMK1; UCHL1; DNMT1; FGR; MICAL1; FADD; LYN; IRAK1; CDKN2C; SLCO3A1; SHC1; CTSC; CHFR; NXN; GATA3; INPP5F; CX3CR1; FN1; ADCY3; CCND2; SPRY1; GSK3B; PTEN; FKBP1B; DOK5; PID1; LXN; TLR8; CD300A; CCL2; TNFSF10; CCL4; CCL5; NUAK1; CCL8; RASSF2; ITGA5; TRIB3; PSENEN; MARCO; LILRB2; STYXL1; PRR…	2633	2629
4.85157e-10	2.11571e-08	GO:0034612	b	5	response to tumor necrosis factor	330; 355; 834; 836; 837; 841; 929; 958; 1050; 1277; 2167; 55022; 2625; 2633; 2634; 3875; 4050; 4982; 5696; 5698; 5699; 5704; 6188; 6347; 6351; 6352; 6355; 7124; 7133; 7157; 7185; 7293; 7412; 7805; 8877; 10537; 10631; 5721; 83483; 51330; 23198; 29108	CCL2; SPHK1; CCL4; PSMB10; CCL8; BIRC3; LAPTM5; FABP4; RPS3; TNFRSF12A; PLVAP; CEBPA; FAS; CCL5; TNFRSF4; PYCARD; PSMC4; PSME4; TRAF1; GBP2; GBP1; COL1A1; PSME2; CD40; LTB; TNF; VCAM1; TNFRSF11B; TP53; GATA3; CASP4; TNFRSF1B; CASP3; POSTN; CASP1; CASP8; UBD; CD14; PSMB9; PSMB8; PID1; KRT18	312	312
5.14622e-10	7.53349e-09	GO:0097190	b	3	apoptotic signaling pathway	309; 355; 581; 597; 627; 637; 695; 834; 836; 841; 857; 929; 960; 1075; 1191; 1396; 1524; 1969; 2876; 2932; 3002; 3428; 3684; 3875; 3932; 4335; 4487; 837; 5329; 5499; 5728; 5788; 6188; 6421; 6648; 7124; 7133; 7157; 7185; 7305; 7533; 7818; 8743; 8772; 8795; 57048; 10962; 11200; 11235; 51657; 81618; 9833; 8445; 51065; 51330; 51499; 57761; 23378; 23643; 29108; 29844; 64782	GZMB; TNFSF10; RPS27L; RRP8; PLAUR; EPHA2; BAX; TNFRSF10B; DYRK2; RPS3; TRIB3; PDCD10; BDNF; TNFRSF12A; CAV1; ITM2C; TP53; MELK; TYROBP; FAS; BID; MNT; YWHAH; TRIAP1; IFI16; FADD; MSX1; TFPT; CHEK2; TRAF1; SOD2; ANXA6; CD44; CTSC; AEN; MLLT11; SFPQ; TNF; PPP1CA; PYCARD; LY96; CLU; PLSCR3; CASP4; TNFRSF1B; CASP3; CX3CR1; BCL2A1; CASP1; DAP3; CASP8; GSK3B; GPX1; PTEN; CD14; PTPRC; ITGAM; STYXL1; CR…	576	576
5.41173e-10	2.88626e-09	GO:0007275	b	2	multicellular organism development	59; 70; 87; 100; 154; 185; 187; 27339; 211; 240; 285; 309; 391; 397; 65992; 558; 581; 597; 627; 631; 633; 695; 705; 706; 712; 718; 719; 728; 836; 841; 857; 864; 871; 891; 912; 914; 915; 920; 942; 958; 960; 1010; 1031; 1036; 1050; 1063; 1072; 1075; 1175; 1191; 1230; 1277; 1278; 1282; 1284; 1289; 1290; 1293; 1306; 1311; 1363; 1396; 1436; 1445; 1466; 1475; 1513; 1524; 1536; 1718; 1786; 1794; 1890; 1…	LIF; TIMELESS; MFGE8; NXN; THBS2; LYPLA2; PLK2; JAG2; CDO1; BGN; SH2B3; LOXL2; C5AR1; SCO2; GPM6B; PDCD10; BDNF; SEMA4C; AXL; CAV1; DOK2; BYSL; NUDT1; ADAMTS1; TIMP1; STAB1; TYROBP; HEY2; POPDC2; DNMT1; FGR; HTATIP2; HDAC9; ELOVL1; MARCKS; FLII; MANF; TLE2; RELB; LYN; MEF2C; ZAP70; LIPA; CDKN2C; CTSK; SOD2; SHC1; EXT1; HSPG2; CENPF; ALOX5; CTSC; FLI1; CPE; TCF3; PCOLCE; SASH3; SMARCD3; HOPX; ANO1…	5363	5356
5.45642e-10	1.14799e-08	GO:0001774	b	4	microglial cell activation	712; 728; 1075; 1191; 3684; 3689; 5788; 7096; 7097; 7124; 7305; 8530; 8877; 23208; 51311	SPHK1; ITGB2; SYT11; TYROBP; CTSC; C1QA; TLR2; C5AR1; PTPRC; ITGAM; TLR1; CLU; TLR8; CST7; TNF	44	44
5.45642e-10	1.14799e-08	GO:0002269	b	4	leukocyte activation involved in inflammatory response	712; 728; 1075; 1191; 3684; 3689; 5788; 7096; 7097; 7124; 7305; 8530; 8877; 23208; 51311	SPHK1; ITGB2; SYT11; TYROBP; CTSC; C1QA; TLR2; C5AR1; PTPRC; ITGAM; TLR1; CLU; TLR8; CST7; TNF	44	44
5.61787e-10	5.27216e-09	GO:0043233	c	2	organelle lumen	2; 23; 87; 100; 27339; 211; 240; 330; 355; 412; 65992; 627; 633; 701; 705; 718; 836; 841; 11065; 864; 871; 874; 891; 894; 920; 997; 1050; 1063; 1072; 1075; 1191; 1196; 1263; 1277; 1278; 1282; 1284; 1289; 1290; 1292; 1293; 1306; 1307; 1436; 1471; 1475; 1476; 1478; 1513; 1520; 1643; 1675; 1759; 1774; 1786; 1794; 1841; 1893; 1894; 2000; 2037; 2067; 2122; 2146; 2200; 2219; 2268; 2274; 2313; 2314; 233…	CCDC86; TIMELESS; MFGE8; BUB1B; QPCT; NT5E; PLK3; BGN; HBB; RRP8; RBM4B; ATP8A2; POLR3B; SCO2; LYRM4; S100A11; TAX1BP3; BDNF; TRIAP1; SDF2L1; BYSL; COMMD9; TIMP1; DENND2D; STYXL1; DNMT1; NOP16; HTR2B; FGR; RPL19; OAS1; UPP1; OAS2; FLII; FMOD; GLA; RELB; LYN; IRAK1; PYGL; GUSB; LIPA; ZNF207; CTSK; SOD2; SHC1; SIL1; HEY2; CENPF; ALOX5; CTSC; FLI1; IFI30; BAZ1A; PIK3C2B; TIA1; SMARCD3; PRF1; ACOT9; …	5583	5577
5.61787e-10	7.63094e-09	GO:0070013	c	3	intracellular organelle lumen	2; 23; 87; 100; 27339; 211; 240; 330; 355; 412; 65992; 627; 633; 701; 705; 718; 836; 841; 11065; 864; 871; 874; 891; 894; 920; 997; 1050; 1063; 1072; 1075; 1191; 1196; 1263; 1277; 1278; 1282; 1284; 1289; 1290; 1292; 1293; 1306; 1307; 1436; 1471; 1475; 1476; 1478; 1513; 1520; 1643; 1675; 1759; 1774; 1786; 1794; 1841; 1893; 1894; 2000; 2037; 2067; 2122; 2146; 2200; 2219; 2268; 2274; 2313; 2314; 233…	CCDC86; TIMELESS; MFGE8; BUB1B; QPCT; NT5E; PLK3; BGN; HBB; RRP8; RBM4B; ATP8A2; POLR3B; SCO2; DAP3; S100A11; TAX1BP3; BDNF; TRIAP1; SDF2L1; BYSL; COMMD9; TIMP1; DENND2D; STYXL1; DNMT1; NOP16; HTR2B; FGR; RPL19; OAS1; UPP1; OAS2; FLII; FMOD; GLA; RELB; LYN; IRAK1; PYGL; GUSB; LIPA; ZNF207; CTSK; SOD2; SHC1; SIL1; HEY2; CENPF; ALOX5; CTSC; FLI1; IFI30; BAZ1A; PIK3C2B; TIA1; SMARCD3; PRF1; ACOT9; C…	5583	5577
6.32902e-10	5.51529e-09	GO:0031012	c	2	extracellular matrix	2; 285; 309; 633; 712; 713; 871; 1075; 1191; 1277; 1278; 1282; 1284; 1289; 1290; 1292; 1293; 1306; 1307; 1311; 1476; 1520; 1893; 2200; 2201; 2219; 2331; 2335; 2615; 3371; 3915; 3956; 4017; 4147; 4192; 4240; 4313; 165; 4982; 5118; 5199; 5549; 5806; 6275; 6281; 7045; 7058; 7076; 9510; 7059; 10417; 10631; 10875; 57124; 23452; 81035; 81578; 51435; 3339; 22795; 27286	COLEC12; TNC; MFGE8; HSPG2; BGN; AEBP1; S100A10; CD248; A2M; MDK; LOXL2; LAMC1; ADAMTS1; TIMP1; SCARA3; PTX3; THBS2; THBS3; NID2; FMOD; ANGPT2; S100A4; PRELP; LGALS1; SPON2; FCN1; MATN2; SRPX2; ANXA6; CSTB; COMP; CTSC; FBN2; FBN1; COL5A2; PCOLCE; COL5A1; COL4A2; COL4A1; ECM1; CLU; COL16A1; CTSS; SERPINH1; COL15A1; COL21A1; FN1; POSTN; LRRC32; C1QB; C1QA; FGL2; COL1A2; ANGPTL2; COL1A1; TNFRSF11B; …	566	565
6.72634e-10	1.38796e-08	GO:0007249	b	4	I-kappaB kinase/NF-kappaB signaling	330; 389; 65992; 695; 834; 841; 920; 929; 948; 958; 1524; 1893; 1894; 3357; 3654; 3956; 4057; 4615; 5579; 5971; 5987; 6275; 6398; 7097; 7124; 7185; 8743; 8772; 8795; 8878; 10475; 10537; 10549; 10769; 51311; 51704; 23643; 28511; 29108	PLK2; TNFSF10; PRDX4; BIRC3; CD36; CD4; TNFRSF10B; TRIM38; GPRC5B; UBD; ECT2; LY96; PYCARD; HTR2B; RELB; MYD88; TRAF1; PRKCB; NKIRAS2; FADD; TRIM27; CD40; TNF; ECM1; S100A4; RHOC; LGALS1; SQSTM1; IRAK1; CX3CR1; CASP1; SECTM1; CASP8; TLR2; CD14; DDRGK1; TLR8; BTK; LTF	279	279
6.72634e-10	2.81105e-08	GO:1902105	b	5	regulation of leukocyte differentiation	100; 558; 695; 841; 864; 914; 920; 942; 1230; 2124; 2200; 2625; 3059; 3071; 3142; 3635; 3659; 3665; 3956; 3976; 4057; 4067; 4192; 4286; 4830; 5777; 5788; 6659; 7124; 7305; 7535; 729230; 8772; 9770; 10875; 54440; 54997; 56253; 10288	LIF; NCKAP1L; RASSF2; CD4; CCR1; PTPN6; CD2; MITF; TESC; AXL; MDK; LILRB2; TYROBP; CD86; SOX4; FADD; HCLS1; LYN; ZAP70; CRTAM; FBN1; TNF; LTF; ADA; IRF7; LGALS1; EVI2B; GATA3; IRF1; INPP5D; NME1; HLX; CCR2; CASP8; FGL2; RUNX3; PTPRC; SASH3; BTK	281	279
7.48901e-10	1.06668e-08	GO:0044093	b	3	positive regulation of molecular function	109; 154; 185; 355; 389; 391; 397; 65992; 483; 558; 581; 627; 637; 695; 728; 784; 834; 841; 11065; 857; 891; 894; 920; 942; 948; 949; 958; 1191; 1436; 1445; 1520; 1524; 1794; 1894; 1969; 2146; 2268; 2335; 2625; 2760; 2769; 2932; 2968; 3059; 3071; 3357; 3428; 3489; 3654; 3684; 3689; 3932; 3937; 4057; 4067; 4208; 4650; 4830; 4615; 837; 5118; 5329; 5341; 5579; 5604; 5728; 5788; 5984; 5987; 5998; 599…	PLK2; CD36; LAPTM5; C5AR1; PDCD10; S100A10; BDNF; AXL; CAV1; CAMK1; FGR; FADD; PLXND1; LYN; IRAK1; SLCO3A1; SHC1; TRIM27; ATP1B3; CTSS; GATA3; NME1; FN1; ADCY3; SCARB1; GM2A; GSK3B; TLR2; PTEN; ARHGAP15; LAT; CD300A; CCL2; CCND2; CCL4; CCL5; DOCK2; CCL8; RASSF2; TRIM38; TRIB3; PSENEN; TCF3; DOCK10; RFK; CX3CR1; TAX1BP3; HTR2B; PCOLCE; MYD88; RCN3; CSK; IGFBP6; VEGFC; RHOC; PLEK; PBK; UBE2I; GSTO1…	1751	1749
9.40768e-10	1.90461e-08	GO:1901701	b	4	cellular response to oxygen-containing compound	109; 154; 185; 558; 695; 706; 834; 837; 857; 891; 929; 942; 948; 949; 958; 968; 1191; 1234; 1277; 1278; 1282; 1290; 1307; 1445; 1524; 1536; 1894; 2146; 2200; 2281; 2350; 55022; 2769; 2770; 2919; 2921; 2932; 3055; 3371; 3394; 3654; 3676; 3779; 3956; 4057; 4067; 4208; 4313; 4330; 4478; 4644; 4830; 4615; 5579; 5603; 5728; 5732; 5791; 6188; 6347; 6352; 6372; 6464; 6648; 6659; 7035; 7097; 7124; 7133; …	CD36; PDCD10; AXL; CAV1; PTGER2; LYN; IRAK1; CXCL1; SOD2; SHC1; GLRX2; LY96; KCNMB1; CXCL3; TWF2; NME1; CX3CR1; ADCY3; SCARB1; CXCL6; GSK3B; TLR2; PTEN; FKBP1B; PID1; MYO5A; CCL2; CCL5; ITGA4; ANO1; TRIB3; LY86; LILRB2; TIMELESS; COLEC12; MYD88; CHEK2; CSK; MN1; COL4A1; HCK; COL16A1; TP53; PLSCR3; IRF8; TCIRG1; CD14; ATP6V0A2; AGTR1; BTK; HDAC9; ZNF35; RPS3; CCR5; MAPK13; GNAI1; TPM1; CD86; TFPI;…	1112	1112
1.09028e-09	2.16643e-08	GO:0002768	b	4	immune response-regulating cell surface receptor signaling pathway	100; 581; 695; 719; 728; 784; 915; 919; 920; 958; 1445; 2207; 2219; 2268; 2359; 2625; 2633; 3055; 3071; 3113; 3384; 3635; 3932; 3937; 4067; 4208; 4277; 4332; 4893; 5579; 5696; 5698; 5699; 5704; 5777; 5788; 5971; 6188; 6464; 7305; 7409; 7456; 7535; 7805; 23191; 9404; 10095; 10462; 11314; 79037; 5721; 50856; 23180; 23198; 27040; 7462; 28526; 10288	CLEC10A; NCKAP1L; CYFIP1; LPXN; PSMB10; BAX; CD4; LAPTM5; CD247; RPS3; LCP2; MICB; FCER1G; LILRB2; CACNB3; LAT2; NRAS; TRDC; FGR; PTPN6; RFTN1; ICAM2; MNDA; RELB; LYN; PSMC4; PSME4; ZAP70; ARPC1B; FCN1; PRKCB; SHC1; CSK; GBP1; FPR3; PSME2; CD40; LAT; ADA; HCK; GATA3; INPP5D; VAV1; C3AR1; CLEC4A; MEF2C; TYROBP; C5AR1; PTPRC; PSMB9; PSMB8; HLA-DPA1; PVRIG; WIPF1; CD300A; CD3D; LCK; BTK	531	531
1.36153e-09	1.88823e-08	GO:0048513	b	3	animal organ development	59; 70; 87; 100; 154; 185; 187; 211; 240; 285; 309; 65992; 558; 581; 597; 631; 633; 695; 706; 728; 836; 841; 857; 864; 871; 891; 912; 914; 915; 920; 942; 960; 1036; 1050; 1063; 1175; 1230; 1277; 1278; 1282; 1289; 1290; 1293; 1311; 1363; 1396; 1436; 1445; 1475; 1513; 1718; 1794; 1893; 1969; 2067; 2122; 2124; 2131; 2146; 2200; 2201; 2207; 2268; 2274; 2313; 2317; 2323; 2335; 2625; 2824; 2876; 2932; …	LIF; TIMP1; CDO1; BGN; SH2B3; C5AR1; SCO2; GPM6B; SEMA4C; AXL; CAV1; ADAMTS1; TP53; TYROBP; HEY2; POPDC2; FGR; HDAC9; OAS2; TLE2; RELB; LYN; MEF2C; ZAP70; LIPA; CTSK; SHC1; EXT1; CENPF; ALOX5; FLI1; CPE; TCF3; JAG2; SASH3; SMARCD3; GATA3; PAFAH1B3; INPP5D; NME1; FN1; STIL; PSME2; SPRY1; GSK3B; TLR2; RUNX3; CD3D; ACTA2; CD1D; TNFSF10; DCLK1; DOCK2; RASSF2; ITGA4; NUP85; ITGA7; EIF4A3; PHLDA2; VEGF…	3503	3496
1.36526e-09	5.47741e-08	GO:0008284	b	5	positive regulation of cell proliferation	100; 185; 187; 391; 65992; 706; 728; 891; 894; 912; 920; 942; 958; 1311; 1436; 1524; 1786; 1893; 2146; 2323; 2335; 2350; 55022; 3055; 3059; 3071; 3109; 3113; 3142; 3357; 3371; 3654; 3676; 3915; 3976; 4057; 4067; 4192; 4208; 4313; 4830; 4839; 4615; 4893; 5228; 5728; 5777; 5788; 5880; 6188; 6203; 6352; 6386; 6464; 6489; 6604; 6659; 7076; 7124; 7291; 7293; 7412; 7424; 7535; 729230; 8772; 8877; 9055;…	CD1D; NCKAP1L; VEGFC; TIMP1; CCL5; NRAS; NOP2; ITGA4; LIF; ECM1; SDCBP; CD4; TNFRSF4; EZH2; RPS3; SASH3; PDCD10; PRC1; CD248; RPS9; MCTS1; PGF; MDK; ADAMTS1; LILRB2; TWIST1; TSPO; PLAC8; DNMT1; CSF1R; TCIRG1; CD86; HBEGF; SOX4; HTR2B; HCLS1; PYCARD; LYN; IRAK1; ZAP70; MARCKSL1; RAC2; SHC1; HEY2; COMP; FADD; CD40; SPHK1; CLEC11A; HLA-DPA1; TNF; FLT3LG; LTF; TNC; ADA; HCK; LAMC1; RHOG; PTPN6; NME1;…	901	901
1.5607e-09	2.10895e-08	GO:0097435	b	3	supramolecular fiber organization	70; 87; 389; 391; 631; 829; 871; 948; 1072; 1191; 1263; 1277; 1278; 1289; 1290; 1311; 1466; 1471; 2131; 2314; 2331; 2876; 3055; 3059; 3071; 3872; 3880; 3936; 4017; 4082; 4542; 4644; 4741; 165; 5341; 5880; 5987; 5999; 6188; 6281; 6624; 7168; 7171; 7456; 7756; 7791; 23191; 8477; 9050; 9124; 9168; 9535; 9948; 10095; 23603; 11104; 11135; 11151; 11235; 11344; 79778; 29984; 51474; 54509; 55740; 23406; …	NCKAP1L; CYFIP1; LIMA1; ACTC1; PLK3; CD36; CORO1C; KATNA1; TMSB10; AEBP1; COTL1; HCK; PDCD10; S100A10; ZYX; KRT17; LOXL2; WDR1; NEFM; PLEK; TPM4; TPM1; RHOF; RGS4; MICAL1; MARCKS; FLII; FMOD; MYO1F; HCLS1; CST3; ENAH; PSTPIP2; MARCKSL1; ZNF207; RAC2; PDLIM1; EXT1; COMP; CDC42EP1; TRIM27; CAPZA1; BFSP1; COL5A2; COL5A1; CFL1; PYCARD; RHOC; CLU; LCP1; RHOG; MYO5A; FSCN1; RHOD; FHOD1; ACTN1; TWF2; AR…	709	708
1.6031e-09	3.05962e-08	GO:0002429	b	4	immune response-activating cell surface receptor signaling pathway	100; 581; 695; 719; 728; 784; 915; 919; 920; 1445; 2207; 2219; 2268; 2359; 2625; 2633; 3055; 3071; 3113; 3384; 3635; 3932; 3937; 4067; 4208; 4277; 4332; 4893; 5579; 5696; 5698; 5699; 5704; 5777; 5788; 5971; 6188; 7305; 7409; 7456; 7535; 7805; 23191; 9404; 10095; 10462; 11314; 79037; 5721; 50856; 23180; 23198; 27040; 7462; 28526	CLEC10A; NCKAP1L; CYFIP1; LPXN; PSMB10; BAX; CD4; LAPTM5; CD247; RPS3; LCP2; MICB; FCER1G; CACNB3; LAT2; NRAS; TRDC; FGR; PTPN6; RFTN1; ICAM2; MNDA; RELB; LYN; PSMC4; PSME4; ZAP70; ARPC1B; FCN1; PRKCB; CSK; GBP1; FPR3; PSME2; LAT; ADA; HCK; GATA3; INPP5D; VAV1; C3AR1; CLEC4A; MEF2C; TYROBP; C5AR1; PTPRC; PSMB9; PSMB8; HLA-DPA1; PVRIG; WIPF1; CD300A; CD3D; LCK; BTK	495	495
1.62533e-09	3.05962e-08	GO:0001944	b	4	vasculature development	59; 185; 187; 240; 285; 581; 718; 719; 728; 841; 857; 958; 1277; 1278; 1282; 1284; 1289; 1306; 1311; 1524; 1536; 1786; 1890; 1893; 1969; 2191; 2335; 2876; 3087; 3339; 3678; 3689; 3976; 4017; 4066; 4162; 4192; 4208; 4240; 4313; 5228; 5579; 5604; 5728; 6347; 6464; 6648; 6659; 7045; 7058; 7124; 7127; 7291; 7424; 729230; 8877; 9510; 9734; 10769; 11235; 51330; 23493; 10553; 23166; 23452; 27286; 22846;…	ACTA2; CCL2; LIF; STAB1; VEGFC; MFGE8; HDAC9; HSPG2; EPHA2; BAX; MAP2K1; C5AR1; PDCD10; SOD2; TNFRSF12A; SOX4; CAV1; PGF; MDK; LOXL2; ADAMTS1; TWIST1; FAP; DNMT1; THBS2; ITGB2; SOX17; SRPX2; C3; PLXND1; MEF2C; VASH1; HHEX; LYL1; SHC1; PLK2; SPHK1; COMP; ALOX5; PRKCB; CD40; MCAM; ITGA5; CYBB; ANGPT2; COL5A1; COL4A2; COL4A1; ECM1; HEY2; HTATIP2; COL15A1; APLNR; FN1; CX3CR1; C3AR1; CCR2; CASP8; TNFA…	694	694
1.62533e-09	3.05962e-08	GO:0072358	b	4	cardiovascular system development	59; 185; 187; 240; 285; 581; 718; 719; 728; 841; 857; 958; 1277; 1278; 1282; 1284; 1289; 1306; 1311; 1524; 1536; 1786; 1890; 1893; 1969; 2191; 2335; 2876; 3087; 3339; 3678; 3689; 3976; 4017; 4066; 4162; 4192; 4208; 4240; 4313; 5228; 5579; 5604; 5728; 6347; 6464; 6648; 6659; 7045; 7058; 7124; 7127; 7291; 7424; 729230; 8877; 9510; 9734; 10769; 11235; 51330; 23493; 10553; 23166; 23452; 27286; 22846;…	ACTA2; CCL2; LIF; STAB1; VEGFC; MFGE8; HDAC9; HSPG2; EPHA2; BAX; MAP2K1; C5AR1; PDCD10; SOD2; TNFRSF12A; SOX4; CAV1; PGF; MDK; LOXL2; ADAMTS1; TWIST1; FAP; DNMT1; THBS2; ITGB2; SOX17; SRPX2; C3; PLXND1; MEF2C; VASH1; HHEX; LYL1; SHC1; PLK2; SPHK1; COMP; ALOX5; PRKCB; CD40; MCAM; ITGA5; CYBB; ANGPT2; COL5A1; COL4A2; COL4A1; ECM1; HEY2; HTATIP2; COL15A1; APLNR; FN1; CX3CR1; C3AR1; CCR2; CASP8; TNFA…	694	694
2.10303e-09	8.11283e-08	GO:0008285	b	5	negative regulation of cell proliferation	240; 581; 695; 706; 836; 857; 864; 942; 1031; 1033; 1050; 1436; 1445; 2191; 2615; 2625; 2919; 3430; 3489; 3620; 3635; 3659; 3976; 4000; 4067; 4208; 4330; 4332; 4335; 4487; 4830; 5604; 5728; 5777; 5918; 6282; 6347; 6355; 6586; 6648; 6659; 7097; 7124; 7157; 7168; 7305; 7940; 8519; 9111; 9510; 10181; 10220; 10252; 10437; 10549; 11235; 11314; 11326; 58189; 54997; 22846; 56253; 26136; 10019; 10288; 30…	CCL2; LIF; IDO1; MNT; CCL8; PRDX4; PTPN6; RBM5; BAX; PDCD10; MAP2K1; S100A11; TESC; SOX4; CAV1; TLR2; CEBPA; ADAMTS1; LILRB2; PTEN; CDKN3; FAP; CSF1R; TPM1; CD86; VASH1; TAX1BP3; SLIT3; MNDA; MSX1; LYN; TES; VSIG4; GDF11; CDKN2C; IFITM1; SOD2; CSK; ATP8A2; MN1; ALOX5; IFI35; CRTAM; IFI30; TNF; IGFBP6; SH2B3; WFDC1; TP53; LMNA; TSPO; GATA3; NME1; CXCL1; IRF1; INPP5D; CASP3; LST1; LRRC32; SPRY1; RA…	669	669
2.16382e-09	4.00307e-08	GO:0051241	b	4	negative regulation of multicellular organismal process	100; 154; 240; 285; 397; 558; 695; 706; 784; 864; 1075; 1230; 1284; 1289; 1290; 1445; 1471; 1524; 1786; 1893; 1969; 2191; 2200; 2281; 2335; 2615; 2625; 2633; 2932; 3071; 3087; 3142; 3339; 3620; 3635; 3659; 3956; 4000; 4012; 4017; 4057; 4067; 4192; 4208; 51316; 4830; 4982; 5328; 5329; 5552; 5728; 5777; 5788; 5971; 5987; 5999; 6223; 7035; 7056; 7058; 7072; 7076; 7090; 7097; 7124; 7133; 7157; 7291; …	TIMP1; PLK2; LAPTM5; PDCD10; SEMA4C; AXL; ADAMTS1; TYROBP; HEY2; DNMT1; HDAC9; RELB; LYN; ALOX5; TRIM27; GATA3; INPP5D; NME1; FN1; SPRY1; GSK3B; TLR2; PTEN; FKBP1B; TLR8; VSIG4; HSPG2; RUNX3; PLAC8; THBS2; CX3CR1; SOX17; SYT11; ANGPT2; GDF11; PROCR; CSK; GBP1; COL4A2; VEGFC; THBD; PTPN6; IRF1; TP53; VASH1; HLX; MEF2C; RNF125; EIF4A3; TLE3; EPHA2; CCR1; CCR2; IDO1; SRGN; MDK; CACNB3; TFPI; CST3; H…	1181	1178
2.29357e-09	3.02178e-08	GO:0097529	b	3	myeloid leukocyte migration	391; 719; 728; 1230; 1436; 1524; 2207; 2350; 2919; 2921; 3071; 3269; 3689; 4067; 4192; 4615; 5228; 5479; 5880; 6223; 6347; 6351; 6352; 6355; 6372; 7409; 7424; 7941; 729230; 9948; 11314; 51192; 79902	CCL2; NCKAP1L; CCL4; CCL5; RPS19; NUP85; CCR1; CCR2; C5AR1; PGF; MDK; FCER1G; CKLF; CSF1R; PLA2G7; HRH1; LYN; MYD88; CCL8; ITGB2; RAC2; WDR1; VEGFC; RHOG; CXCL1; CXCL3; CX3CR1; CXCL6; VAV1; C3AR1; CD300A; PPIB; FOLR2	220	220
2.6636e-09	3.4237e-08	GO:0001525	b	3	angiogenesis	185; 187; 240; 285; 718; 719; 728; 841; 857; 958; 1282; 1284; 1306; 1524; 1536; 1890; 1893; 1969; 2191; 2335; 2876; 3087; 3678; 3689; 4017; 4162; 4192; 4240; 4313; 5228; 5579; 5728; 6347; 6464; 7045; 7058; 7124; 7127; 7291; 7424; 729230; 8877; 9510; 9734; 10769; 11235; 51330; 3339; 10553; 23166; 23452; 27286; 22846; 64321; 23129	CCL2; SPHK1; STAB1; VEGFC; MFGE8; HDAC9; PLK2; EPHA2; ECM1; CCR2; C5AR1; PDCD10; TNFRSF12A; CAV1; PGF; MDK; LOXL2; ADAMTS1; TWIST1; FAP; THBS2; ITGB2; SOX17; SRPX2; C3; PLXND1; VASH1; HHEX; SHC1; ALOX5; PRKCB; CD40; MCAM; ITGA5; CYBB; ANGPT2; TNF; COL4A2; COL4A1; HTATIP2; COL15A1; APLNR; CX3CR1; FN1; C3AR1; CASP8; TNFAIP2; GPX1; PTEN; TYMP; HSPG2; ANGPTL2; TGFBI; AGTR1; MMP2	502	502
2.8649e-09	5.21023e-08	GO:0032496	b	4	response to lipopolysaccharide	558; 706; 728; 834; 836; 841; 929; 942; 948; 949; 958; 968; 1234; 1524; 2919; 2921; 3055; 3394; 3587; 3620; 3654; 4057; 4067; 4208; 4615; 6197; 6347; 6352; 6372; 6648; 7035; 7056; 7097; 7124; 7133; 7412; 57048; 9450; 23643; 10288; 29108	CCL2; IDO1; IL10RA; CCL5; CD36; C5AR1; CCR5; AXL; LY86; TLR2; LILRB2; CD86; TFPI; PYCARD; LYN; IRAK1; SOD2; CD40; CD68; RPS6KA3; LTF; LY96; HCK; THBD; TSPO; PLSCR3; CXCL1; CXCL3; MYD88; TNFRSF1B; CASP3; CX3CR1; CASP1; SCARB1; IRF8; CASP8; MEF2C; CD14; TNF; CXCL6; VCAM1	318	318
2.90737e-09	3.64805e-08	GO:0030036	b	3	actin cytoskeleton organization	70; 87; 389; 391; 397; 829; 1072; 1436; 1466; 1794; 1894; 2037; 2314; 2317; 2824; 2919; 3055; 3059; 3071; 3880; 3936; 4082; 4192; 4542; 4628; 4644; 5341; 5880; 5987; 5999; 6281; 6386; 6464; 6624; 7124; 7168; 7171; 7305; 7456; 7791; 23191; 8477; 8572; 9050; 9124; 9168; 9535; 9948; 10095; 23603; 11135; 11151; 11235; 11344; 79778; 29984; 51474; 54509; 22808; 55740; 55785; 23406; 254102; 27295; 29108…	MYH10; MARCKSL1; NCKAP1L; CYFIP1; DOCK2; ACTC1; ENAH; LIMA1; SDCBP; CORO1C; TMSB10; COTL1; GPM6B; PDCD10; S100A10; ZYX; PDLIM1; MDK; ECT2; TYROBP; PLEK; TPM4; CSF1R; TPM1; RHOF; RGS4; MICAL1; MARCKS; ARHGDIB; MYO1F; HCLS1; FLII; PSTPIP2; FGD6; PDLIM4; EPB41L2; RAC2; SHC1; WDR1; PDLIM3; CDC42EP1; TRIM27; CAPZA1; MRAS; TNF; CFL1; PYCARD; RHOC; HCK; LCP1; RHOG; MYO5A; FSCN1; RHOD; CXCL1; FHOD1; ACTN…	691	689
2.94937e-09	1.09564e-07	GO:1903555	b	5	regulation of tumor necrosis factor superfamily cytokine production	558; 706; 914; 929; 942; 948; 1191; 1524; 1535; 4057; 4615; 5777; 5788; 5987; 7096; 7097; 7291; 7305; 729230; 8772; 23208; 51465; 50856; 54440; 23643; 29108	UBE2J1; CD36; CCR2; CD2; AXL; TWIST1; CD86; SYT11; FADD; PYCARD; MYD88; TRIM27; CYBA; LTF; LY96; CLU; TSPO; PTPN6; CX3CR1; CLEC4A; TLR2; TYROBP; CD14; TLR1; PTPRC; SASH3	146	146
2.99057e-09	2.76628e-07	GO:0019899	m	3	enzyme binding	2; 59; 154; 285; 355; 389; 391; 397; 65992; 483; 637; 784; 834; 836; 841; 11065; 857; 891; 894; 914; 919; 920; 958; 1031; 1050; 1075; 1102; 1191; 1277; 1278; 1311; 1436; 1445; 1471; 1475; 1476; 1718; 1759; 1794; 1893; 1894; 2191; 2268; 2323; 2335; 2633; 2932; 3059; 3455; 3689; 3838; 3932; 3936; 4067; 4082; 4208; 4281; 4478; 4644; 4650; 4830; 5329; 5341; 5479; 5499; 5507; 5579; 5604; 5728; 5777; 5…	UBE2J1; TIMP1; IFNAR2; LAPTM5; RCBTB2; PDCD10; CAV1; PPP1R3C; TP53; DENND2D; ARHGEF6; HEY2; FGR; MICAL1; MARCKS; DOCK10; RABIF; RELB; LYN; CDKN2C; SOD2; SHC1; CTSC; ATP1B3; TWF2; NME1; FN1; CCND2; GSK3B; PTEN; BRMS1; KPNA2; LAT; MYO5A; ACTA2; TRIM38; DOCK2; SH3GL1; ITGB2; DNM1; TRIB3; PSENEN; CSK; TUBA1B; PRR5L; SYT11; ANGPT2; HAUS7; SDF2L1; CHEK2; PDLIM4; TCF3; FADD; GBP1; SFPQ; RHOC; PLEK; PTPN…	2102	2100
3.26153e-09	2.65271e-08	GO:0071944	c	2	cell periphery	87; 100; 109; 154; 185; 187; 285; 355; 389; 391; 412; 432; 483; 558; 581; 629; 631; 633; 695; 718; 719; 728; 784; 834; 836; 841; 11065; 857; 912; 914; 915; 919; 920; 929; 942; 948; 949; 955; 958; 960; 962; 963; 968; 1010; 1043; 1072; 1175; 1191; 1192; 1230; 1234; 1292; 1293; 1363; 1436; 1445; 1471; 1475; 1513; 1524; 1535; 1536; 1606; 1759; 1894; 1969; 2012; 2014; 2026; 2037; 2124; 2191; 2207; 221…	MFGE8; REM1; STK10; CPE; IFNAR2; LAPTM5; GPM6B; PDCD10; SEMA4C; TYROBP; UCHL1; PTGER2; CDC42SE1; IRAK1; OSGEP; WDR1; CRTAM; PIK3C2B; CD36; OSBPL3; MS4A4A; GYPC; GM2A; SNAP29; PTEN; COLEC12; LAT; RASGRP2; CD1D; TNFSF10; ITGA4; ANO1; RIT1; GPR18; NKG7; LILRB2; HRH1; TNFRSF4; PDLIM4; KCNK15; HCK; THBD; GZMA; GZMB; KRT17; CD14; ITGAL; ITGAM; KRT10; FLNB; KRT19; KRT18; MYH10; TNFRSF10B; PLP2; LHFPL2; …	5888	5879
3.64711e-09	6.52224e-08	GO:0007010	b	4	cytoskeleton organization	70; 87; 389; 391; 397; 631; 829; 891; 1072; 1263; 1436; 1466; 1794; 1894; 2037; 2314; 2317; 2770; 2824; 2919; 2932; 3055; 3059; 3071; 3872; 3875; 3880; 3936; 4000; 4082; 4192; 4281; 4478; 4542; 4628; 4644; 4741; 5341; 55559; 5880; 5987; 5999; 6188; 6281; 6347; 6386; 203068; 6464; 6491; 6624; 6790; 7124; 7168; 7171; 7277; 7305; 7456; 7756; 7791; 7846; 23191; 8409; 8477; 8572; 9050; 9055; 9124; 913…	SAC3D1; PLK3; PLK2; GPM6B; PDCD10; S100A10; ZYX; UXT; TYROBP; COTL1; MICAL1; MARCKS; FLII; MYO1F; ZNF207; EHBP1L1; SHC1; WDR1; TRIM27; CXCL1; TWF2; ARPC1B; GSK3B; LIMA1; MYO5A; CSRP2; CCL2; MICALL2; DOCK2; ENAH; KATNA1; STIL; TUBA1C; TUBA1B; TUBA1A; CHEK2; PDLIM4; PDLIM1; PDLIM3; TUBB6; TUBB3; MRAS; RHOC; HCK; PLEK; RHOF; RHOD; TUBB; KRT17; GMFG; FLNB; KRT19; KRT18; MYH10; ACTC1; SDCBP; SPRY1; TM…	1405	1403
4.00944e-09	4.9139e-08	GO:0001568	b	3	blood vessel development	59; 185; 187; 240; 285; 581; 718; 719; 728; 841; 857; 958; 1277; 1278; 1282; 1284; 1289; 1306; 1311; 1524; 1536; 1890; 1893; 1969; 2191; 2335; 2876; 3087; 3678; 3689; 4017; 4066; 4162; 4192; 4208; 4240; 4313; 5228; 5579; 5604; 5728; 6347; 6464; 6659; 7045; 7058; 7124; 7127; 7291; 7424; 729230; 8877; 9510; 9734; 10769; 11235; 51330; 3339; 23493; 10553; 23166; 23452; 27286; 22846; 64321; 23129	ACTA2; CCL2; SPHK1; STAB1; VEGFC; MFGE8; HDAC9; PLK2; EPHA2; BAX; MAP2K1; C5AR1; PDCD10; TNFRSF12A; SOX4; CAV1; PGF; MDK; LOXL2; ADAMTS1; TWIST1; FAP; THBS2; ITGB2; SOX17; SRPX2; C3; PLXND1; MEF2C; VASH1; HHEX; LYL1; SHC1; COMP; ALOX5; PRKCB; CD40; MCAM; ITGA5; CYBB; ANGPT2; COL5A1; COL4A2; COL4A1; ECM1; HEY2; HTATIP2; HSPG2; COL15A1; APLNR; FN1; CX3CR1; C3AR1; CCR2; CASP8; TNFAIP2; GPX1; PTEN; T…	665	665
4.3224e-09	2.23748e-08	GO:0048869	b	2	cellular developmental process	2; 59; 70; 87; 100; 154; 185; 187; 27339; 211; 240; 285; 309; 389; 391; 558; 581; 627; 631; 695; 705; 706; 712; 718; 728; 836; 841; 857; 864; 871; 891; 912; 914; 915; 920; 942; 948; 960; 963; 1010; 1031; 1050; 1063; 1072; 1191; 1192; 1230; 1277; 1282; 1284; 1289; 1290; 1306; 1311; 1436; 1445; 1466; 1475; 1513; 1524; 1786; 1794; 1841; 1890; 1893; 1894; 1969; 2000; 2067; 2122; 2124; 2131; 2146; 216…	LIF; UBE2J1; SH2B3; LYPLA2; PLK2; JAG2; CD36; C5AR1; GPM6B; S100A10; BDNF; SEMA4C; AXL; CAV1; DOK2; BYSL; TP53; TYROBP; HEY2; POPDC2; DNMT1; FGR; HTATIP2; FLII; MANF; FADD; RELB; LYN; MEF2C; ZAP70; LIPA; CDKN2C; IFITM1; CTSK; SOD2; SHC1; EXT1; CENPF; ALOX5; FLI1; POSTN; SASH3; SMARCD3; GLRX2; CCDC85B; RAB32; TTC26; NXN; GATA3; NME1; COL15A1; TWF2; INPP5D; CX3CR1; FN1; DDX41; CHEK2; ROBO3; CCR2; C…	4370	4365
4.61314e-09	5.52529e-08	GO:0071706	b	3	tumor necrosis factor superfamily cytokine production	558; 706; 914; 929; 942; 948; 1191; 1524; 1535; 4057; 4615; 5777; 5788; 5987; 7096; 7097; 7291; 7305; 729230; 8772; 23208; 50856; 54440; 23643; 51465; 29108	UBE2J1; CD36; CCR2; CD2; AXL; TWIST1; CD86; SYT11; FADD; PYCARD; MYD88; TRIM27; CYBA; LTF; LY96; CLU; TSPO; PTPN6; CX3CR1; CLEC4A; TLR2; TYROBP; CD14; TLR1; PTPRC; SASH3	149	149
4.67439e-09	8.22233e-08	GO:0002237	b	4	response to molecule of bacterial origin	558; 706; 728; 834; 836; 841; 929; 942; 948; 949; 958; 968; 1234; 1524; 2919; 2921; 3055; 3394; 3587; 3620; 3654; 4057; 4067; 4208; 4615; 6197; 6347; 6352; 6372; 6648; 7035; 7056; 7096; 7097; 7124; 7133; 7412; 57048; 9450; 23643; 10288; 29108	CCL2; IDO1; IL10RA; CCL5; CD36; C5AR1; CCR5; AXL; LY86; TLR2; LILRB2; CD86; TFPI; PYCARD; LYN; IRAK1; SOD2; CD40; CD68; RPS6KA3; LTF; LY96; HCK; THBD; TSPO; PLSCR3; CXCL1; CXCL3; MYD88; TNFRSF1B; CASP3; CX3CR1; CASP1; SCARB1; IRF8; CASP8; MEF2C; CD14; TLR1; CXCL6; TNF; VCAM1	336	336
5.58599e-09	6.54182e-08	GO:0061900	b	3	glial cell activation	712; 728; 1075; 1191; 3684; 3689; 5788; 7096; 7097; 7124; 7305; 8530; 8877; 23208; 51311	SPHK1; ITGB2; SYT11; TYROBP; CTSC; C1QA; TLR2; C5AR1; PTPRC; ITGAM; TLR1; CLU; TLR8; CST7; TNF	51	51
5.74219e-09	9.9377e-08	GO:0002685	b	4	regulation of leukocyte migration	100; 391; 719; 728; 1230; 1436; 1524; 1893; 2526; 3071; 3676; 4067; 4192; 4478; 4615; 5228; 5880; 6347; 6351; 6352; 6355; 6793; 7124; 7424; 7941; 729230; 8772; 11314; 83483; 22914; 29108	CCL2; NCKAP1L; CCL4; CCL5; CCL8; ITGA4; ECM1; MSN; CCR2; C5AR1; PGF; MDK; CSF1R; PLA2G7; FADD; PYCARD; LYN; MYD88; STK10; PLVAP; RAC2; TNF; VEGFC; ADA; RHOG; CX3CR1; CCR1; KLRK1; C3AR1; FUT4; CD300A	205	205
5.91185e-09	6.77293e-08	GO:1901564	b	3	organonitrogen compound metabolic process	2; 23; 100; 109; 154; 185; 187; 27339; 203; 211; 330; 355; 412; 432; 65992; 558; 581; 586; 627; 629; 633; 637; 695; 701; 706; 712; 713; 715; 717; 718; 719; 728; 834; 836; 841; 11065; 857; 864; 871; 891; 894; 920; 942; 948; 949; 958; 960; 997; 1031; 1033; 1036; 1050; 1075; 1175; 1191; 1192; 1196; 1230; 1234; 1263; 1293; 1311; 1363; 1436; 1445; 1471; 1475; 1476; 1513; 1520; 1524; 1643; 1675; 1718; …	MFGE8; BUB1B; SCG5; CPE; LAPTM5; PDCD10; SEMA4C; CAMK1; IRAK1; STK10; NUP93; BCAT1; BGN; GATA3; CCND2; PARP12; PTEN; LAT; APOBEC3G; TNFSF10; RPS27L; NUAK1; ITGA5; TMEM132A; PANK2; LILRB2; ADRB2; SOX17; AGPAT4; GDF11; TP53I3; VEGFC; HCK; CHST7; CSGALNACT1; RPS6KA3; GZMA; GZMB; GZMH; KRT17; GZMK; GPX1; ITGAM; KRT10; CYTL1; EIF4A1; EIF4A3; GLA; TNFRSF10B; TAF10; GPRC5B; TFPT; PTX3; CDC34; ALAS1; TFP…	7085	7076
5.92695e-09	2.12312e-07	GO:0050866	b	5	negative regulation of cell activation	558; 695; 836; 864; 942; 2268; 2615; 3142; 3620; 3635; 3659; 4067; 4192; 4332; 5777; 5788; 7056; 7305; 7805; 7940; 729230; 8530; 23208; 10875; 11314; 11326; 100507436; 56253; 10019; 10288	IDO1; VSIG4; LAPTM5; CCR2; AXL; MDK; LILRB2; TYROBP; FGR; CD86; SYT11; MICA; MNDA; LYN; CST7; CRTAM; SH2B3; THBD; PTPN6; IRF1; INPP5D; CASP3; LST1; HLX; LRRC32; FGL2; RUNX3; PTPRC; CD300A; BTK	194	194
6.23517e-09	3.84502e-07	GO:0005102	m	3	signaling receptor binding	2; 87; 185; 285; 627; 637; 718; 836; 841; 857; 891; 914; 920; 948; 1191; 1289; 1307; 1311; 1363; 1794; 1890; 1893; 2167; 2191; 2200; 2219; 2268; 2281; 2323; 2335; 2625; 2717; 2769; 2770; 2919; 2921; 2990; 3055; 3384; 3489; 3676; 3678; 3684; 3689; 3932; 3936; 3976; 4050; 4067; 4192; 4240; 4277; 4478; 4650; 4615; 4982; 5228; 5329; 5579; 5728; 5788; 6503; 6275; 6347; 6351; 6352; 6355; 6372; 6386; 63…	TAP1; LIF; MFGE8; CCR2; CPE; CD36; BDNF; SEMA4C; MICB; MICA; CAV1; TIMP1; TYROBP; FGR; GPRC5B; MANF; FADD; LYN; GUSB; SHC1; SMARCD3; LY96; GATA3; CXCL1; CXCL3; FN1; CXCL6; SECTM1; TLR2; PTEN; TLR1; FKBP1B; ANGPTL2; NETO2; CCL2; TNFSF10; CCL4; CCL5; DOCK2; CCL8; HSPG2; ITGA4; ITGA5; MARCO; LILRB2; PILRA; ANGPT2; MYD88; GDF11; FCN1; TUBB3; IGFBP6; VEGFC; HCK; COL16A1; CLEC11A; CKLF; TP53; TUBB; ITG…	1670	1670
6.5907e-09	2.27947e-07	GO:0016310	b	5	phosphorylation	109; 154; 187; 203; 355; 65992; 558; 581; 627; 637; 695; 701; 718; 728; 836; 857; 864; 891; 894; 920; 942; 948; 958; 960; 1031; 1033; 1050; 1191; 1196; 1230; 1234; 1263; 1436; 1445; 1524; 1606; 51339; 1841; 1894; 1969; 2026; 2122; 2146; 2167; 2268; 2323; 2335; 55022; 2633; 2932; 2968; 2987; 3055; 3059; 3071; 3087; 3098; 3101; 3357; 3489; 3560; 3654; 3678; 3689; 3932; 3937; 3976; 4057; 4067; 4208;…	DOLK; LIF; BUB1B; PLK3; PLK2; CD36; LAPTM5; C5AR1; PDCD10; BDNF; SEMA4C; AXL; CAV1; PLVAP; TP53; CAMK1; FGR; MICAL1; SRPX2; LYN; IRAK1; STK10; ZAP70; CDKN2C; SLCO3A1; SHC1; HK3; HK1; NUP93; PIK3C2B; GUK1; HTATIP2; STK17A; NME1; FN1; ADCY3; CCND2; SPRY1; GSK3B; TLR2; PTEN; DOK5; PID1; TLR8; CD300A; PRR5L; CCL2; CCL4; CCL5; NUAK1; CCL8; RASSF2; DCLK1; ITGA5; TRIB3; MARCO; RUNX3; CX3CR1; HTR2B; MYD8…	2393	2392
6.97118e-09	2.3307e-07	GO:0050727	b	5	regulation of inflammatory response	2; 100; 185; 240; 313; 330; 629; 695; 712; 713; 715; 717; 718; 719; 728; 834; 837; 1050; 1075; 1191; 2167; 2625; 2876; 3055; 3075; 3430; 3620; 4067; 4192; 4615; 4907; 5199; 5603; 5788; 6223; 6352; 7097; 7124; 7133; 7791; 7941; 729230; 8530; 23208; 8877; 9111; 11326; 11343; 51704; 58189; 55872; 29108	SPHK1; IDO1; VSIG4; CCL5; RPS19; MAPK13; BIRC3; PYCARD; FABP4; C5AR1; HCK; TLR2; CCR2; A2M; ZYX; GPRC5B; MDK; CEBPA; NT5E; PLA2G7; SYT11; C3; C2; LYN; MYD88; CST7; IFI35; MGLL; ALOX5; CTSC; TNF; ADA; WFDC1; CLU; GATA3; PBK; CASP4; AOAH; TNFRSF1B; CFH; CASP1; C3AR1; CFB; C1QB; C1QA; GPX1; PTPRC; CFP; C1R; AGTR1; BTK; NMI	474	474
7.95541e-09	1.34854e-07	GO:0030098	b	4	lymphocyte differentiation	100; 558; 581; 695; 864; 912; 914; 915; 920; 942; 1794; 2146; 2207; 2625; 3071; 3087; 3142; 3635; 3659; 3676; 3714; 3932; 3956; 4066; 4192; 5777; 5788; 5971; 6659; 6929; 7157; 7409; 7412; 7535; 729230; 8772; 9734; 10312; 10875; 54440; 56253; 10288; 55619	CD1D; NCKAP1L; DOCK2; ITGA4; BAX; CD4; PTPN6; EZH2; CD2; DOCK10; AXL; MDK; FCER1G; LILRB2; CD86; HDAC9; SOX4; FADD; JAG2; RELB; ZAP70; HHEX; LYL1; TCF3; CRTAM; VCAM1; ADA; TP53; LGALS1; GATA3; IRF1; INPP5D; HLX; VAV1; CCR2; FGL2; TCIRG1; RUNX3; PTPRC; SASH3; CD3D; LCK; BTK	355	355
8.04346e-09	1.34854e-07	GO:0002697	b	4	regulation of immune effector process	2; 330; 629; 695; 712; 713; 715; 717; 718; 719; 728; 912; 942; 948; 958; 1191; 2268; 2625; 3075; 3098; 3109; 3142; 3684; 3689; 4067; 4277; 5199; 5777; 5788; 5880; 6223; 6372; 7124; 7133; 7158; 7293; 7409; 7805; 729230; 8772; 10875; 11314; 11326; 100507436; 51704; 51744; 54440; 54941; 22914; 56253; 60489; 29108	CD1D; RNF125; RPS19; BIRC3; CD36; CD244; LAPTM5; PTPN6; C5AR1; A2M; MICA; GPRC5B; CCR2; FGR; CD86; FADD; C3; C2; LYN; MICB; VSIG4; CFP; ITGB2; RAC2; HK1; CD40; TNFRSF4; TNF; TP53BP1; PYCARD; CLU; GATA3; CRTAM; TNFRSF1B; CFH; HLX; VAV1; C3AR1; APOBEC3G; CXCL6; CFB; C1QB; C1QA; FGL2; KLRK1; PTPRC; ITGAM; C1R; SASH3; CD300A; HLA-DMB; BTK	476	476
8.75472e-09	1.4452e-07	GO:0032640	b	4	tumor necrosis factor production	558; 706; 914; 929; 948; 1191; 1524; 1535; 4057; 4615; 5777; 5788; 5987; 7096; 7097; 7291; 7305; 729230; 8772; 23208; 50856; 54440; 23643; 51465; 29108	UBE2J1; CD36; CCR2; CD2; AXL; TWIST1; PTPN6; SYT11; FADD; PYCARD; MYD88; TRIM27; CYBA; LTF; LY96; CLU; TSPO; SASH3; CX3CR1; CLEC4A; TLR2; TYROBP; CD14; TLR1; PTPRC	143	143
9.5314e-09	7.26769e-08	GO:0005886	c	2	plasma membrane	87; 100; 109; 154; 185; 187; 285; 355; 389; 391; 412; 432; 483; 558; 629; 631; 633; 695; 718; 719; 728; 784; 834; 836; 841; 11065; 857; 912; 914; 915; 919; 920; 929; 942; 948; 949; 955; 958; 960; 962; 963; 968; 1010; 1043; 1072; 1175; 1192; 1230; 1234; 1292; 1293; 1363; 1436; 1445; 1471; 1475; 1513; 1524; 1535; 1536; 1606; 1759; 1894; 1969; 2012; 2014; 2026; 2037; 2124; 2191; 2207; 2219; 2268; 23…	MFGE8; REM1; STK10; CPE; IFNAR2; LAPTM5; GPM6B; PDCD10; SEMA4C; TYROBP; UCHL1; PTGER2; CDC42SE1; IRAK1; OSGEP; WDR1; CRTAM; PIK3C2B; CD36; OSBPL3; MS4A4A; GYPC; GM2A; SNAP29; PTEN; COLEC12; LAT; RASGRP2; CD1D; TNFSF10; ITGA4; ANO1; RIT1; GPR18; NKG7; LILRB2; HRH1; TNFRSF4; PDLIM4; KCNK15; HCK; THBD; GZMA; GZMB; TCIRG1; CD14; ITGAL; ITGAM; KRT10; FLNB; KRT19; KRT18; MYH10; TNFRSF10B; PLP2; LHFPL2;…	5778	5769
1.03419e-08	1.68135e-07	GO:2000026	b	4	regulation of multicellular organismal development	100; 154; 185; 187; 27339; 240; 285; 397; 558; 581; 627; 695; 706; 718; 719; 728; 841; 857; 864; 891; 914; 920; 942; 958; 1063; 1072; 1075; 1175; 1230; 1277; 1284; 1289; 1290; 1311; 1513; 1524; 1536; 51339; 1786; 1890; 1893; 1894; 1969; 2124; 2146; 2200; 2201; 2281; 2335; 2625; 2824; 2876; 2932; 3059; 3071; 3087; 3142; 3339; 3620; 3635; 3659; 3665; 3678; 3689; 3872; 3956; 3976; 4017; 4057; 4067; …	LIF; TIMP1; PLK2; C5AR1; GPM6B; PDCD10; BDNF; SEMA4C; AXL; CAV1; ADAMTS1; TP53; TYROBP; HEY2; DNMT1; HTATIP2; OAS2; SRPX2; FADD; PLXND1; LYN; CTSK; SOD2; WDR1; CENPF; ALOX5; CTSC; SMARCD3; GATA3; TWF2; INPP5D; NME1; FN1; SPRY1; GSK3B; TLR2; PTEN; FKBP1B; RASSF2; HSPG2; ITGA5; PHLDA2; AP2S1; LILRB2; RUNX3; STYXL1; THBS2; CX3CR1; SOX17; ANGPT2; B4GALT5; GDF11; TCF3; PSME2; COL1A1; COL4A2; VEGFC; PT…	2053	2050
1.0724e-08	7.69602e-08	GO:0009986	c	2	cell surface	100; 355; 558; 633; 718; 728; 912; 914; 915; 920; 929; 942; 948; 949; 955; 958; 960; 963; 1191; 1230; 1234; 1436; 1524; 1969; 2191; 2207; 2219; 2323; 2350; 2526; 2615; 3108; 3113; 3560; 3676; 3678; 3679; 3683; 3684; 3689; 3858; 3875; 3956; 4057; 4162; 4240; 4277; 4478; 4854; 4907; 5328; 5329; 5788; 6509; 7035; 7056; 7097; 7124; 7293; 7305; 7412; 729230; 8795; 9332; 9601; 10211; 10347; 10544; 1839…	CD53; CD1D; LTF; NT5E; ITGA4; EPHA2; BGN; ITGA7; CD4; CCR1; CCR2; C5AR1; CCR5; CD2; CD248; MICB; AXL; GPRC5B; PLVAP; FCER1G; MFGE8; ABCA7; PLAU; FAS; FAP; CSF1R; TRDC; CD86; HBEGF; MICA; VCAM1; PLAUR; C3; PTPRC; FLOT1; ENTPD6; FCN1; ITGB2; CD163; SRPX2; CD44; TFPI; TNFRSF10B; CD40; MCAM; ITGA5; SLC1A4; TNF; FLT3LG; CD36; ADA; THBD; CLU; LGALS1; TNFRSF4; PDIA4; LILRB2; PROCR; CD244; IL2RB; CX3CR1;…	895	895
1.10864e-08	5.5749e-08	GO:0019882	b	2	antigen processing and presentation	829; 912; 948; 968; 1175; 1520; 1535; 1536; 2131; 2207; 3108; 3109; 3113; 4012; 4688; 4689; 5696; 5698; 5699; 5704; 5971; 6890; 10437; 10875; 10981; 51128; 5721; 50856; 23180; 23198; 24137; 10288; 29108	TAP1; NCF2; CD1D; NCF4; CD36; FCER1G; RAB32; PSMB10; KIF4A; RFTN1; RELB; PSMC4; EXT1; PSME4; PSME2; AP2S1; IFI30; CD68; CYBB; HLA-DPA1; CYBA; PYCARD; SAR1B; CTSS; LILRB2; CAPZA1; CLEC4A; FGL2; PSMB9; PSMB8; LNPEP; HLA-DMB; HLA-DMA	234	234
1.13861e-08	3.68395e-07	GO:0002695	b	5	negative regulation of leukocyte activation	558; 695; 836; 864; 942; 2268; 2615; 3142; 3620; 3635; 3659; 4067; 4192; 4332; 5777; 5788; 7305; 7805; 7940; 729230; 8530; 23208; 10875; 11314; 11326; 100507436; 56253; 10288	IDO1; VSIG4; LAPTM5; CCR2; AXL; MDK; LILRB2; TYROBP; FGR; CD86; SYT11; MICA; MNDA; LYN; CST7; CRTAM; PTPN6; IRF1; INPP5D; CASP3; LST1; HLX; LRRC32; FGL2; RUNX3; PTPRC; CD300A; BTK	177	177
1.16715e-08	1.86918e-07	GO:0051094	b	4	positive regulation of developmental process	100; 154; 185; 187; 27339; 240; 285; 558; 581; 627; 695; 706; 718; 719; 728; 841; 864; 891; 920; 942; 948; 958; 963; 1050; 1072; 1192; 1230; 1277; 1524; 1536; 1893; 1894; 2124; 2146; 2201; 2281; 2335; 2625; 2824; 3059; 3071; 3142; 3620; 3635; 3678; 3689; 3858; 3872; 3956; 3976; 4000; 4017; 4057; 4067; 4192; 4208; 4830; 5228; 5479; 5579; 5604; 5728; 5788; 6197; 6281; 6386; 6604; 6648; 6659; 6790; …	LIF; PLK2; CD36; C5AR1; GPM6B; S100A10; BDNF; AXL; TP53; CAMK1; HEY2; SRPX2; FADD; PLXND1; LYN; ZAP70; IFITM1; SOD2; ALOX5; SMARCD3; GATA3; TWF2; INPP5D; NME1; FN1; SPRY1; TLR2; PTEN; FKBP1B; ITGA5; LILRB2; RUNX3; STYXL1; CX3CR1; SOX17; ANGPT2; B4GALT5; TCF3; VEGFC; TUBB2B; RPS6KA3; TNFRSF1B; HLX; MEF2C; TYROBP; FLOT1; KRT10; AGTR1; BASP1; BTK; HDAC9; SDCBP; CD4; CCR1; CCR2; IDO1; GPRC5B; MDK; CD…	1349	1349
1.49171e-08	2.35382e-07	GO:0042116	b	4	macrophage activation	712; 728; 1050; 1075; 1191; 3430; 3684; 3689; 5321; 5788; 7096; 7097; 7124; 7305; 8530; 8877; 9111; 11326; 23208; 51311	TLR8; CEBPA; CTSC; SYT11; TYROBP; VSIG4; IFI35; SPHK1; C1QA; CST7; TLR2; C5AR1; PTPRC; ITGAM; TLR1; CLU; ITGB2; PLA2G4A; TNF; NMI	97	97
1.49483e-08	1.67612e-07	GO:0006935	b	3	chemotaxis	185; 240; 285; 391; 627; 719; 728; 1230; 1234; 1436; 1524; 1794; 1890; 1969; 2131; 2207; 2350; 2359; 2625; 2919; 2921; 3071; 3269; 3689; 4067; 4192; 4854; 5228; 5328; 5329; 5355; 5479; 5604; 5880; 6223; 6347; 6351; 6352; 6355; 6372; 6464; 6586; 7409; 7412; 7424; 7941; 23191; 729230; 9046; 10381; 1839; 11151; 11313; 51192; 347733; 79902; 54910; 22914; 55740; 55816; 9638; 64221; 23129	CCL2; NCKAP1L; CYFIP1; CCL4; CCL5; DOCK2; PLAUR; RPS19; ENAH; EPHA2; FEZ1; CCR1; MAP2K1; C5AR1; CCR5; BDNF; SEMA4C; PLP2; PGF; MDK; FCER1G; HBEGF; LYPLA2; CKLF; CSF1R; DOK2; PLA2G7; SLIT3; HRH1; ANGPT2; PLXND1; LYN; CCL8; ITGB2; RAC2; SHC1; EXT1; ALOX5; FPR3; TUBB3; PLAU; NUP85; VCAM1; VEGFC; RHOG; GATA3; TUBB2B; CXCL1; CXCL3; CX3CR1; CXCL6; VAV1; C3AR1; ROBO3; CCR2; NOTCH3; KLRK1; TYMP; CORO1A; …	643	643
1.53075e-08	1.68064e-07	GO:0009617	b	3	response to bacterium	558; 706; 718; 728; 834; 836; 841; 857; 912; 920; 929; 942; 948; 949; 958; 968; 1234; 1524; 1535; 1969; 2167; 2207; 2268; 2634; 2876; 2919; 2921; 3001; 3055; 3394; 3587; 3620; 3654; 4057; 4067; 4069; 4208; 51316; 4615; 4939; 5199; 5836; 6039; 6197; 6223; 6347; 6352; 6372; 6464; 6648; 7035; 7056; 7096; 7097; 7124; 7133; 7412; 57048; 9450; 10561; 10578; 23208; 100507436; 81035; 23166; 23643; 28526;…	CCL2; PLSCR3; CD1D; IDO1; STAB1; IL10RA; CCL5; RPS19; LY86; EPHA2; CD36; CD4; FABP4; C5AR1; TNF; CCR5; IFI44; TLR2; AXL; CAV1; MEF2C; FCER1G; SYT11; RPS6KA3; PLAC8; TRDC; FGR; CD86; OAS2; MICA; TFPI; C3; PYCARD; LYN; IRAK1; PYGL; SOD2; SHC1; RNASE6; GBP2; GNLY; CD40; CD68; CYBA; LTF; LY96; HCK; THBD; LYZ; TSPO; GZMA; CXCL1; LILRB2; CXCL3; MYD88; TNFRSF1B; CASP3; CX3CR1; CASP1; SCARB1; IRF8; CASP8…	734	733
1.57525e-08	3.38678e-06	GO:0003779	m	4	actin binding	87; 309; 829; 1072; 1234; 2037; 2314; 2317; 2633; 3059; 3936; 4046; 4082; 4478; 4542; 4628; 4644; 4650; 6275; 6624; 6876; 7168; 7171; 7456; 7533; 23191; 8409; 8572; 9050; 9124; 9168; 9535; 9948; 10095; 23603; 11151; 11344; 79778; 80306; 51474; 53827; 55740; 23406; 23623; 27295; 29109; 22846; 64780; 65108	MYH10; MED28; FXYD5; CYFIP1; MYO1F; ENAH; MSN; TMSB10; CCR5; PSTPIP2; PDLIM3; UXT; GMFG; TPM4; TPM1; MICAL1; YWHAH; MARCKS; FLII; HCLS1; S100A4; PDLIM4; EPB41L2; PDLIM1; WDR1; ANXA6; GBP1; CAPZA1; CFL1; LCP1; FLNB; FSCN1; TAGLN; FHOD1; ACTN1; TWF2; RUSC1; VASH1; CORO1C; ARPC1B; LSP1; MICALL2; MARCKSL1; WIPF1; CORO1A; MYO9B; LIMA1; MYO5A; COTL1	444	444
1.65203e-08	7.99535e-08	GO:0030029	b	2	actin filament-based process	70; 87; 389; 391; 397; 829; 857; 1072; 1436; 1466; 1794; 1894; 2037; 2314; 2317; 2824; 2919; 3055; 3059; 3071; 3759; 3880; 3936; 4082; 4192; 4542; 4628; 4644; 4650; 5341; 5880; 5987; 5999; 6281; 6386; 6464; 6624; 7124; 7168; 7171; 7305; 7456; 7791; 23191; 8477; 8572; 9050; 9124; 9168; 140465; 9535; 9948; 10095; 23603; 11135; 11151; 11235; 11344; 79778; 29984; 51474; 54509; 22808; 55740; 55785; 23…	MYH10; MARCKSL1; NCKAP1L; CYFIP1; DOCK2; ACTC1; ENAH; LIMA1; SDCBP; CORO1C; TMSB10; COTL1; GPM6B; PDCD10; S100A10; FHOD1; ZYX; CAV1; MDK; ECT2; TYROBP; PLEK; TPM4; CSF1R; TPM1; RHOF; RGS4; MICAL1; MARCKS; ARHGDIB; MYO1F; HCLS1; FLII; PSTPIP2; FGD6; PDLIM4; PDLIM1; EPB41L2; RAC2; SHC1; WDR1; PDLIM3; TWF2; CDC42EP1; TRIM27; CAPZA1; MRAS; TNF; CFL1; PYCARD; RHOC; HCK; LCP1; RHOG; MYO5A; FSCN1; RHOD;…	782	780
1.68084e-08	7.99535e-08	GO:0042330	b	2	taxis	185; 240; 285; 391; 627; 719; 728; 1230; 1234; 1436; 1524; 1794; 1890; 1969; 2131; 2207; 2350; 2359; 2625; 2919; 2921; 3071; 3269; 3689; 4067; 4192; 4854; 5228; 5328; 5329; 5355; 5479; 5604; 5880; 6223; 6347; 6351; 6352; 6355; 6372; 6464; 6586; 7409; 7412; 7424; 7941; 23191; 729230; 9046; 10381; 1839; 11151; 11313; 51192; 347733; 79902; 54910; 22914; 55740; 55816; 9638; 64221; 23129	CCL2; NCKAP1L; CYFIP1; CCL4; CCL5; DOCK2; PLAUR; RPS19; ENAH; EPHA2; FEZ1; CCR1; MAP2K1; C5AR1; CCR5; BDNF; SEMA4C; PLP2; PGF; MDK; FCER1G; HBEGF; LYPLA2; CKLF; CSF1R; DOK2; PLA2G7; SLIT3; HRH1; ANGPT2; PLXND1; LYN; CCL8; ITGB2; RAC2; SHC1; EXT1; ALOX5; FPR3; TUBB3; PLAU; NUP85; VCAM1; VEGFC; RHOG; GATA3; TUBB2B; CXCL1; CXCL3; CX3CR1; CXCL6; VAV1; C3AR1; ROBO3; CCR2; NOTCH3; KLRK1; TYMP; CORO1A; …	645	645
1.84321e-08	1.9824e-07	GO:0009615	b	3	response to virus	59; 330; 581; 958; 1072; 1191; 2131; 2268; 2625; 2633; 3428; 3455; 3460; 3659; 3665; 3669; 4277; 4615; 4938; 4939; 5551; 5788; 6039; 6351; 6352; 6355; 7124; 7268; 8519; 8772; 9111; 9201; 10561; 10875; 51311; 55703; 100507436; 54941; 200315; 55509; 60489; 29108	ACTA2; CCL4; CCL5; RNF125; CCL8; BIRC3; BAX; IFNAR2; POLR3B; IFNGR2; MICB; MICA; FGR; OAS1; IFI16; OAS2; FADD; PYCARD; MYD88; TTC4; IFITM1; EXT1; RNASE6; DCLK1; GBP1; CD40; TNF; PRF1; CFL1; CLU; GATA3; IRF1; IRF7; APOBEC3G; APOBEC3A; FGL2; PTPRC; ISG20; BATF3; TLR8; IFI44; NMI	352	352
1.85375e-08	2.88272e-07	GO:0048514	b	4	blood vessel morphogenesis	185; 187; 240; 285; 581; 718; 719; 728; 841; 857; 958; 1282; 1284; 1306; 1311; 1524; 1536; 1890; 1893; 1969; 2191; 2335; 2876; 3087; 3339; 3678; 3689; 4017; 4162; 4192; 4240; 4313; 5228; 5579; 5728; 6347; 6464; 6659; 7045; 7058; 7124; 7127; 7291; 7424; 729230; 8877; 9510; 9734; 10769; 11235; 51330; 23493; 10553; 23166; 23452; 27286; 22846; 64321; 23129	CCL2; SPHK1; STAB1; VEGFC; MFGE8; HDAC9; HSPG2; EPHA2; BAX; CCR2; C5AR1; PDCD10; TNFRSF12A; SOX4; CAV1; PGF; MDK; LOXL2; ADAMTS1; TWIST1; FAP; THBS2; ITGB2; SOX17; SRPX2; C3; PLXND1; VASH1; HHEX; SHC1; PLK2; COMP; ALOX5; PRKCB; CD40; MCAM; ITGA5; CYBB; ANGPT2; TNF; COL4A2; COL4A1; ECM1; HEY2; HTATIP2; COL15A1; APLNR; CX3CR1; FN1; C3AR1; CASP8; TNFAIP2; GPX1; PTEN; TYMP; ANGPTL2; TGFBI; AGTR1; MMP2	588	588
1.88336e-08	8.72291e-08	GO:0009628	b	2	response to abiotic stimulus	100; 154; 211; 285; 355; 581; 706; 784; 834; 836; 841; 857; 891; 929; 958; 1196; 1263; 1277; 1396; 1520; 1536; 1643; 1894; 2067; 2131; 2625; 2876; 2932; 3269; 3357; 3371; 3428; 3654; 3659; 3759; 3779; 4000; 4017; 4067; 4192; 4277; 4313; 51316; 4615; 5228; 5328; 5499; 5603; 5696; 5698; 5699; 5704; 5728; 5788; 5971; 6489; 6610; 6648; 7056; 7076; 7097; 7124; 7157; 7158; 7291; 7351; 7412; 7424; 23191…	TIMP1; PLK3; GLRX2; RBM4B; MICB; MICA; CAV1; FADD; RELB; LYN; IRAK1; SOD2; EXT1; HTR2B; NUP93; POSTN; CTSS; GATA3; KCNMB1; GSK3B; TLR2; PTEN; LXN; TLR8; MAPK13; NUP85; AEN; PLAC8; TIMELESS; TRIAP1; HRH1; ANGPT2; MYD88; CHEK2; PDLIM1; COL1A1; VEGFC; THBD; PBK; IRF1; TP53; ST8SIA1; GPX1; CD14; ATP6V0A2; MCOLN1; CLK2; CRIP1; BAG2; PSMB10; TNFRSF10B; SMPD2; LMNA; MDK; CACNB3; ALAS1; IFI16; SIPA1; DDB…	1213	1212
2.30793e-08	2.43256e-07	GO:0030595	b	3	leukocyte chemotaxis	240; 719; 728; 1230; 1234; 1436; 2207; 2350; 2919; 2921; 3071; 3269; 3689; 4067; 4192; 5228; 5479; 5880; 6223; 6347; 6351; 6352; 6355; 6372; 7409; 7424; 7941; 729230; 11151; 51192; 79902; 22914	CCL2; NCKAP1L; CCL4; CCL5; RPS19; NUP85; CCR1; CCR2; C5AR1; CCR5; PGF; MDK; FCER1G; CSF1R; PLA2G7; HRH1; LYN; CCL8; ITGB2; RAC2; ALOX5; VEGFC; CKLF; CXCL1; CXCL3; CXCL6; VAV1; C3AR1; KLRK1; CORO1A; PPIB; FOLR2	229	229
2.53394e-08	2.6184e-07	GO:0046677	b	3	response to antibiotic	70; 100; 109; 558; 836; 841; 929; 1036; 1191; 1277; 1396; 1536; 1894; 2146; 2281; 2625; 2770; 2876; 3040; 3043; 3371; 3779; 4208; 5321; 5603; 5728; 5999; 6188; 6648; 7157; 7412; 8877; 8914; 10287; 1788; 11235; 10280; 51022	SPHK1; ACTC1; CDO1; GLRX2; HBB; EZH2; RPS3; MAPK13; PDCD10; AXL; GNAI1; MEF2C; ECT2; TIMELESS; RGS4; DNMT3A; SOD2; CYBB; VCAM1; TNC; ADA; CLU; PLA2G4A; HBA2; GATA3; KCNMB1; TP53; CASP3; ADCY3; CASP8; RGS19; GPX1; PTEN; CD14; FKBP1B; COL1A1; CRIP1; SIGMAR1	304	304
2.76923e-08	4.23742e-07	GO:0060326	b	4	cell chemotaxis	185; 240; 391; 719; 728; 1230; 1234; 1436; 1524; 1969; 2207; 2350; 2919; 2921; 3071; 3269; 3689; 4067; 4192; 5228; 5479; 5880; 6223; 6347; 6351; 6352; 6355; 6372; 7409; 7412; 7424; 7941; 729230; 1839; 11151; 51192; 79902; 22914	CCL2; NCKAP1L; CCL4; CCL5; RPS19; EPHA2; CCR1; CCR2; C5AR1; CCR5; PGF; MDK; FCER1G; HBEGF; CKLF; CSF1R; PLA2G7; HRH1; LYN; CCL8; ITGB2; RAC2; ALOX5; NUP85; VCAM1; VEGFC; RHOG; CXCL1; CXCL3; CX3CR1; CXCL6; VAV1; C3AR1; KLRK1; CORO1A; AGTR1; PPIB; FOLR2	305	305
2.80389e-08	4.23742e-07	GO:0002683	b	4	negative regulation of immune system process	2; 100; 558; 695; 836; 864; 929; 942; 968; 2200; 2268; 2615; 2633; 2876; 3142; 3428; 3620; 3635; 3659; 4057; 4067; 4192; 4277; 4332; 4830; 5777; 5788; 5987; 6223; 6347; 7124; 7305; 7805; 7940; 729230; 8530; 8772; 9111; 9404; 10875; 11314; 11326; 23208; 79037; 100507436; 54941; 22914; 56253; 23643; 10288	CCL2; IDO1; LPXN; RPS19; LAPTM5; CCR2; VSIG4; A2M; AXL; MDK; LILRB2; TYROBP; FGR; CD86; IFI16; SYT11; MICA; FADD; MNDA; LYN; MICB; CST7; GBP1; TRIM27; CRTAM; FBN1; TNF; LTF; ADA; LY96; CD68; PTPN6; NME1; IRF1; INPP5D; CASP3; LST1; HLX; KLRK1; LRRC32; FGL2; GPX1; RUNX3; CD14; PTPRC; PVRIG; RNF125; CD300A; BTK; NMI	468	466
2.91921e-08	9.14989e-07	GO:0150076	b	5	neuroinflammatory response	712; 728; 1075; 1191; 3684; 3689; 5788; 7096; 7097; 7124; 7133; 7305; 8530; 23208; 8877; 51311	SPHK1; ITGB2; TNFRSF1B; SYT11; TYROBP; CTSC; C1QA; TLR2; C5AR1; PTPRC; ITGAM; TLR1; CLU; TLR8; CST7; TNF	65	65
3.1392e-08	9.54125e-07	GO:0051345	b	5	positive regulation of hydrolase activity	185; 355; 389; 391; 397; 65992; 483; 581; 627; 637; 728; 834; 837; 841; 857; 942; 958; 1794; 1894; 1969; 2146; 2335; 2760; 2769; 2932; 2968; 3071; 3357; 3428; 3932; 4067; 4208; 4650; 5118; 5341; 5788; 5998; 5999; 6004; 6188; 6281; 6347; 6351; 6352; 6355; 7124; 7168; 7409; 7805; 8477; 8490; 8743; 8772; 8795; 9448; 9459; 9815; 23603; 11314; 5721; 51065; 55843; 55851; 23108; 23198; 57333; 10235; 291…	CCL2; RASGRP2; NCKAP1L; PLEK; MAP4K4; CCL4; CCL5; DOCK2; CCL8; EPHA2; BAX; LAPTM5; C5AR1; RPS3; PSENEN; S100A10; BDNF; DOCK10; CAV1; SIPA1; TNFSF10; RPS27L; ECT2; ARHGEF6; FAS; BID; TPM1; CD86; RGS4; RGS5; IFI16; GNA15; ARHGDIB; HTR2B; PCOLCE; PYCARD; LYN; CORO1C; ARHGAP15; RCN3; FADD; PSME4; RGS3; TNFRSF10B; CD40; ATP1B3; TNF; TAX1BP3; RHOC; GTF2H4; RHOG; GPR65; RGS16; CASP4; PSME2; FN1; CASP1; …	778	777
3.3779e-08	3.42337e-07	GO:0019538	b	3	protein metabolic process	2; 23; 109; 154; 185; 187; 27339; 211; 330; 355; 432; 65992; 558; 581; 627; 629; 633; 637; 695; 701; 706; 712; 713; 715; 717; 718; 719; 728; 834; 836; 841; 11065; 857; 864; 871; 891; 894; 920; 942; 948; 958; 960; 997; 1031; 1033; 1050; 1075; 1175; 1191; 1196; 1230; 1234; 1263; 1293; 1311; 1363; 1436; 1445; 1471; 1475; 1476; 1513; 1520; 1524; 1643; 1675; 1718; 1786; 1798; 1893; 1894; 1969; 1973; 2…	MFGE8; BUB1B; SCG5; CPE; LAPTM5; PDCD10; SEMA4C; CAMK1; IRAK1; STK10; NUP93; CD36; GATA3; CCND2; PARP12; PTEN; LAT; TNFSF10; RPS27L; NUAK1; ITGA5; TMEM132A; LILRB2; FARSA; SOX17; GDF11; VEGFC; HCK; CHST7; CSGALNACT1; RPS6KA3; GZMA; VASH1; GZMH; KRT17; GZMK; GPX1; FLOT1; KRT10; CYTL1; EIF4A1; EIF4A3; TNFRSF10B; DYRK2; GPRC5B; TFPT; PTX3; CDC34; ALAS1; TFPI; DDB2; DBNDD2; SH2B3; IL2RB; FGL2; ABCA7;…	5979	5974
3.85456e-08	1.02972e-06	GO:0030659	c	4	cytoplasmic vesicle membrane	154; 391; 719; 728; 857; 915; 920; 929; 948; 949; 960; 963; 968; 1175; 1363; 1535; 1536; 2207; 2841; 3071; 3113; 3460; 3683; 3684; 3689; 3710; 3801; 3903; 4893; 5328; 5329; 5788; 5880; 5912; 6793; 6890; 7096; 7097; 7133; 7305; 8560; 8677; 8685; 9143; 9276; 9332; 9342; 10184; 10228; 10312; 10981; 11010; 11015; 1839; 11151; 11314; 11322; 23208; 51128; 113146; 81035; 26509; 51704; 54509; 54910; 2316…	TAP1; CD53; TMC6; NCKAP1L; STAB1; PLAUR; STK10; CPE; CD36; GPR18; CD4; CD163; C5AR1; LAIR1; IFNGR2; SEMA4C; COLEC12; LHFPL2; CAV1; TCIRG1; AP2S1; MARCO; RAB32; TYROBP; NRAS; ADRB2; MYOF; HBEGF; SYT11; LILRB2; PTPRC; GPRC5B; RAP2B; ITGB2; RAC2; GLIPR1; CD44; FCER1G; PLAU; CD68; CYBB; CYBA; MCOLN1; AHNAK2; ITPR3; SAR1B; RHOG; KIFC3; SMAGP; DEGS1; CD300A; TNFRSF1B; RHOF; C3AR1; SCARB1; CORO1A; SNAP2…	783	781
3.89514e-08	5.80484e-07	GO:0007599	b	4	hemostasis	2; 87; 558; 829; 857; 948; 958; 1192; 1277; 1278; 1311; 1606; 2191; 2207; 2313; 2335; 2625; 2769; 3043; 3659; 3710; 3932; 3937; 4067; 5026; 5321; 5328; 5329; 5341; 5579; 953; 5777; 5912; 7035; 7056; 7409; 9158; 10544; 23468; 10019; 64780	PLAUR; CD36; HBB; LCP2; CBX5; P2RX5; A2M; AXL; CAV1; FCER1G; IRF1; FAP; PTPN6; MICAL1; TFPI; LYN; DGKA; PROCR; RAP2B; ENTPD1; CLIC1; COMP; PRKCB; FLI1; CAPZA1; PLAU; CD40; SH2B3; THBD; ITPR3; PLA2G4A; PLEK; GATA3; ACTN1; FN1; VAV1; FIBP; GNA15; COL1A2; COL1A1; LCK	348	348
4.6044e-08	1.3583e-06	GO:0010648	b	5	negative regulation of cell communication	100; 154; 187; 355; 65992; 581; 627; 637; 841; 857; 929; 960; 997; 1191; 1445; 1524; 51339; 1893; 1969; 2122; 2146; 2200; 2201; 2274; 2281; 55022; 2625; 2633; 2770; 2876; 2932; 3087; 3357; 3430; 3489; 3635; 3976; 4057; 4067; 4192; 4335; 4854; 5329; 5341; 5579; 5696; 5698; 5699; 5704; 5728; 5777; 5788; 5791; 5998; 5999; 6004; 6352; 6586; 6648; 7089; 7090; 7124; 7157; 7291; 7345; 7351; 7805; 8490; …	LIF; SH2B3; PLK2; LAPTM5; BDNF; SOX17; CAV1; TP53; HEY2; FADD; LYN; SOD2; IFI35; LY96; NXN; GATA3; INPP5D; INPP5F; CX3CR1; GSK3B; PTEN; FKBP1B; PID1; CD300A; TNFSF10; CCL5; RASSF2; TRIB3; LILRB2; MNT; PRR5L; TRIAP1; SYT11; HTR2B; CSK; PSME2; GBP1; IGFBP6; PLEK; PTPN6; PBK; GSTO1; APLNR; GPX1; CD14; PCDH17; DDRGK1; PAK1IP1; RNF125; EIF4A3; PSMB10; TLE3; TLE2; EPHA2; TNFRSF10B; SPRY1; DYRK2; DACT1;…	1352	1351
5.15596e-08	7.48424e-07	GO:0023057	b	4	negative regulation of signaling	100; 154; 187; 355; 65992; 581; 627; 637; 841; 857; 929; 960; 997; 1191; 1445; 1524; 51339; 1893; 1969; 2122; 2146; 2200; 2201; 2274; 2281; 55022; 2625; 2633; 2770; 2876; 2932; 3087; 3357; 3430; 3489; 3635; 3976; 4057; 4067; 4192; 4335; 4854; 5329; 5341; 5579; 5696; 5698; 5699; 5704; 5728; 5777; 5788; 5791; 5998; 5999; 6004; 6352; 6586; 6648; 7089; 7090; 7124; 7157; 7291; 7345; 7351; 7805; 8490; …	LIF; SH2B3; PLK2; LAPTM5; BDNF; SOX17; CAV1; TP53; HEY2; FADD; LYN; SOD2; IFI35; LY96; NXN; GATA3; INPP5D; INPP5F; CX3CR1; GSK3B; PTEN; FKBP1B; PID1; CD300A; TNFSF10; CCL5; RASSF2; TRIB3; LILRB2; MNT; PRR5L; TRIAP1; SYT11; HTR2B; CSK; PSME2; GBP1; IGFBP6; PLEK; PTPN6; PBK; GSTO1; APLNR; GPX1; CD14; PCDH17; DDRGK1; PAK1IP1; RNF125; EIF4A3; PSMB10; TLE3; TLE2; EPHA2; TNFRSF10B; SPRY1; DYRK2; DACT1;…	1355	1354
5.16154e-08	7.48424e-07	GO:0007015	b	4	actin filament organization	70; 87; 389; 391; 829; 1072; 2314; 3055; 3059; 3071; 3936; 4082; 4542; 4644; 5341; 5880; 5987; 5999; 6281; 6624; 7168; 7171; 7456; 7791; 23191; 8477; 9050; 9124; 9168; 9535; 9948; 10095; 23603; 11135; 11151; 11235; 11344; 79778; 29984; 51474; 54509; 55740; 23406; 29108; 29109; 64780; 65108	NCKAP1L; CYFIP1; LIMA1; ACTC1; ENAH; CORO1C; TMSB10; COTL1; PSTPIP2; PDCD10; S100A10; ZYX; RHOG; TPM4; TPM1; RHOF; RGS4; MICAL1; MARCKS; FLII; MYO1F; HCLS1; PYCARD; MARCKSL1; RAC2; PDLIM1; WDR1; CDC42EP1; TRIM27; CAPZA1; GPR65; CFL1; RHOC; HCK; LCP1; PLEK; WIPF1; FSCN1; RHOD; FHOD1; ACTN1; TWF2; ARPC1B; MICALL2; CORO1A; GMFG; MYO5A	434	433
5.24084e-08	1.50188e-06	GO:0009968	b	5	negative regulation of signal transduction	100; 154; 187; 355; 65992; 581; 627; 637; 841; 857; 929; 960; 997; 1191; 1445; 1524; 51339; 1893; 1969; 2122; 2146; 2200; 2201; 2274; 2281; 55022; 2625; 2633; 2876; 2932; 3087; 3357; 3430; 3489; 3635; 3976; 4057; 4067; 4192; 4335; 4854; 5329; 5341; 5579; 5696; 5698; 5699; 5704; 5728; 5777; 5788; 5791; 5998; 5999; 6004; 6352; 6586; 6648; 7089; 7090; 7124; 7157; 7291; 7345; 7805; 8490; 8743; 8772; …	LIF; SH2B3; LAPTM5; BDNF; SOX17; CAV1; TP53; HEY2; FADD; LYN; SOD2; IFI35; LY96; NXN; GATA3; INPP5D; INPP5F; CX3CR1; GSK3B; PTEN; FKBP1B; PID1; CD300A; TNFSF10; CCL5; RASSF2; TRIB3; MNT; PRR5L; TRIAP1; HTR2B; CSK; PSME2; GBP1; IGFBP6; PLEK; PTPN6; PBK; GSTO1; APLNR; GPX1; CD14; DDRGK1; PAK1IP1; RNF125; EIF4A3; PSMB10; TLE3; TLE2; EPHA2; TNFRSF10B; SPRY1; DYRK2; DACT1; MDK; MECOM; CDC34; FHL2; HBE…	1255	1254
5.3571e-08	6.71698e-07	GO:0012506	c	3	vesicle membrane	154; 391; 719; 728; 857; 915; 920; 929; 948; 949; 960; 963; 968; 1175; 1363; 1535; 1536; 2207; 2633; 2841; 3071; 3113; 3460; 3683; 3684; 3689; 3710; 3801; 3903; 4893; 5328; 5329; 5788; 5880; 5912; 6793; 6890; 7096; 7097; 7133; 7305; 8560; 8677; 8685; 9143; 9276; 9332; 9342; 10184; 10228; 10312; 10981; 11010; 11015; 1839; 11151; 11314; 11322; 23208; 51128; 113146; 81035; 26509; 51704; 54509; 54910…	TAP1; CD53; TMC6; NCKAP1L; STAB1; PLAUR; STK10; CPE; CD36; GPR18; CD4; CD163; C5AR1; LAIR1; IFNGR2; SEMA4C; COLEC12; LHFPL2; CAV1; TCIRG1; AP2S1; MARCO; RAB32; TYROBP; NRAS; ADRB2; MYOF; HBEGF; SYT11; LILRB2; PTPRC; GPRC5B; RAP2B; ITGB2; RAC2; GLIPR1; CD44; GBP1; FCER1G; PLAU; CD68; CYBB; CYBA; MCOLN1; AHNAK2; ITPR3; SAR1B; RHOG; KIFC3; SMAGP; DEGS1; CD300A; TNFRSF1B; RHOF; C3AR1; SCARB1; CORO1A;…	805	803
5.67749e-08	8.1226e-07	GO:2000145	b	4	regulation of cell motility	100; 285; 389; 391; 397; 65992; 719; 728; 857; 949; 958; 1230; 1277; 1436; 1524; 1893; 1969; 2268; 2335; 2526; 2625; 3071; 3676; 3678; 4000; 4067; 4162; 4192; 4208; 4286; 4478; 4615; 5228; 5328; 5728; 5788; 5880; 5912; 6282; 6347; 6351; 6352; 6355; 6386; 6648; 6793; 7076; 7124; 7168; 7262; 7291; 7424; 7941; 729230; 8519; 8772; 8877; 9168; 9448; 9510; 9734; 23603; 10631; 10769; 1839; 11151; 11235;…	CCL2; SPHK1; NCKAP1L; MAP4K4; S100A11; CCL5; HDAC9; CCL8; PLK2; ITGA4; EPHA2; ECM1; SDCBP; CCR1; CCR2; C5AR1; TPM1; VASH1; MITF; SOD2; SEMA4C; DOCK10; CAV1; PGF; MDK; ADAMTS1; CCL4; HBEGF; TWIST1; TIMP1; CSF1R; PDCD10; FGR; CORO1C; PLA2G7; ARHGDIB; SRPX2; FADD; ANGPT2; PYCARD; LYN; MYD88; STK10; RAP2B; PLVAP; IFITM1; RAC2; PLXND1; DDRGK1; CD40; MCAM; ITGA5; POSTN; TNF; PLAU; VEGFC; ADA; RHOC; LMN…	930	930
5.70143e-08	1.58848e-06	GO:0060548	b	5	negative regulation of cell death	100; 330; 355; 65992; 558; 581; 597; 627; 637; 728; 836; 841; 857; 894; 960; 1072; 1191; 1263; 1311; 1436; 1524; 1718; 1786; 2122; 2124; 2274; 2625; 2876; 2932; 3055; 3059; 3071; 3357; 3560; 3620; 3654; 3665; 3678; 3875; 4057; 4192; 4208; 4286; 4335; 4487; 4615; 5329; 5728; 6197; 6347; 6352; 6464; 6491; 6648; 6659; 6790; 7076; 7124; 7133; 7157; 7291; 7351; 7805; 8743; 8772; 8795; 8870; 8877; 8878…	CCL2; FADD; NCKAP1L; MAP4K4; TIMP1; CCL5; MNT; PLK3; PLK2; BIRC3; ITGA5; BAX; LAPTM5; C5AR1; TNFAIP8; HCK; MITF; BDNF; IER3; AXL; CAV1; MDK; STIL; TNFSF10; TNFRSF1B; IDO1; MECOM; FAS; BID; DNMT1; CSF1R; PDCD10; HTATIP2; FHL2; MICAL1; SOX4; COMP; HCLS1; MSX1; IRAK1; MEF2C; AURKA; PLAUR; TRIAP1; TWIST1; SOD2; SHC1; PTRH2; CD44; HTR2B; TNFRSF10B; SPHK1; NAA38; RPS6KA3; LTF; CFL1; ADA; CLU; UCP2; EVI…	962	962
6.44947e-08	9.10563e-07	GO:0051270	b	4	regulation of cellular component movement	87; 100; 285; 389; 391; 397; 65992; 719; 728; 857; 949; 958; 1230; 1277; 1436; 1524; 1893; 1969; 2268; 2335; 2526; 2625; 3071; 3676; 3678; 3759; 4000; 4067; 4162; 4192; 4208; 4286; 4478; 4615; 5228; 5328; 5728; 5788; 5880; 5912; 6223; 6282; 6347; 6351; 6352; 6355; 6386; 6648; 6793; 7076; 7124; 7168; 7262; 7291; 7424; 7941; 729230; 8519; 8772; 8877; 9168; 9448; 9510; 9734; 23603; 10631; 10769; 183…	CCL2; SPHK1; NCKAP1L; MAP4K4; S100A11; CCL5; HDAC9; RPS19; PLK2; ITGA4; EPHA2; ECM1; SDCBP; CCR1; CCR2; C5AR1; TPM1; VASH1; MITF; SOD2; TMSB10; SEMA4C; DOCK10; CAV1; PGF; MDK; ADAMTS1; CCL4; HBEGF; TWIST1; TIMP1; CSF1R; PDCD10; FGR; CORO1C; PLA2G7; ARHGDIB; SRPX2; FADD; ANGPT2; PYCARD; LYN; MYD88; CCL8; RAP2B; PLVAP; IFITM1; RAC2; PLXND1; DDRGK1; CD40; MCAM; ITGA5; POSTN; TNF; PLAU; VEGFC; ADA; R…	1013	1013
6.51e-08	6.47315e-07	GO:0006793	b	3	phosphorus metabolic process	97; 100; 109; 154; 187; 203; 355; 65992; 558; 581; 627; 637; 695; 701; 706; 718; 728; 836; 857; 864; 891; 894; 920; 942; 948; 949; 955; 958; 960; 1031; 1033; 1050; 1191; 1196; 1230; 1234; 1263; 1436; 1445; 1524; 1606; 1798; 1841; 1890; 1894; 1969; 2026; 2122; 2146; 2167; 2268; 2281; 2323; 2335; 55022; 2633; 2876; 2932; 2968; 2987; 3055; 3059; 3071; 3087; 3098; 3101; 3269; 3357; 3489; 3560; 3620; …	DOLK; LIF; BUB1B; PLK3; PLK2; CD36; LAPTM5; C5AR1; PDCD10; BDNF; SEMA4C; AXL; CAV1; PLVAP; PPP1R3C; TP53; CAMK1; UCHL1; FGR; PLA2G7; SRPX2; LYN; IRAK1; PYGL; STK10; ZAP70; ENTPD6; SLCO3A1; SHC1; ENTPD1; HK3; HTR2B; NUP93; PIK3C2B; GUK1; ACOT9; HTATIP2; ACYP1; INPP5D; NME1; FN1; ADCY3; SCARB1; CCND2; SPRY1; GSK3B; TLR2; RUNX3; DYRK2; FKBP1B; DOK5; PID1; TLR8; CD300A; PRR5L; CCL2; CD2BP2; RASSF2; C…	3370	3366
6.84988e-08	6.68498e-07	GO:0030168	b	3	platelet activation	87; 558; 958; 1192; 1277; 1278; 1311; 1606; 2207; 2335; 2769; 3043; 3710; 3932; 3937; 4067; 5321; 5341; 5579; 5777; 5912; 7056; 7409; 9158; 10019	HBB; ITPR3; THBD; AXL; FCER1G; LYN; DGKA; RAP2B; CLIC1; COMP; PRKCB; CD40; SH2B3; LCP2; PLA2G4A; PLEK; PTPN6; ACTN1; FN1; VAV1; FIBP; GNA15; COL1A2; COL1A1; LCK	158	158
7.64701e-08	2.07296e-06	GO:0051272	b	5	positive regulation of cellular component movement	389; 65992; 719; 728; 857; 949; 958; 1230; 1277; 1436; 1524; 2268; 2335; 2526; 2625; 3071; 3676; 3678; 4067; 4162; 4192; 5228; 5328; 5788; 5880; 6223; 6282; 6351; 6352; 6355; 6386; 6648; 7124; 7291; 7424; 7941; 729230; 8772; 8877; 9448; 9510; 9734; 10631; 10769; 1839; 11151; 11235; 83483; 347733; 54910; 23625; 9638; 27286; 29108; 29984	SPHK1; NCKAP1L; MAP4K4; CCL4; CCL5; HDAC9; RPS19; PLK2; ITGA4; ITGA5; SDCBP; CCR1; CCR2; C5AR1; S100A11; SOD2; SEMA4C; CAV1; PGF; MDK; ADAMTS1; HBEGF; TWIST1; CSF1R; FGR; PLA2G7; SRPX2; FADD; PYCARD; LYN; RHOD; CCL8; PLVAP; RAC2; DDRGK1; CD40; MCAM; POSTN; TNF; PLAU; VEGFC; PDCD10; RHOC; GATA3; TUBB2B; CX3CR1; FN1; FEZ1; C3AR1; SCARB1; CORO1A; FUT4; PTPRC; COL1A1; FAM89B	553	553
8.16665e-08	7.82514e-07	GO:0007596	b	3	blood coagulation	2; 87; 558; 829; 857; 948; 958; 1192; 1277; 1278; 1311; 1606; 2191; 2207; 2335; 2625; 2769; 3043; 3659; 3710; 3932; 3937; 4067; 5026; 5321; 5328; 5329; 5341; 5579; 953; 5777; 5912; 7035; 7056; 7409; 9158; 10544; 23468; 10019; 64780	PLAUR; CD36; HBB; ITPR3; CBX5; P2RX5; A2M; AXL; CAV1; FCER1G; IRF1; FAP; PTPN6; MICAL1; TFPI; LYN; DGKA; PROCR; RAP2B; ENTPD1; CLIC1; COMP; PRKCB; CAPZA1; PLAU; CD40; SH2B3; THBD; LCP2; PLA2G4A; PLEK; GATA3; ACTN1; FN1; VAV1; FIBP; GNA15; COL1A2; COL1A1; LCK	344	344
8.25731e-08	1.15066e-06	GO:0006796	b	4	phosphate-containing compound metabolic process	97; 100; 109; 154; 187; 203; 355; 65992; 558; 581; 627; 637; 695; 701; 706; 718; 728; 836; 857; 864; 891; 894; 920; 942; 948; 949; 955; 958; 960; 1031; 1033; 1050; 1191; 1196; 1230; 1234; 1263; 1436; 1445; 1524; 1606; 51339; 1798; 1841; 1890; 1894; 1969; 2026; 2122; 2146; 2167; 2268; 2281; 2323; 2335; 55022; 2633; 2876; 2932; 2968; 2987; 3055; 3059; 3071; 3087; 3098; 3101; 3269; 3357; 3489; 3560;…	DOLK; LIF; BUB1B; PLK3; PLK2; CD36; LAPTM5; C5AR1; PDCD10; BDNF; SEMA4C; AXL; CAV1; PLVAP; PPP1R3C; TP53; CAMK1; UCHL1; FGR; PLA2G7; SRPX2; LYN; IRAK1; PYGL; STK10; ZAP70; ENTPD6; SLCO3A1; SHC1; ENTPD1; HK3; HTR2B; NUP93; PIK3C2B; GUK1; ACOT9; HTATIP2; NME1; INPP5D; ACYP1; FN1; ADCY3; SCARB1; CCND2; SPRY1; GSK3B; TLR2; RUNX3; DYRK2; FKBP1B; DOK5; PID1; TLR8; CD300A; PRR5L; CCL2; CD2BP2; RASSF2; C…	3342	3338
8.33731e-08	7.84601e-07	GO:0035239	b	3	tube morphogenesis	185; 187; 240; 285; 581; 718; 719; 728; 836; 841; 857; 958; 1282; 1284; 1306; 1311; 1436; 1524; 1536; 1890; 1893; 1969; 2131; 2191; 2335; 2625; 2876; 3087; 3142; 3371; 3678; 3689; 4017; 4162; 4192; 4208; 4240; 4313; 5228; 5499; 5579; 5728; 6347; 6464; 6491; 6659; 7045; 7058; 7124; 7127; 7291; 7424; 729230; 8877; 8914; 9510; 9734; 10252; 51339; 10769; 11235; 51330; 3339; 23493; 10553; 54910; 23166…	CCL2; SPHK1; TIMELESS; STAB1; TNC; MFGE8; HDAC9; THBS2; PLK2; EPHA2; BAX; CCR2; C5AR1; PDCD10; TNFAIP2; DACT1; SOX4; CAV1; PGF; MDK; LOXL2; SEMA4C; ADAMTS1; TWIST1; TNFRSF12A; FAP; CSF1R; ITGB2; HTATIP2; SRPX2; C3; PLXND1; MEF2C; VASH1; HHEX; FN1; SHC1; EXT1; COMP; ALOX5; PRKCB; CD40; MCAM; ITGA5; CYBB; ANGPT2; TNF; COL4A2; COL4A1; ECM1; HEY2; GATA3; HSPG2; COL15A1; APLNR; CASP3; CX3CR1; HLX; SOX…	812	812
8.8261e-08	2.26536e-06	GO:0000323	c	5	lytic vacuole	100; 154; 309; 412; 633; 718; 719; 912; 949; 968; 1075; 1175; 1513; 1520; 2331; 2517; 2717; 2720; 2760; 2770; 2990; 3055; 3108; 3109; 3113; 3339; 3988; 4012; 4069; 4125; 4332; 4644; 4688; 4689; 4758; 5549; 5551; 5552; 6039; 6386; 203068; 7805; 8530; 8635; 23208; 8878; 9342; 10211; 10312; 10437; 10578; 11010; 51311; 80342; 81618; 51296; 54847; 55332; 23531; 23545; 89845; 57192; 51316; 29108; 55858	NCF2; CD1D; GNLY; MAN2B1; GLA; STS; SIDT1; BGN; SDCBP; LAPTM5; GLIPR1; SLC15A3; SRGN; SNAP29; RNASET2; GNAI1; TRAF3IP3; ITM2C; AP2S1; MNDA; PLAC8; NCF4; LYZ; SYT11; FMOD; C3; PYCARD; PRELP; CST7; GUSB; LIPA; DRAM1; CTSK; ANXA6; TMEM165; RNASE6; CTSC; IFI30; CD68; LNPEP; MCOLN1; PRF1; ADA; HCK; CTSS; TLR8; ABCC10; SQSTM1; C3AR1; SCARB1; GM2A; TUBB; GLB1; NEU1; TCIRG1; ADRB2; HSPG2; FLOT1; ATP6V0A2…	705	705
9.12449e-08	2.40838e-06	GO:0006897	b	5	endocytosis	154; 391; 432; 558; 717; 718; 857; 919; 929; 948; 949; 1175; 1191; 1445; 1535; 1759; 1794; 2207; 2219; 2268; 3040; 3043; 3055; 3071; 3339; 3357; 3394; 3560; 3587; 3676; 3683; 3684; 3689; 4017; 4067; 4240; 4688; 4689; 4830; 4615; 5728; 5788; 5806; 5880; 6347; 6386; 7097; 7124; 7305; 7409; 7456; 23191; 8685; 23208; 8877; 9332; 10095; 10211; 10244; 10347; 10462; 23603; 11151; 11314; 81035; 51435; 85…	CCL2; NCF2; SPHK1; NCKAP1L; CYFIP1; IL10RA; MFGE8; NCF4; DOCK2; HSPG2; ITGA4; CD36; HBB; CORO1C; CD247; DNM1; HCK; STAB1; SH3GL1; AXL; CAV1; COLEC12; AP2S1; MARCO; ABCA7; TYROBP; TRDC; PTX3; ADRB2; FGR; CDC42SE1; SYT11; HTR2B; C3; C2; LYN; MYD88; FLOT1; SDCBP; MICALL1; FCN1; ITGB2; RAC2; CSK; SCARA3; TMPRSS3; FCER1G; RABEPK; ASGR1; CYBA; PYCARD; CLU; HBA2; RHOG; PTPRC; CLEC10A; LOXL2; IL2RB; NME1…	861	861
9.19555e-08	2.14946e-06	GO:0005788	c	4	endoplasmic reticulum lumen	412; 718; 871; 920; 1075; 1191; 1277; 1278; 1282; 1284; 1289; 1290; 1292; 1293; 1306; 1307; 1471; 2200; 2335; 3371; 3915; 3956; 4240; 5199; 5329; 5479; 5954; 7076; 7873; 8635; 9601; 11098; 81578; 54972; 23753; 57333; 64374	PRSS23; COL4A1; MFGE8; PLAUR; CD4; RNASET2; LGALS1; TIMP1; TMEM132A; MANF; C3; CST3; SDF2L1; PDIA4; RCN3; RCN1; SIL1; CTSC; FBN1; COL5A2; COL5A1; COL4A2; TNC; STS; CLU; COL16A1; LAMC1; COL6A3; COL15A1; FN1; COL1A2; COL1A1; COL21A1; SERPINH1; COL6A2; PPIB; CFP	307	306
1.00547e-07	9.29614e-07	GO:0008360	b	3	regulation of cell shape	389; 391; 1436; 2268; 2335; 3055; 3679; 3689; 4478; 4628; 5880; 6347; 7168; 7940; 23191; 9948; 11135; 11151; 29984; 54509; 55785; 55843; 56882; 23129	MYH10; CCL2; CYFIP1; ITGA7; MSN; CORO1A; TPM1; CSF1R; FGR; CDC42SE1; PLXND1; ITGB2; RAC2; WDR1; CDC42EP1; RHOC; HCK; RHOG; RHOF; RHOD; FN1; LST1; ARHGAP15; FGD6	150	150
1.05725e-07	1.45439e-06	GO:0006968	b	4	cellular defense response	728; 1234; 1524; 4046; 4332; 4688; 5551; 7305; 729230; 10312; 10578; 10871; 23643; 10288	NCF2; LILRB2; CX3CR1; TYROBP; LSP1; TCIRG1; LY96; CCR2; C5AR1; CCR5; MNDA; CD300C; GNLY; PRF1	54	54
1.06116e-07	1.23549e-06	GO:0098588	c	3	bounding membrane of organelle	154; 309; 391; 581; 597; 637; 706; 719; 728; 841; 857; 912; 915; 920; 929; 948; 949; 955; 960; 963; 968; 1075; 1175; 1363; 1535; 1536; 1718; 2131; 2207; 2281; 2526; 2633; 2634; 2770; 3071; 3098; 3108; 3109; 3113; 3460; 3654; 3665; 3683; 3684; 3689; 3710; 3838; 3903; 4012; 4125; 4689; 4830; 4854; 4615; 4893; 5321; 5328; 5329; 79690; 5788; 5880; 5912; 6252; 6489; 55711; 6748; 6793; 6890; 7056; 7096…	TAP1; MAN2B1; STK10; CPE; CD36; LAPTM5; C5AR1; GLIPR1; PDCD10; SEMA4C; CAV1; NOSIP; TYROBP; PYCARD; CTSC; IRAK1; ENTPD6; EXT1; HK1; ERGIC3; YIF1A; LY96; SLC15A3; INPP5F; NME1; LST1; SNN; SCARB1; SNAP29; TLR2; TLR1; FKBP1B; KPNA2; KDELR3; TLR8; COPB2; CD3D; CD1D; NEU1; TMEM165; LAIR1; IFNGR2; PSENEN; TMEM132A; AP2S1; MARCO; LILRB2; ABCA7; ANXA6; MALL; SYT11; TRAF3IP3; COLEC12; MYD88; B4GALT5; PDLI…	2165	2162
1.11744e-07	5.04279e-07	GO:0050817	b	2	coagulation	2; 87; 558; 829; 857; 948; 958; 1192; 1277; 1278; 1311; 1606; 2191; 2207; 2335; 2625; 2769; 3043; 3659; 3710; 3932; 3937; 4067; 5026; 5321; 5328; 5329; 5341; 5579; 953; 5777; 5912; 7035; 7056; 7409; 9158; 10544; 23468; 10019; 64780	PLAUR; CD36; HBB; ITPR3; CBX5; P2RX5; A2M; AXL; CAV1; FCER1G; IRF1; FAP; PTPN6; MICAL1; TFPI; LYN; DGKA; PROCR; RAP2B; ENTPD1; CLIC1; COMP; PRKCB; CAPZA1; PLAU; CD40; SH2B3; THBD; LCP2; PLA2G4A; PLEK; GATA3; ACTN1; FN1; VAV1; FIBP; GNA15; COL1A2; COL1A1; LCK	348	348
1.21434e-07	3.12303e-06	GO:0002699	b	5	positive regulation of immune effector process	695; 718; 912; 942; 948; 958; 2268; 2625; 3098; 3109; 3142; 3684; 3689; 4067; 5788; 5880; 6223; 7124; 7158; 7293; 7409; 7805; 729230; 8772; 11314; 51704; 51744; 54440; 22914; 56253	CD1D; RPS19; CD36; CD244; LAPTM5; CCR2; GPRC5B; FGR; CD86; FADD; TNFRSF4; LYN; ITGB2; RAC2; HK1; CD40; C3; TNF; TP53BP1; GATA3; CRTAM; HLX; VAV1; KLRK1; PTPRC; ITGAM; SASH3; CD300A; HLA-DMB; BTK	221	221
1.33455e-07	1.81262e-06	GO:0044267	b	4	cellular protein metabolic process	2; 23; 109; 154; 185; 187; 27339; 330; 355; 432; 65992; 558; 581; 627; 633; 637; 695; 701; 706; 718; 728; 834; 836; 837; 841; 11065; 857; 864; 871; 891; 894; 920; 942; 948; 958; 960; 997; 1031; 1033; 1050; 1075; 1175; 1191; 1196; 1230; 1234; 1263; 1293; 1363; 1436; 1445; 1471; 1475; 1476; 1513; 1520; 1524; 11177; 1643; 51339; 1718; 1786; 1798; 1893; 1894; 1969; 1973; 2122; 2131; 2146; 2167; 2191;…	DOLK; LCMT1; LIF; UBE2J1; MFGE8; BUB1B; AARSD1; PLK3; PLK2; CPE; CD36; SH2B3; MAN1B1; LAPTM5; LOXL2; C5AR1; ASPHD1; PDCD10; BDNF; SEMA4C; FKBP11; AXL; CAV1; PLVAP; EIF3I; NOSIP; NXN; PPP1R3C; TIMP1; CAMK1; UCHL1; DNMT1; FGR; RPL19; MICAL1; ALG9; FADD; LYN; IRAK1; MEF2C; ZAP70; LIPT1; CDKN2C; RBM4B; CTSK; SHC1; EXT1; CTSC; NUP93; SLCO3A1; BAZ1A; TNFAIP8; BGN; RPL12; CHFR; HHEX; CTSS; GATA3; STK17A…	5282	5277
1.36841e-07	1.22614e-06	GO:0033627	b	3	cell adhesion mediated by integrin	100; 1307; 1969; 2131; 2200; 3071; 3676; 3678; 3689; 3976; 4067; 5328; 5777; 6352; 9404; 54997	LIF; NCKAP1L; LPXN; EXT1; CCL5; ITGA4; EPHA2; PLAU; FBN1; ITGA5; PTPN6; ITGB2; ADA; COL16A1; TESC; LYN	72	72
1.37271e-07	1.22614e-06	GO:0033554	b	3	cellular response to stress	27339; 240; 355; 65992; 558; 581; 597; 637; 695; 706; 836; 857; 891; 948; 960; 1191; 1263; 1396; 1535; 1536; 1643; 1894; 1969; 2067; 2122; 2146; 2281; 2876; 2932; 2968; 3371; 3428; 3654; 3665; 3779; 3992; 4000; 4067; 4174; 4208; 4281; 4313; 4332; 4350; 4487; 4521; 4688; 4689; 4615; 837; 5287; 5427; 5499; 5603; 5604; 5696; 5698; 5699; 5704; 5728; 5971; 5984; 6188; 6197; 6347; 6386; 6421; 6464; 648…	UBE2J1; PLK3; PLK2; CD36; MAN1B1; REXO4; PDCD10; SEMA4C; AXL; CAV1; TP53; ARHGEF6; PSMB10; PYCARD; MANF; RELB; LYN; IRAK1; SOD2; SHC1; ALOX5; NUP93; PIK3C2B; GLRX2; YIF1A; KCNMB1; INPP5F; GSK3B; PTEN; FKBP1B; KDELR3; CINP; CCL2; RPS27L; RRP8; NUAK1; RASSF2; NUP85; RNASEH2A; TRIB3; AEN; TIMELESS; TRIAP1; UBXN8; MICA; SDF2L1; MYD88; CHEK2; RCN3; NUDT1; SFPQ; PBK; MPG; RPS6KA3; TNFRSF1B; VASH1; BCL2…	2065	2063
1.42129e-07	1.24837e-06	GO:0044092	b	3	negative regulation of molecular function	2; 154; 581; 718; 784; 836; 841; 857; 871; 960; 1031; 1050; 1293; 1445; 1471; 1475; 1476; 1718; 1893; 2146; 2167; 2281; 2669; 2717; 2876; 2932; 3001; 3071; 3087; 3428; 3654; 3676; 3699; 4057; 4067; 4487; 4794; 5329; 5499; 5728; 5777; 5788; 5806; 5918; 5987; 5998; 5999; 6197; 6447; 6790; 7035; 7076; 7124; 7157; 7291; 7293; 7345; 729230; 8530; 8536; 9446; 9532; 9535; 9734; 9775; 10252; 51339; 10421…	TIMP1; REM1; SCG5; CAV1; NOSIP; CAMK1; UCHL1; CDC42SE1; MICAL1; LYN; IRAK1; CDKN2C; TRIM27; PYCARD; CCR2; GSK3B; PTEN; BRMS1; LXN; CD300A; CD2BP2; LTF; ITGA4; NFKBIE; TRIB3; STYXL1; TRIAP1; TNFRSF4; FKBP1B; SPRY1; GEM; CSK; WFDC1; PTPN6; GSTO1; TP53; TNFAIP8; GPX1; EIF4A3; BAG2; HDAC9; GLA; FABP4; ITIH3; DACT1; A2M; CACNB3; GMFG; PTX3; P2RY13; IFI16; TFPI; C3; CST3; CST7; DBNDD2; HHEX; CSTB; CSTA…	1132	1130
1.66336e-07	7.69305e-06	GO:0051015	m	3	actin filament binding	87; 309; 829; 1072; 2314; 3059; 3936; 4082; 4542; 4628; 4644; 6624; 6876; 7168; 7171; 23191; 8409; 9050; 9948; 10095; 23603; 11151; 11344; 79778; 51474; 23406; 29109; 64780; 65108	MYH10; CYFIP1; MYO1F; CORO1C; CORO1A; COTL1; PSTPIP2; UXT; TPM4; TPM1; MICAL1; MARCKS; FLII; HCLS1; MARCKSL1; WDR1; ANXA6; CAPZA1; CFL1; LCP1; FSCN1; TAGLN; FHOD1; ACTN1; TWF2; ARPC1B; MICALL2; LIMA1; MYO5A	212	212
2.05359e-07	3.95316e-06	GO:0015629	c	5	actin cytoskeleton	59; 70; 87; 558; 829; 1072; 2037; 2268; 2314; 2317; 2633; 3055; 3059; 3880; 3936; 4046; 4082; 4542; 4628; 4644; 4650; 4854; 5579; 5880; 6624; 7168; 7171; 7412; 7456; 7791; 8572; 9050; 9124; 140465; 9404; 9948; 10095; 10211; 23603; 11151; 11344; 79778; 80306; 51474; 23406; 254102; 27295; 29109; 6455; 30851; 64780	ACTA2; MYH10; LPXN; MED28; ACTC1; CORO1C; CORO1A; TPM1; PSTPIP2; SH3GL1; AXL; COTL1; MICAL1; TPM4; FGR; TAX1BP3; MARCKS; FLII; ZYX; MYO1F; HCLS1; FLOT1; PDLIM4; EPB41L2; RAC2; PDLIM1; WDR1; PDLIM3; GBP1; PRKCB; CAPZA1; VCAM1; CFL1; HCK; LCP1; FLNB; FSCN1; FHOD1; ACTN1; TWF2; ARPC1B; LSP1; MICALL2; NOTCH3; EHBP1L1; WIPF1; MYO9B; LIMA1; MYO5A; MYL6B; KRT19	513	511
2.27345e-07	5.70068e-06	GO:0002573	b	5	myeloid leukocyte differentiation	841; 920; 1050; 1230; 1436; 1969; 2124; 2200; 2625; 3059; 3428; 3635; 3665; 3976; 4057; 4067; 4286; 4830; 5971; 7097; 7124; 7305; 8772; 9770; 10312; 10537; 54997; 55509	LIF; RASSF2; EPHA2; CD4; CCR1; MITF; TCIRG1; CEBPA; TYROBP; CSF1R; IFI16; FADD; HCLS1; RELB; LYN; FBN1; TNF; LTF; IRF7; EVI2B; GATA3; INPP5D; NME1; UBD; CASP8; TESC; TLR2; BATF3	205	203
2.37942e-07	1.61272e-06	GO:0044459	c	2	plasma membrane part	100; 109; 154; 185; 187; 355; 389; 432; 483; 558; 719; 728; 784; 836; 841; 857; 912; 914; 915; 919; 920; 929; 942; 948; 949; 958; 960; 962; 963; 1010; 1043; 1072; 1175; 1230; 1234; 1436; 1513; 1524; 1535; 1536; 1759; 1894; 1969; 2124; 2191; 2207; 2219; 2268; 2335; 2350; 2615; 2669; 2743; 2760; 2769; 2770; 2841; 2995; 3001; 3002; 3055; 3071; 3108; 3109; 3113; 3269; 3357; 3384; 3455; 3460; 3560; 36…	MFGE8; TSPAN13; CD36; IFNAR2; LAPTM5; C5AR1; S100A10; SEMA4C; MICB; AXL; CAV1; PLVAP; LYVE1; TYROBP; FGR; SRPX2; FADD; PLXND1; LYN; CTSK; SHC1; ENTPD1; DEGS1; HTR2B; ATP1B3; LY96; CACNA2D3; MS4A4A; GYPC; NME1; KCNMB1; CX3CR1; FN1; ADCY3; LIMA1; SCARB1; GM2A; SNAP29; TLR2; PTEN; HEPH; TLR1; KPNA2; LDLRAP1; LAT; CD300C; TLR8; CD3D; RASGRP2; CD1D; TNFSF10; SLC7A6; SMPD2; ITGA4; ITGA5; GPR18; DNM1; I…	3026	3023
2.38816e-07	5.84225e-06	GO:1901342	b	5	regulation of vasculature development	185; 187; 240; 285; 718; 719; 728; 958; 1284; 1524; 1536; 1786; 1893; 1969; 3087; 3339; 3678; 3689; 4192; 5228; 5579; 6648; 7058; 7124; 7291; 7424; 729230; 8877; 9510; 9734; 10553; 10769; 11235; 23493; 22846; 23166; 27286; 23129	PLK2; SPHK1; STAB1; HDAC9; HSPG2; ITGA5; ECM1; CCR2; C5AR1; PDCD10; PGF; MDK; ADAMTS1; TWIST1; DNMT1; THBS2; ITGB2; SRPX2; C3; PLXND1; HHEX; SOD2; ALOX5; PRKCB; CD40; EPHA2; CYBB; ANGPT2; TNF; COL4A2; VEGFC; HEY2; HTATIP2; APLNR; VASH1; CX3CR1; C3AR1; AGTR1	331	331
2.48642e-07	2.14811e-06	GO:0035295	b	3	tube development	100; 185; 187; 240; 285; 581; 718; 719; 728; 836; 841; 857; 891; 958; 1050; 1282; 1284; 1306; 1311; 1436; 1524; 1536; 1890; 1893; 1969; 2131; 2191; 2335; 2625; 2876; 3087; 3142; 3371; 3678; 3689; 3976; 3988; 4017; 4162; 4192; 4208; 4240; 4313; 5228; 5499; 5579; 5604; 5728; 5777; 6347; 6464; 6491; 6659; 7045; 7058; 7124; 7127; 7291; 7424; 729230; 8877; 8914; 9510; 9734; 10220; 10252; 51339; 10409;…	CCL2; LIF; TIMELESS; STAB1; TNC; MFGE8; HDAC9; THBS2; HTATIP2; PLK2; EPHA2; BAX; MAP2K1; C5AR1; PDCD10; RCN3; TNFAIP2; DACT1; SOX4; CAV1; PGF; MDK; CEBPA; SEMA4C; ADAMTS1; TWIST1; TNFRSF12A; FAP; CSF1R; BASP1; ITGB2; PTPN6; SRPX2; C3; PLXND1; SPRY1; MEF2C; GDF11; LIPA; VASH1; HHEX; FN1; SHC1; EXT1; SPHK1; COMP; ALOX5; PRKCB; CD40; MCAM; ITGA5; CYBB; ANGPT2; TNF; COL4A2; COL4A1; ADA; ECM1; HEY2; G…	996	996
2.52308e-07	3.38409e-06	GO:0097193	b	4	intrinsic apoptotic signaling pathway	581; 597; 637; 836; 837; 857; 960; 1191; 1396; 1969; 2876; 3428; 3932; 4487; 5329; 6188; 6421; 6648; 7124; 7133; 7157; 8795; 9833; 10962; 11200; 11235; 8445; 51065; 51499; 57761; 51657; 23378; 29108; 64782	RPS27L; RRP8; PLAUR; TRIB3; EPHA2; BAX; TNFRSF10B; DYRK2; RPS3; CLU; PDCD10; CAV1; STYXL1; BID; TRIAP1; IFI16; MSX1; AEN; CHEK2; SOD2; CD44; MLLT11; SFPQ; TNF; PYCARD; TP53; CASP4; TNFRSF1B; CASP3; BCL2A1; GPX1; MELK; CRIP1; LCK	279	279
2.6358e-07	3.49162e-06	GO:0043086	b	4	negative regulation of catalytic activity	2; 718; 836; 841; 857; 871; 960; 1031; 1050; 1293; 1445; 1471; 1475; 1476; 1718; 1893; 2167; 2281; 2717; 2876; 2932; 3001; 3071; 3087; 3428; 3699; 4057; 4067; 5329; 5728; 5777; 5788; 5806; 5918; 5987; 5998; 5999; 6197; 6447; 7035; 7076; 7124; 7157; 7345; 729230; 8530; 9532; 9535; 9734; 10252; 10421; 23603; 11314; 51070; 51499; 57761; 51657; 53829; 58189; 54997; 22914; 56882; 56925; 25816; 10019; …	BAG2; CD2BP2; NCKAP1L; TIMP1; HDAC9; GLA; SCG5; ECM1; DBNDD2; CORO1C; FABP4; CHORDC1; TNFAIP8; TRIB3; ITIH3; RARRES1; CDC42SE1; A2M; CAV1; CEBPA; RGS3; PTPRC; GMFG; PTX3; TFPI; TRIAP1; PTPN6; RGS4; MICAL1; IFI16; PLAUR; C3; CST3; LYN; DHCR24; CST7; TESC; CDKN2C; HHEX; CSK; CSTB; CD44; CSTA; NOSIP; TNF; LTF; PYCARD; WFDC1; UCHL1; SERPINH1; CASP3; RPS6KA3; TP53; GZMA; KLRK1; P2RY13; STYXL1; CCR2; C…	791	789
2.71104e-07	2.94599e-06	GO:0030667	c	3	secretory granule membrane	391; 719; 728; 857; 929; 948; 960; 963; 968; 1535; 1536; 2207; 3071; 3683; 3684; 3689; 3710; 3903; 4893; 5328; 5329; 5788; 5912; 6793; 7097; 7133; 7305; 8560; 9342; 10184; 10312; 11010; 11314; 11322; 54509; 10288	CD53; TMC6; NCKAP1L; PLAUR; STK10; CD36; C5AR1; LAIR1; LHFPL2; CAV1; TCIRG1; FCER1G; LILRB2; TYROBP; NRAS; PTPRC; RAP2B; ITGB2; GLIPR1; CD44; PLAU; CD68; CYBB; CYBA; ITPR3; RHOG; RHOF; DEGS1; TNFRSF1B; C3AR1; SNAP29; TLR2; CD14; ITGAL; ITGAM; CD300A	308	306
2.78096e-07	3.61453e-06	GO:0031663	b	4	lipopolysaccharide-mediated signaling pathway	929; 948; 949; 3055; 3654; 4057; 4067; 4615; 6347; 6352; 7097; 7124; 9450; 23643	CCL2; MYD88; CCL5; SCARB1; CD36; TLR2; CD14; TNF; LTF; LY96; HCK; LYN; IRAK1; LY86	58	58
2.79596e-07	3.61453e-06	GO:1903706	b	4	regulation of hemopoiesis	100; 558; 695; 841; 864; 914; 920; 942; 1230; 2124; 2200; 2625; 3059; 3071; 3142; 3635; 3659; 3665; 3956; 3976; 4057; 4067; 4192; 4208; 4286; 4830; 5579; 5696; 5698; 5699; 5704; 5777; 5788; 6659; 6929; 7124; 7305; 7535; 729230; 8772; 9770; 10875; 5721; 54440; 54997; 23198; 56253; 10288; 54517	LIF; NCKAP1L; PSMB10; RASSF2; CD4; CCR1; PTPN6; CD2; MITF; TESC; AXL; MDK; LILRB2; TYROBP; CD86; SOX4; FADD; HCLS1; LYN; PSMC4; ZAP70; TCF3; PUS7; PSME4; PRKCB; PSME2; CRTAM; FBN1; TNF; LTF; ADA; IRF7; LGALS1; EVI2B; GATA3; IRF1; INPP5D; NME1; HLX; CCR2; CASP8; FGL2; MEF2C; RUNX3; PTPRC; PSMB9; PSMB8; SASH3; BTK	489	487
2.81024e-07	2.3887e-06	GO:0030154	b	3	cell differentiation	2; 59; 70; 87; 100; 154; 185; 187; 27339; 211; 240; 285; 309; 391; 558; 581; 627; 631; 695; 705; 706; 712; 718; 728; 836; 841; 857; 864; 871; 891; 912; 914; 915; 920; 942; 948; 963; 1031; 1050; 1063; 1072; 1191; 1192; 1230; 1277; 1282; 1284; 1289; 1290; 1306; 1311; 1436; 1445; 1466; 1475; 1513; 1524; 1786; 1794; 1841; 1890; 1893; 1894; 1969; 2000; 2067; 2122; 2124; 2131; 2146; 2167; 2200; 2201; 2…	LIF; UBE2J1; SH2B3; LYPLA2; PLK2; JAG2; CD36; C5AR1; GPM6B; S100A10; BDNF; SEMA4C; AXL; CAV1; DOK2; BYSL; TP53; TYROBP; HEY2; POPDC2; DNMT1; FGR; HTATIP2; FLII; MANF; FADD; RELB; LYN; MEF2C; ZAP70; CDKN2C; IFITM1; CTSK; SOD2; SHC1; EXT1; CENPF; ALOX5; FLI1; POSTN; SASH3; SMARCD3; GLRX2; CCDC85B; RAB32; NXN; GATA3; NME1; COL15A1; TWF2; INPP5D; CX3CR1; FN1; DDX41; ROBO3; CCR2; C1QA; GSK3B; TLR2; RU…	4189	4184
3.11508e-07	1.15258e-05	GO:0043168	m	3	anion binding	23; 59; 70; 109; 203; 211; 241; 309; 389; 391; 558; 695; 701; 11065; 864; 874; 908; 949; 960; 997; 1075; 1196; 1263; 1289; 1311; 1436; 1445; 1536; 1606; 1718; 1759; 1841; 1969; 1973; 2167; 2193; 2200; 2219; 2268; 2314; 2335; 2350; 2633; 2634; 2669; 2743; 2769; 2770; 2932; 2935; 2987; 3055; 3075; 3098; 3101; 3654; 3710; 3759; 3801; 3932; 4057; 4067; 4174; 4192; 4240; 29925; 4542; 4628; 4644; 4650;…	TAP1; UBE2J1; MFGE8; BUB1B; AARSD1; PLK3; PLK2; KIF4A; AXL; ADAMTS1; LYVE1; CAMK1; POPDC2; FGR; OAS1; PLA2G7; OAS2; FLII; MICAL1; MYO1F; LYN; IRAK1; PYGL; SCG5; ZAP70; SHC1; ENTPD1; CSF1R; HK3; HK1; PIK3C2B; GUK1; KIFC3; STK17A; NKIRAS2; TWF2; NME1; FN1; ADCY3; DDX41; PSMC4; SCARB1; CXCL6; GSK3B; YARS2; RUNX3; LXN; MYO5A; CD300A; ACTA2; NUAK1; CCL8; DCLK1; GSPT1; RIT1; KATNA1; TDO2; DNM1; TRIB3; …	2869	2865
3.1592e-07	3.47513e-06	GO:0016787	m	2	hydrolase activity	23; 70; 97; 100; 240; 313; 389; 391; 397; 412; 629; 715; 717; 834; 836; 841; 955; 1033; 1075; 1191; 1230; 1234; 1363; 1513; 1520; 1675; 1759; 1774; 1973; 2067; 2191; 2517; 2633; 2634; 2669; 2717; 2720; 2760; 2769; 2770; 2935; 2990; 2999; 3001; 3002; 3003; 3635; 3669; 3704; 3801; 3932; 3988; 4012; 4057; 4069; 4125; 4174; 4232; 4313; 4350; 4521; 4542; 4628; 4644; 4650; 4830; 4893; 4907; 165; 837; 5…	TAP1; MAN2B1; AARSD1; LYPLA2; REM1; CPE; MAN1B1; REXO4; PPP1R3C; NT5DC2; LYZ; PLA2G7; RFC4; GLA; GUSB; LIPA; ENTPD6; CTSK; ENTPD1; RNASE6; ALOX5; CTSC; ACOT9; KHNYN; CTSS; KIFC3; PAFAH1B3; ACYP1; PTRH2; INPP5D; NME1; INPP5F; DDX41; GM2A; TLR2; PTEN; TLR1; PRSS23; MYO5A; XPNPEP1; CCL5; PGLS; RIT1; KATNA1; DNM1; HSPA14; FGL2; ARL4C; AEN; ABCF1; TUBA1C; TUBA1B; TUBA1A; NT5E; DNASE1L1; GEM; GSPT1; TU…	2589	2586
3.27721e-07	7.8263e-06	GO:0033209	b	5	tumor necrosis factor-mediated signaling pathway	330; 355; 834; 837; 841; 958; 3875; 4050; 4982; 5696; 5698; 5699; 5704; 7124; 7133; 7157; 7185; 7293; 7805; 8877; 5721; 83483; 51330; 23198; 29108	SPHK1; PSMB10; BIRC3; LAPTM5; TNFRSF12A; PLVAP; FAS; TNFRSF4; PYCARD; PSMC4; TRAF1; PSME4; PSME2; CD40; LTB; TNF; TNFRSF11B; TP53; CASP4; TNFRSF1B; CASP1; CASP8; PSMB9; PSMB8; KRT18	171	171
3.34999e-07	4.27922e-06	GO:0043085	b	4	positive regulation of catalytic activity	109; 154; 185; 355; 389; 391; 397; 65992; 483; 558; 581; 627; 637; 728; 834; 837; 841; 11065; 857; 891; 894; 920; 942; 949; 958; 1191; 1436; 1445; 1794; 1894; 1969; 2146; 2268; 2335; 2760; 2769; 2932; 2968; 3071; 3357; 3428; 3489; 3654; 3684; 3689; 3932; 3937; 4057; 4067; 4208; 4650; 5118; 5341; 5604; 5728; 5788; 5984; 5998; 5999; 6004; 6176; 6188; 6281; 6347; 6351; 6352; 6355; 6464; 7124; 7168; …	LAPTM5; C5AR1; CCND2; PDCD10; S100A10; BDNF; AXL; CAV1; CAMK1; FGR; FADD; LYN; IRAK1; SHC1; ATP1B3; FN1; ADCY3; SCARB1; GM2A; GSK3B; PTEN; ARHGAP15; LAT; CD300A; CCL2; TNFSF10; CCL4; CCL5; DOCK2; CCL8; RASSF2; TRIB3; PSENEN; RFK; TAX1BP3; HTR2B; PCOLCE; RCN3; CSK; IGFBP6; VEGFC; RHOC; PLEK; PBK; UBE2I; VAV1; UBE2C; MEF2C; ARHGEF6; ITGAM; GIT2; DDRGK1; AGTR1; LCK; RASGRP2; RFC4; RPLP1; EPHA2; CD4;…	1408	1406
3.39317e-07	7.91476e-06	GO:0051130	b	5	positive regulation of cellular component organization	154; 389; 558; 581; 627; 637; 717; 718; 841; 11065; 857; 891; 908; 929; 948; 963; 997; 1191; 1307; 1535; 1643; 1786; 1794; 1969; 2067; 2146; 2207; 2281; 2335; 2625; 2876; 2932; 2968; 3002; 3055; 3059; 3071; 3560; 3936; 3976; 4067; 4192; 4240; 4286; 4478; 4487; 4830; 5329; 5341; 5604; 5704; 5788; 5806; 5880; 5987; 6188; 6281; 6347; 6386; 6421; 6624; 6790; 7124; 7157; 7168; 7203; 7291; 7305; 7533; …	LIF; MFGE8; CD36; S100A10; BDNF; AXL; CAV1; CAMK1; DNMT1; SRPX2; PLXND1; LYN; WDR1; TRIM27; PYCARD; GATA3; TWF2; NME1; FN1; PSMC4; GSK3B; FKBP1B; ARPC1B; CCL2; TNFSF10; DOCK2; CCT3; MLLT11; SFPQ; RHOC; HCK; COL16A1; PLEK; TUBB2B; TP53; GZMB; UBE2C; GPX1; TYROBP; CD14; TNF; FLOT1; EPHA2; SDCBP; RPS3; SH3GL1; MDK; FCER1G; GMFG; PTX3; CDC34; TPM1; PLAUR; C3; C2; ATP8A2; DDB2; GPR65; CLU; FSCN1; FHOD…	1270	1270
3.5089e-07	7.99871e-06	GO:0045765	b	5	regulation of angiogenesis	185; 187; 240; 285; 718; 719; 728; 958; 1284; 1524; 1536; 1893; 1969; 3087; 3339; 3678; 3689; 4192; 5228; 5579; 7058; 7124; 7291; 7424; 729230; 8877; 9510; 9734; 10553; 10769; 11235; 22846; 23166; 27286; 23129	PLK2; SPHK1; STAB1; HDAC9; HSPG2; ITGA5; ECM1; CCR2; C5AR1; PDCD10; PGF; MDK; ADAMTS1; TWIST1; THBS2; ITGB2; SRPX2; C3; PLXND1; HHEX; ALOX5; PRKCB; CD40; EPHA2; CYBB; ANGPT2; TNF; COL4A2; VEGFC; HTATIP2; APLNR; VASH1; CX3CR1; C3AR1; AGTR1	296	296
3.59103e-07	4.48144e-06	GO:0097530	b	4	granulocyte migration	391; 719; 728; 1436; 2207; 2919; 2921; 3071; 3269; 3689; 4192; 4615; 5479; 5880; 6347; 6351; 6352; 6355; 6372; 7409; 9948; 11314; 51192	CCL2; NCKAP1L; CCL4; CCL5; CCL8; C5AR1; MDK; FCER1G; CKLF; CSF1R; HRH1; MYD88; ITGB2; RAC2; WDR1; RHOG; CXCL1; CXCL3; CXCL6; VAV1; C3AR1; CD300A; PPIB	149	149
3.59183e-07	4.48144e-06	GO:0097300	b	4	programmed necrotic cell death	330; 355; 581; 834; 841; 857; 929; 5836; 7124; 7157; 8772; 23643	TP53; CASP1; FAS; BIRC3; CASP8; CD14; TNF; BAX; FADD; LY96; PYGL; CAV1	43	43
4.03471e-07	2.59071e-06	GO:0005581	c	2	collagen trimer	712; 713; 1277; 1278; 1282; 1284; 1289; 1290; 1292; 1293; 1306; 1307; 2219; 8685; 81035; 81578; 51435	COL15A1; FCN1; MARCO; SCARA3; C1QB; C1QA; COL5A2; COL5A1; COL1A2; COL4A2; COL4A1; COL1A1; COL21A1; COLEC12; COL6A3; COL6A2; COL16A1	87	87
4.20311e-07	1.29596e-05	GO:0038187	m	3	pattern recognition receptor activity	929; 948; 949; 2219; 7097; 8685; 51311; 81035; 23643	FCN1; MARCO; SCARB1; CD36; TLR2; CD14; COLEC12; LY96; TLR8	23	23
4.69461e-07	1.04638e-05	GO:0034341	b	5	response to interferon-gamma	834; 958; 960; 2633; 2634; 3055; 3113; 3394; 3460; 3659; 3665; 4281; 4938; 4939; 6347; 6351; 6352; 6355; 7097; 7157; 7412; 7791; 8519; 9111; 10437; 10475; 10537	CCL2; TRIM38; CCL4; CCL5; CCL8; IFNGR2; HCK; ZYX; MID1; UBD; OAS1; OAS2; CD44; IFITM1; GBP2; GBP1; CD40; IFI30; VCAM1; TP53; IRF1; IRF7; CASP1; IRF8; TLR2; HLA-DPA1; NMI	198	198
4.95071e-07	3.01993e-06	GO:0099081	c	2	supramolecular polymer	59; 70; 87; 631; 908; 1277; 1278; 1282; 1284; 1289; 1290; 1293; 1307; 1466; 1759; 2200; 2201; 2274; 2281; 2317; 3055; 3059; 3620; 3801; 3855; 3858; 3872; 3875; 3880; 3936; 4000; 4281; 4313; 4644; 4650; 4741; 4830; 5880; 203068; 6509; 6790; 7168; 7171; 7203; 7277; 7456; 7756; 7846; 8572; 8878; 9050; 9055; 9124; 140465; 9457; 9532; 9997; 10112; 10376; 10381; 23603; 11104; 11151; 11186; 11344; 80346…	ACTA2; BAG2; IDO1; EHBP1L1; RASSF1; ACTC1; KIF4A; CORO1C; KATNA1; CORO1A; DNM1; SCO2; TUBA4A; PSTPIP2; PRC1; LCP1; MID1; HAUS7; KIF20A; SRPRB; NEFM; CCT3; TUBA1A; TPM4; TPM1; KIFC3; FHL2; MICAL1; MYO5A; FHL5; HCLS1; FKBP1B; TUBB2B; CCT6A; REEP4; AURKA; PDLIM4; ZNF207; RAC2; PDLIM1; PDLIM3; TUBB6; TUBA1B; COTL1; KRT10; FBN2; TUBB3; FBN1; COL5A2; COL5A1; COL4A2; COL4A1; AHNAK2; HCK; COL16A1; BFSP1;…	982	980
5.11605e-07	4.54613e-05	GO:0017076	m	4	purine nucleotide binding	23; 59; 70; 109; 203; 309; 389; 391; 558; 695; 701; 11065; 864; 908; 997; 1196; 1263; 1436; 1445; 1606; 1759; 1841; 1969; 1973; 2193; 2268; 2633; 2634; 2669; 2769; 2770; 2932; 2935; 2987; 3055; 3098; 3101; 3654; 3801; 3932; 4067; 4174; 4542; 4628; 4644; 4650; 4830; 4893; 4938; 4939; 5026; 5287; 5579; 5603; 5604; 5704; 953; 5832; 5836; 5880; 5912; 5984; 6016; 6197; 6447; 203068; 6790; 6793; 6890; …	TAP1; BAG2; UBE2J1; BUB1B; AARSD1; PLK3; PLK2; AXL; CAMK1; POPDC2; FGR; OAS1; OAS2; ACTC1; LYN; IRAK1; PYGL; SCG5; ZAP70; ENTPD1; CSF1R; HK3; HK1; PIK3C2B; GUK1; KIFC3; STK17A; NKIRAS2; TWF2; NME1; ADCY3; DDX41; PSMC4; GSK3B; YARS2; RUNX3; MYO5A; ACTA2; NUAK1; DCLK1; RIT1; KATNA1; DNM1; TRIB3; ARL4C; PANK2; ABCF1; TUBA1C; CCT3; TUBA1A; CHEK2; GEM; GSPT1; CSK; TUBB6; GBP2; GBP1; TUBB3; MRAS; DAP3;…	1913	1911
5.28371e-07	1.15208e-05	GO:0051174	b	5	regulation of phosphorus metabolic process	109; 154; 187; 355; 65992; 558; 581; 627; 706; 718; 728; 836; 857; 891; 894; 920; 942; 948; 949; 958; 960; 1031; 1033; 1050; 1191; 1230; 1436; 1445; 1524; 51339; 1894; 1969; 2122; 2146; 2167; 2268; 2281; 2335; 55022; 2633; 2932; 3059; 3071; 3087; 3269; 3357; 3489; 3654; 3678; 3689; 3937; 3976; 4057; 4067; 4208; 4281; 4615; 5228; 5329; 5341; 5604; 5728; 5777; 5788; 5880; 5912; 5987; 5998; 5999; 61…	LIF; CD36; LAPTM5; C5AR1; PDCD10; BDNF; SEMA4C; AXL; CAV1; CAMK1; UCHL1; HTR2B; FGR; MICAL1; SRPX2; LYN; IRAK1; CDKN2C; SLCO3A1; SHC1; TRIM27; NUP93; INPP5F; CX3CR1; FN1; ADCY3; SCARB1; CCND2; SPRY1; GSK3B; PTEN; FKBP1B; DOK5; PID1; TLR8; CD300A; CCL2; CD2BP2; CCL4; CCL5; NUAK1; CCL8; RASSF2; ITGA5; TRIB3; MARCO; LILRB2; STYXL1; PRR5L; HRH1; MYD88; CHEK2; GDF11; CSK; GBP1; LAT; IGFBP6; APLNR; VEG…	1806	1805
5.36784e-07	2.36185e-06	GO:0007049	b	2	cell cycle	330; 389; 65992; 581; 586; 637; 701; 836; 11065; 864; 891; 894; 997; 1031; 1033; 1050; 1063; 1072; 1192; 1263; 1718; 1894; 2037; 2067; 2122; 2124; 2146; 2191; 2625; 2669; 2770; 2935; 3087; 3659; 3875; 3976; 4000; 4174; 4330; 4335; 4487; 4628; 5427; 5499; 5579; 5603; 5604; 5696; 5698; 5699; 5704; 5728; 5777; 5788; 5984; 6188; 6197; 6241; 6347; 6386; 6421; 203068; 6491; 6604; 6659; 6790; 6793; 6881…	LCMT1; LIF; CRLF3; BUB1B; MNT; PLK3; PLK2; UXT; ADAMTS1; CAMK1; STK10; ZNF207; CENPF; BCAT1; SMARCD3; CHFR; HHEX; GATA3; CCND2; UBD; PTEN; CINP; CCL2; SAC3D1; RPS27L; RASSF1; RASSF2; KATNA1; EED; STIL; RUNX3; TUBA1C; TUBA1B; TUBA1A; TIMELESS; TRIAP1; DONSON; CHEK2; GEM; GSPT1; TUBB6; MN1; TUBB3; SFPQ; RHOC; PTPN6; PBK; TUBB2B; UBE2I; IRF1; RPS6KA3; TP53; NAA10; UBE2C; TUBB; MELK; POLE2; DDRGK1; K…	1860	1859
5.61874e-07	1.19906e-05	GO:0019722	b	5	calcium-mediated signaling	100; 185; 695; 920; 1230; 1234; 1524; 2274; 2281; 2633; 2932; 3357; 5026; 5341; 5788; 6351; 7124; 7412; 7535; 729230; 8877; 9446; 9454; 7462; 29995; 8445; 57192; 27040	SPHK1; CCL4; LAT2; CD4; CCR1; CCR2; DYRK2; CCR5; P2RX5; LMCD1; FHL2; ZAP70; HTR2B; PTPRC; HOMER3; GBP1; TNF; MCOLN1; VCAM1; ADA; PLEK; GSTO1; CX3CR1; GSK3B; FKBP1B; LAT; AGTR1; BTK	212	212
5.96448e-07	4.98933e-06	GO:0040012	b	3	regulation of locomotion	100; 285; 389; 391; 397; 65992; 719; 728; 857; 949; 958; 1230; 1277; 1436; 1524; 1893; 1969; 2268; 2335; 2526; 2625; 3071; 3676; 3678; 4000; 4067; 4162; 4192; 4208; 4286; 4478; 4615; 5228; 5328; 5728; 5788; 5880; 5912; 6282; 6347; 6351; 6352; 6355; 6386; 6648; 6793; 7076; 7124; 7168; 7262; 7291; 7424; 7941; 729230; 8519; 8772; 8877; 9168; 9448; 9510; 9734; 23603; 10631; 10769; 1839; 11151; 11235;…	CCL2; SPHK1; NCKAP1L; MAP4K4; S100A11; CCL5; HDAC9; CCL8; PLK2; ITGA4; EPHA2; ECM1; SDCBP; CCR1; CCR2; C5AR1; TPM1; VASH1; MITF; SOD2; SEMA4C; DOCK10; CAV1; PGF; MDK; ADAMTS1; CCL4; HBEGF; TWIST1; TIMP1; CSF1R; PDCD10; FGR; CORO1C; PLA2G7; ARHGDIB; SRPX2; FADD; ANGPT2; PYCARD; LYN; MYD88; STK10; RAP2B; PLVAP; IFITM1; RAC2; PLXND1; DDRGK1; CD40; MCAM; ITGA5; POSTN; TNF; PLAU; VEGFC; ADA; RHOC; LMN…	1001	1001
6.17123e-07	2.64911e-06	GO:0048771	b	2	tissue remodeling	154; 558; 581; 633; 857; 1436; 1445; 1471; 1969; 2131; 3635; 3976; 3988; 4192; 4208; 4286; 4313; 4982; 5880; 7076; 7157; 729230; 9770; 10312	LIF; TIMP1; RASSF2; EPHA2; BGN; CCR2; MITF; AXL; CAV1; MDK; CSK; CSF1R; TCIRG1; CST3; LIPA; RAC2; EXT1; BAX; TNFRSF11B; TP53; INPP5D; MEF2C; ADRB2; MMP2	165	165
6.33542e-07	1.32384e-05	GO:0042590	b	5	antigen processing and presentation of exogenous peptide antigen via MHC class I	948; 1535; 1536; 2207; 4012; 4688; 4689; 5696; 5698; 5699; 5704; 6890; 10437; 5721; 50856; 23198	TAP1; NCF2; FCER1G; NCF4; CLEC4A; PSME4; PSMB10; PSME2; CD36; CYBB; CYBA; IFI30; PSMB9; PSMB8; LNPEP; PSMC4	80	80
6.34344e-07	4.54613e-05	GO:0035639	m	4	purine ribonucleoside triphosphate binding	23; 59; 70; 109; 203; 309; 389; 391; 558; 695; 701; 11065; 864; 908; 997; 1196; 1263; 1436; 1445; 1606; 1759; 1841; 1969; 1973; 2193; 2268; 2633; 2634; 2669; 2769; 2770; 2932; 2935; 2987; 3055; 3098; 3101; 3654; 3801; 3932; 4067; 4174; 4542; 4628; 4644; 4650; 4830; 4893; 4938; 4939; 5026; 5287; 5579; 5603; 5604; 5704; 953; 5832; 5836; 5880; 5912; 5984; 6016; 6197; 6447; 203068; 6790; 6793; 6890; …	TAP1; UBE2J1; BUB1B; AARSD1; PLK3; PLK2; AXL; CAMK1; FGR; OAS1; OAS2; ACTC1; LYN; IRAK1; PYGL; SCG5; ZAP70; ENTPD1; CSF1R; HK3; HK1; PIK3C2B; GUK1; KIFC3; STK17A; NKIRAS2; TWF2; NME1; ADCY3; DDX41; PSMC4; GSK3B; YARS2; RUNX3; MYO5A; ACTA2; NUAK1; DCLK1; RIT1; KATNA1; DNM1; TRIB3; ARL4C; PANK2; ABCF1; TUBA1C; CCT3; TUBA1A; CHEK2; GEM; GSPT1; CSK; TUBB6; GBP2; GBP1; TUBB3; MRAS; DAP3; RHOC; HCK; RH…	1830	1829
6.86212e-07	8.31353e-06	GO:0098657	b	4	import into cell	154; 391; 432; 483; 558; 717; 718; 857; 919; 929; 948; 949; 1175; 1191; 1445; 1535; 1759; 1794; 2207; 2219; 2268; 2350; 2824; 3040; 3043; 3055; 3071; 3339; 3357; 3394; 3560; 3587; 3676; 3683; 3684; 3689; 3759; 4017; 4067; 4240; 4688; 4689; 4830; 4615; 5728; 5788; 5806; 5880; 5999; 6347; 6386; 6509; 7097; 7124; 7305; 7409; 7456; 23191; 8685; 8877; 9332; 10095; 10211; 10244; 10347; 10462; 23603; 11…	CCL2; NCF2; SPHK1; NCKAP1L; CYFIP1; IL10RA; MFGE8; NCF4; DOCK2; HSPG2; ITGA4; CD36; HBB; CORO1C; CD247; DNM1; SLC15A3; GPM6B; STAB1; SH3GL1; AXL; CAV1; COLEC12; AP2S1; MARCO; WIPF1; ABCA7; TYROBP; TRDC; PTX3; ADRB2; FGR; CDC42SE1; RGS4; SYT11; HTR2B; C3; C2; LYN; FCER1G; FLOT1; SDCBP; MICALL1; FCN1; ITGB2; RAC2; CSK; SCARA3; TMPRSS3; ATP1B3; RABEPK; ASGR1; CYBA; PYCARD; CLU; HBA2; RHOG; PTPRC; CL…	1021	1021
6.87142e-07	8.31353e-06	GO:0007264	b	4	small GTPase mediated signal transduction	2; 185; 389; 391; 397; 1072; 1278; 1786; 1794; 1894; 2841; 4067; 4650; 4893; 5877; 5880; 5912; 6016; 6464; 7157; 7409; 23191; 8477; 8878; 9046; 9448; 9459; 10161; 10211; 10252; 10287; 10769; 11135; 11186; 11235; 10235; 29984; 54509; 55379; 22808; 55843; 23108; 56882; 27040; 27128; 29899; 30851; 6494; 55619	RASGRP2; CYFIP1; MAP4K4; DOCK2; CYTH4; PLK2; RIT1; GPR18; SPRY1; PDCD10; DOCK10; A2M; ECT2; ARHGEF6; RAP1GAP2; DNMT1; NRAS; CDC42SE1; DOK2; RASSF1; ARHGDIB; RABIF; LYN; FLOT1; RAP2B; RAC2; SHC1; CDC42EP1; SIPA1; MRAS; GPR65; CFL1; RHOC; LRRC59; RHOG; RHOF; RHOD; SQSTM1; TAX1BP3; TP53; VAV1; GPSM2; RGS19; ARHGAP15; COL1A2; MYO9B; LAT; AGTR1; LPAR6	502	502
6.89566e-07	8.31353e-06	GO:0071236	b	4	cellular response to antibiotic	109; 558; 1191; 1396; 1536; 1894; 2146; 2770; 3779; 4208; 5321; 5603; 5728; 6188; 6648; 7157; 8877; 8914; 1788; 11235; 10280	KCNMB1; MEF2C; SPHK1; DNMT3A; SOD2; TP53; ECT2; ADCY3; TIMELESS; CYBB; PTEN; EZH2; RPS3; MAPK13; PDCD10; CLU; PLA2G4A; CRIP1; SIGMAR1; AXL; GNAI1	132	132
6.96942e-07	5.73888e-06	GO:0002250	b	3	adaptive immune response	100; 695; 712; 713; 715; 717; 718; 912; 915; 919; 920; 942; 958; 962; 1075; 1191; 1445; 1520; 2067; 2207; 2625; 3108; 3109; 3113; 3142; 3635; 3659; 3665; 3903; 4067; 4208; 4277; 4615; 5321; 5551; 5579; 5777; 5788; 5971; 5987; 6890; 7124; 7133; 7158; 7535; 729230; 8772; 10312; 10462; 51311; 100507436; 50856; 51744; 54440; 54941; 22914; 23180; 56253; 57192; 27040; 7462; 28526; 10288; 29108	TAP1; CLEC10A; CD1D; SASH3; LAT2; ERCC1; CCR2; CRTAM; CD4; PTPN6; CD247; LAIR1; IRF7; MCOLN1; MICB; MICA; TCIRG1; FCER1G; TNFRSF1B; TRDC; CD86; PYCARD; RFTN1; ZAP70; FADD; C3; C2; LYN; MYD88; RNF125; PRKCB; CD48; CSK; CLEC4A; CTSC; CD40; LAT; TNF; TP53BP1; PRF1; ADA; CLU; PLA2G4A; CTSS; GATA3; LILRB2; CD244; IRF1; INPP5D; HLX; KLRK1; HLA-DMB; RELB; C1QB; C1QA; MEF2C; TRIM27; PTPRC; HLA-DPA1; C1R;…	733	731
7.36352e-07	3.08567e-06	GO:0007568	b	2	aging	100; 597; 706; 712; 968; 1075; 1284; 1311; 2067; 3635; 3654; 3689; 3779; 4000; 4017; 4335; 4521; 5549; 5604; 5728; 6648; 7076; 7133; 7157; 7291; 7351; 7412; 9891; 1788; 10769; 11200; 51022; 22846; 51761	TIMP1; ERCC1; PLK2; GLRX2; MAP2K1; DNMT3A; UCP2; LOXL2; TP53; TWIST1; MNT; NUDT1; PRELP; IRAK1; CHEK2; ITGB2; SOD2; ATP8A2; COMP; CTSC; CD68; COL4A2; ADA; NUAK1; TNFRSF1B; LMNA; TSPO; KCNMB1; INPP5D; VASH1; BCL2A1; C1QA; PTEN; VCAM1	293	292
7.42501e-07	6.01997e-06	GO:0010035	b	3	response to inorganic substance	100; 241; 558; 706; 712; 836; 841; 857; 891; 929; 948; 955; 1050; 1277; 1396; 1536; 1841; 1894; 2067; 2146; 2167; 2281; 2876; 3040; 3043; 3710; 3779; 4017; 4208; 4521; 4982; 5499; 5603; 5728; 6188; 6648; 7124; 7351; 7412; 8877; 8914; 9775; 10312; 1788; 11235; 23208; 10235; 10280; 51022; 57192; 6494	RASGRP2; SPHK1; ERCC1; CD36; HBB; FABP4; ALOX5AP; RPS3; CASP8; MAPK13; PDCD10; AXL; CAV1; MEF2C; CEBPA; GLRX2; ECT2; TIMELESS; TCIRG1; SYT11; SIPA1; FKBP1B; ENTPD6; DNMT3A; SOD2; NUDT1; LOXL2; CYBB; TNF; MCOLN1; VCAM1; TNFRSF11B; ADA; ITPR3; UCP2; HBA2; TSPO; KCNMB1; CCNB1; CASP3; PPP1CA; C1QA; GPX1; PTEN; CD14; EZH2; DTYMK; COL1A1; CRIP1; SIGMAR1; EIF4A3	535	533
7.54858e-07	6.91953e-06	GO:0036094	m	2	small molecule binding	23; 59; 70; 100; 109; 203; 211; 241; 309; 389; 391; 558; 695; 701; 706; 11065; 857; 864; 874; 908; 960; 997; 1196; 1263; 1436; 1445; 1536; 1606; 1718; 1759; 1841; 1969; 1973; 2167; 2193; 2219; 2268; 2281; 2350; 2633; 2634; 2669; 2743; 2769; 2770; 2932; 2935; 2987; 3040; 3043; 3055; 3098; 3101; 3654; 3704; 3710; 3801; 3932; 4067; 4174; 29925; 4542; 4628; 4644; 4650; 4830; 4893; 4907; 4938; 4939; 5…	TAP1; BAG2; UBE2J1; LYVE1; BUB1B; AARSD1; PLK3; PLK2; SIDT1; HBB; POLR3B; KIF4A; OSBPL3; AXL; CAV1; CAMK1; POPDC2; FGR; OAS1; MICAL1; OAS2; ACTC1; LYN; IRAK1; PYGL; SCG5; ZAP70; SOD2; ENTPD1; CSF1R; HK3; HK1; RBP1; GUK1; CHFR; KIFC3; STK17A; NKIRAS2; TWF2; NME1; ADCY3; DDX41; PSMC4; GSK3B; YARS2; RUNX3; FKBP1B; MYO5A; ACTA2; NUAK1; DCLK1; GSPT1; RIT1; KATNA1; DNM1; TRIB3; ARL4C; PANK2; ABCF1; TUB…	2568	2565
7.65579e-07	6.11303e-06	GO:0044770	b	3	cell cycle phase transition	65992; 581; 586; 637; 701; 11065; 891; 894; 997; 1031; 1033; 1063; 1263; 2146; 2935; 4174; 4330; 5427; 5696; 5698; 5699; 5704; 5728; 5777; 5788; 6241; 6347; 203068; 6604; 6659; 6790; 6881; 7157; 7277; 7756; 7846; 8914; 9133; 9510; 51339; 10403; 10460; 10537; 10769; 11200; 51451; 5721; 55743; 9833; 51065; 51379; 51499; 23198; 57099; 29980; 55559	CCL2; LCMT1; TACC3; CRLF3; ZNF207; BUB1B; TIMELESS; PLK3; PLK2; BAX; EZH2; RRM2; CHFR; DACT1; SOX4; DONSON; ADAMTS1; RPS27L; MELK; CDKN3; NDC80; BID; PSMB10; CDC34; TRIAP1; AVEN; AURKA; CENPF; HAUS7; PSMC4; CDKN2C; GSPT1; MN1; PSME4; DDRGK1; PSME2; BCAT1; MCM5; SMARCD3; TUBA4A; PTPN6; CCNB2; CCNB1; TP53; CHEK2; UBE2C; CCND2; TUBB; UBD; PTEN; TAF10; PTPRC; POLE2; PSMB9; PSMB8; TUBA1A	609	609
7.70148e-07	1.54915e-05	GO:0050851	b	5	antigen receptor-mediated signaling pathway	100; 581; 695; 784; 915; 919; 920; 1445; 2625; 2633; 3071; 3113; 3635; 3932; 3937; 4067; 4208; 4332; 5579; 5696; 5698; 5699; 5704; 5777; 5788; 6188; 7535; 7805; 9404; 11314; 7462; 79037; 5721; 23180; 23198; 27040; 28526	NCKAP1L; LPXN; PSMB10; BAX; CD4; LAPTM5; CD247; RPS3; CACNB3; LAT2; TRDC; PTPN6; RFTN1; ZAP70; MNDA; LYN; PSMC4; PSME4; CSK; GBP1; PRKCB; PSME2; LAT; ADA; LCP2; GATA3; INPP5D; MEF2C; PTPRC; PSMB9; PSMB8; HLA-DPA1; PVRIG; CD300A; CD3D; LCK; BTK	333	333
7.77693e-07	1.54915e-05	GO:0008630	b	5	intrinsic apoptotic signaling pathway in response to DNA damage	581; 597; 637; 960; 1191; 1396; 1969; 3428; 6188; 7124; 7133; 7157; 11200; 8445; 51065; 51499; 29108; 64782	TNFRSF1B; TP53; RPS27L; BCL2A1; DYRK2; CD44; BID; EPHA2; BAX; TRIAP1; CHEK2; IFI16; TNF; RPS3; PYCARD; CLU; CRIP1; AEN	101	101
7.87705e-07	1.54915e-05	GO:0060333	b	5	interferon-gamma-mediated signaling pathway	960; 2633; 2634; 3055; 3113; 3394; 3460; 3659; 3665; 4281; 4938; 4939; 7157; 7412; 9111; 10437; 10475	IRF1; TRIM38; IRF7; TP53; CD44; GBP1; IRF8; IFI30; OAS1; OAS2; VCAM1; IFNGR2; GBP2; HLA-DPA1; HCK; NMI; MID1	91	91
7.88352e-07	6.20092e-06	GO:0000278	b	3	mitotic cell cycle	389; 581; 586; 637; 701; 11065; 891; 894; 997; 1031; 1033; 1063; 1263; 1894; 2146; 2191; 2669; 2770; 2935; 4000; 4174; 4628; 5427; 5579; 5696; 5698; 5699; 5704; 5728; 5777; 6241; 6347; 6386; 203068; 6491; 6604; 6659; 6790; 6881; 7124; 7157; 7277; 7756; 7846; 8260; 8877; 9055; 9133; 9510; 9960; 10112; 10252; 51339; 10376; 10381; 10403; 10460; 10537; 1788; 10769; 11200; 51451; 5721; 55743; 80346; 9…	MYH10; CCL2; SPHK1; TACC3; CRLF3; ZNF207; BUB1B; DONSON; PLK3; USP3; BAX; SDCBP; SPRY1; EZH2; RRM2; NDC80; PRC1; DACT1; SOX4; GNAI1; STIL; ADAMTS1; RPS27L; ECT2; MELK; CDKN3; TUBA1B; BID; PSMB10; CDC34; LCMT1; TRIAP1; AVEN; RRS1; AURKA; GPSM2; TUBB2B; PSMC4; REEP4; GEM; CHFR; HAUS7; CDKN2C; GSPT1; DNMT3A; PLK2; TUBB6; CENPF; PSME4; PRKCB; PSME2; TUBB3; BCAT1; MCM5; TNF; SMARCD3; RHOC; TUBA4A; LMN…	1008	1008
8.29497e-07	9.88945e-06	GO:0040017	b	4	positive regulation of locomotion	389; 65992; 719; 728; 857; 949; 958; 1230; 1277; 1436; 1524; 2268; 2335; 2526; 2625; 3071; 3676; 3678; 4067; 4162; 4192; 5228; 5328; 5788; 5880; 6282; 6351; 6352; 6355; 6386; 6648; 7124; 7291; 7424; 7941; 729230; 8772; 8877; 9448; 9510; 9734; 10631; 10769; 1839; 11151; 11235; 29984; 83483; 347733; 54910; 23625; 27286; 29108	SPHK1; NCKAP1L; MAP4K4; CCL4; CCL5; HDAC9; CCL8; PLK2; ITGA4; ITGA5; SDCBP; CCR1; CCR2; C5AR1; S100A11; SOD2; SEMA4C; CAV1; PGF; MDK; ADAMTS1; HBEGF; TWIST1; CSF1R; FGR; PLA2G7; SRPX2; FADD; PYCARD; LYN; TUBB2B; PLVAP; RAC2; DDRGK1; CD40; MCAM; POSTN; TNF; PLAU; VEGFC; PDCD10; RHOC; GATA3; RHOD; CX3CR1; FN1; C3AR1; SCARB1; CORO1A; FUT4; PTPRC; COL1A1; FAM89B	565	565
8.55291e-07	1.00849e-05	GO:0033993	b	4	response to lipid	109; 65992; 558; 706; 728; 834; 836; 841; 857; 891; 920; 929; 942; 948; 949; 958; 968; 1036; 1191; 1234; 1277; 1524; 1536; 2146; 55022; 2720; 2770; 2919; 2921; 3055; 3371; 3394; 3587; 3620; 3654; 3779; 4057; 4067; 4208; 4277; 4330; 4478; 4830; 4615; 5728; 5732; 6197; 6347; 6352; 6372; 6586; 6648; 7035; 7056; 7097; 7124; 7133; 7351; 7412; 7533; 7584; 57048; 9450; 10095; 10631; 1788; 11344; 58189; …	CCL2; PLSCR3; IRF8; IL10RA; CCL5; IDO1; CDO1; CD36; CD4; MSN; C5AR1; CCR5; HCK; SOD2; LY86; GLB1; AXL; CAV1; TLR2; LILRB2; UCP2; LY96; PTGER2; CD86; YWHAH; SLIT3; TFPI; PYCARD; LYN; GNAI1; MICB; KCNMB1; DNMT3A; MYD88; CXCL3; MN1; DDRGK1; CD40; CD68; CYBB; POSTN; RPS6KA3; LTF; TNC; WFDC1; CLU; THBD; TWF2; TSPO; NME1; CXCL1; CCNB1; IRAK1; TNFRSF1B; CASP3; CX3CR1; CASP1; ZNF35; ARPC1B; SCARB1; ADCY3…	863	863
9.02879e-07	1.87598e-05	GO:0005773	c	4	vacuole	100; 154; 309; 412; 633; 718; 719; 912; 949; 968; 1075; 1175; 1513; 1520; 2331; 2517; 2717; 2720; 2760; 2770; 2990; 3055; 3108; 3109; 3113; 3339; 3988; 4012; 4069; 4125; 4332; 51316; 4644; 4688; 4689; 4758; 5549; 5551; 5552; 6039; 6386; 203068; 7056; 7805; 8530; 8635; 8878; 9342; 10211; 10312; 10437; 10578; 11010; 23208; 51311; 80342; 81618; 51296; 54847; 55332; 23531; 23545; 89845; 57192; 29100;…	NCF2; CD1D; GNLY; MAN2B1; GLA; STS; SIDT1; BGN; SDCBP; LAPTM5; GLIPR1; SLC15A3; SRGN; SNAP29; RNASET2; GNAI1; TRAF3IP3; ITM2C; AP2S1; MNDA; PLAC8; NCF4; LYZ; SYT11; TMEM208; FMOD; C3; PYCARD; PRELP; CST7; GUSB; LIPA; DRAM1; CTSK; ANXA6; TMEM165; RNASE6; CTSC; IFI30; CD68; LNPEP; MCOLN1; PRF1; ADA; HCK; THBD; CTSS; TLR8; ABCC10; NRBF2; SQSTM1; C3AR1; SCARB1; GM2A; TUBB; GLB1; NEU1; TCIRG1; ADRB2; …	800	800
9.06966e-07	1.7494e-05	GO:0045786	b	5	negative regulation of cell cycle	27339; 581; 701; 836; 864; 891; 1031; 1033; 1050; 1063; 1263; 51339; 1718; 2124; 2146; 2191; 2625; 3087; 3659; 3976; 5604; 5696; 5698; 5699; 5704; 5728; 6241; 6347; 6659; 6790; 7124; 7157; 7158; 7756; 8260; 8409; 8726; 8914; 10403; 10769; 11186; 11200; 51451; 5721; 51065; 51379; 51499; 22846; 55743; 23198; 23378; 23468; 57099; 29980; 6494	CCL2; LCMT1; LIF; CRLF3; ZNF207; BUB1B; RASSF1; PLK3; PLK2; BAX; MAP2K1; EZH2; RRM2; EED; CBX5; DACT1; SOX4; DONSON; CEBPA; UXT; AVEN; RPS27L; PTEN; PRPF19; NDC80; FAP; PSMB10; TIMELESS; TRIAP1; VASH1; RRP8; AURKA; SIPA1; PSMC4; CDKN2C; HHEX; CENPF; PSME4; PSME2; IRF1; TNF; TP53BP1; CHFR; EVI2B; GATA3; DHCR24; CCNB1; TP53; CASP3; NAA10; CHEK2; RUNX3; CDKN3; PSMB9; PSMB8	597	597
9.17235e-07	7.09178e-06	GO:0050878	b	3	regulation of body fluid levels	2; 87; 100; 109; 187; 558; 829; 857; 948; 958; 1036; 1192; 1277; 1278; 1311; 1606; 2131; 2191; 2207; 2313; 2335; 2625; 2769; 3043; 3659; 3710; 3932; 3937; 4067; 4830; 4939; 5026; 5321; 5328; 5329; 5341; 5579; 953; 5777; 5912; 7035; 7056; 7409; 9158; 10544; 23468; 10019; 64780; 64834	PLAUR; CDO1; CD36; HBB; ITPR3; CBX5; P2RX5; A2M; AXL; CAV1; FCER1G; ENTPD1; FAP; PTPN6; MICAL1; OAS2; TFPI; LYN; DGKA; PROCR; RAP2B; LCP2; EXT1; CLIC1; COMP; PRKCB; FLI1; CAPZA1; PLAU; CD40; SH2B3; ADA; THBD; IRF1; PLA2G4A; PLEK; GATA3; ACTN1; APLNR; NME1; FN1; ADCY3; VAV1; FIBP; ELOVL1; GNA15; COL1A2; COL1A1; LCK	507	507
9.28525e-07	7.09178e-06	GO:0009888	b	3	tissue development	59; 70; 100; 154; 240; 309; 389; 412; 65992; 581; 631; 633; 695; 718; 836; 857; 864; 871; 891; 960; 1063; 1175; 1230; 1277; 1278; 1282; 1284; 1289; 1290; 1306; 1311; 1396; 1436; 1466; 1475; 1513; 1718; 1893; 1969; 2012; 2131; 2146; 2201; 2268; 2274; 2335; 2625; 2824; 2876; 2932; 3055; 3142; 3182; 3212; 3357; 3371; 3676; 3678; 3679; 3684; 3689; 3855; 3858; 3872; 3875; 3880; 3915; 3936; 3976; 4017;…	LIF; TIMP1; BGN; GPM6B; PDCD10; SEMA4C; CAV1; COL1A1; POPDC2; FGR; PLXND1; TAGLN2; CTSK; EXT1; CENPF; ALOX5; POSTN; GATA3; COL15A1; FN1; SECTM1; GSK3B; RUNX3; CSRP2; ACTA2; HSPG2; ITGA4; ITGA5; ITGA7; PHLDA2; AP2S1; PTEN; TIMELESS; THBS3; SOX17; HTR2B; MYD88; PSME4; GDF11; RCN3; HOXB2; PSME2; EMP1; TUBB3; CYTL1; COL4A2; COL4A1; RHOC; HCK; BFSP1; CSGALNACT1; TP53; HLX; KRT17; ITGAM; KRT10; CRIP1; …	1989	1986
9.30762e-07	5.00285e-05	GO:0032555	m	4	purine ribonucleotide binding	23; 59; 70; 109; 203; 309; 389; 391; 558; 695; 701; 11065; 864; 908; 997; 1196; 1263; 1436; 1445; 1606; 1759; 1841; 1969; 1973; 2193; 2268; 2633; 2634; 2669; 2769; 2770; 2932; 2935; 2987; 3055; 3098; 3101; 3654; 3801; 3932; 4067; 4174; 4542; 4628; 4644; 4650; 4830; 4893; 4938; 4939; 5026; 5287; 5579; 5603; 5604; 5704; 953; 5832; 5836; 5880; 5912; 5984; 6016; 6197; 6447; 203068; 6790; 6793; 6890; …	TAP1; UBE2J1; BUB1B; AARSD1; PLK3; PLK2; AXL; CAMK1; POPDC2; FGR; OAS1; OAS2; ACTC1; LYN; IRAK1; PYGL; SCG5; ZAP70; ENTPD1; CSF1R; HK3; HK1; PIK3C2B; GUK1; KIFC3; STK17A; NKIRAS2; TWF2; NME1; ADCY3; DDX41; PSMC4; GSK3B; YARS2; RUNX3; MYO5A; ACTA2; NUAK1; DCLK1; RIT1; KATNA1; DNM1; TRIB3; ARL4C; PANK2; ABCF1; TUBA1C; CCT3; TUBA1A; CHEK2; GEM; GSPT1; CSK; TUBB6; GBP2; GBP1; TUBB3; MRAS; DAP3; RHOC;…	1898	1896
9.54851e-07	1.80701e-05	GO:0001818	b	5	negative regulation of cytokine production	558; 695; 706; 1445; 1524; 1969; 2335; 2615; 2625; 2633; 3071; 3620; 3635; 4057; 5552; 5777; 5788; 5971; 5987; 7072; 7124; 7291; 7305; 7805; 23208; 9111; 9454; 9734; 11326; 51311; 50856; 54941; 29108	NCKAP1L; HDAC9; RNF125; VSIG4; EPHA2; LAPTM5; IDO1; SRGN; AXL; TWIST1; GATA3; SYT11; RELB; HOMER3; CSK; GBP1; TRIM27; TNF; LTF; PYCARD; TSPO; PTPN6; INPP5D; CX3CR1; FN1; LRRC32; CLEC4A; TIA1; TYROBP; PTPRC; TLR8; BTK; NMI	282	282
1.0109e-06	1.87766e-05	GO:1990266	b	5	neutrophil migration	391; 719; 728; 2207; 2919; 2921; 3071; 3689; 4192; 4615; 5479; 5880; 6347; 6351; 6352; 6355; 6372; 7409; 9948; 51192	CXCL1; MDK; FCER1G; NCKAP1L; RAC2; WDR1; CCL4; CCL5; VAV1; C3AR1; CCL8; CXCL6; CXCL3; ITGB2; C5AR1; CKLF; CCL2; MYD88; RHOG; PPIB	124	124
1.06903e-06	1.94952e-05	GO:0010564	b	5	regulation of cell cycle process	65992; 581; 637; 701; 11065; 891; 894; 1031; 1063; 1263; 51339; 1894; 2124; 2146; 2191; 2770; 3976; 4330; 4487; 55559; 5696; 5698; 5699; 5704; 5728; 5777; 6241; 6347; 6421; 203068; 6491; 6604; 6659; 6790; 7157; 7277; 7756; 7846; 8260; 8409; 8726; 8877; 9055; 9510; 10112; 10403; 10460; 10537; 10769; 11200; 51451; 5721; 51065; 51379; 51499; 55226; 55743; 23198; 23378; 23468; 57099; 26973; 27044; 29…	CCL2; LCMT1; LIF; TACC3; CRLF3; ZNF207; BUB1B; RRP8; CHORDC1; PLK3; PLK2; SPHK1; BAX; EZH2; RRM2; NDC80; EED; PRC1; DACT1; CBX5; SOX4; GNAI1; STIL; ADAMTS1; RPS27L; ECT2; HAUS7; BID; PSMB10; TRIAP1; AVEN; AURKA; MN1; MSX1; DONSON; PSMC4; CHFR; CDKN2C; CENPF; PSME4; DDRGK1; PSME2; UXT; SFPQ; SMARCD3; SND1; TUBA4A; EVI2B; PTPN6; NAT10; CCNB1; TP53; NAA10; TUBA1A; CHEK2; UBE2C; CCND2; TUBB; UBD; PTE…	756	756
1.12349e-06	1.73017e-05	GO:0005884	c	5	actin filament	70; 87; 3055; 3059; 3936; 4644; 4650; 5880; 7168; 7171; 7456; 8572; 9050; 9124; 11151; 11344; 23406; 254102; 27295	PDLIM4; ACTN1; TWF2; RAC2; PDLIM1; PDLIM3; ACTC1; TPM4; TPM1; EHBP1L1; WIPF1; CORO1A; MYO9B; PSTPIP2; HCLS1; HCK; MYO5A; COTL1; LCP1	114	114
1.18813e-06	2.12803e-05	GO:0007265	b	5	Ras protein signal transduction	185; 391; 397; 1072; 1278; 1786; 2841; 4067; 4650; 4893; 5880; 5912; 6016; 6464; 7157; 7409; 23191; 8477; 8878; 9046; 9448; 10161; 10211; 10252; 10769; 11135; 11186; 11235; 55379; 22808; 56882; 27040; 27128; 10235; 29899; 29984; 30851	RASGRP2; CYFIP1; MAP4K4; RASSF1; PLK2; RIT1; GPR18; SPRY1; PDCD10; DNMT1; NRAS; CDC42SE1; DOK2; ARHGDIB; LYN; FLOT1; RAP2B; RAC2; SHC1; CDC42EP1; MRAS; GPR65; CFL1; LRRC59; RHOG; CYTH4; RHOD; SQSTM1; TAX1BP3; TP53; VAV1; GPSM2; COL1A2; MYO9B; LAT; AGTR1; LPAR6	339	339
1.1976e-06	9.01619e-06	GO:0070265	b	3	necrotic cell death	330; 355; 581; 706; 834; 841; 857; 929; 5836; 7124; 7157; 8772; 23643	TP53; CASP1; FAS; BIRC3; CASP8; PYGL; CD14; TNF; BAX; FADD; LY96; TSPO; CAV1	56	56
1.23524e-06	9.16859e-06	GO:0032989	b	3	cellular component morphogenesis	70; 87; 389; 391; 558; 581; 627; 836; 960; 1010; 1072; 1191; 1306; 1436; 1466; 1894; 1969; 2131; 2268; 2314; 2335; 55022; 2625; 2633; 2932; 3055; 3071; 3676; 3679; 3689; 3880; 3915; 3988; 4192; 4208; 4478; 4487; 4628; 4854; 5376; 5604; 5699; 5728; 5777; 5880; 6281; 6347; 6464; 6586; 6790; 7097; 7168; 7533; 7940; 23191; 9046; 9201; 9334; 9404; 9448; 9948; 10211; 10381; 23603; 10631; 11135; 11151; …	LYPLA2; S100A10; BDNF; SEMA4C; AXL; FGR; CDC42SE1; FLII; PLXND1; LIPA; SHC1; EXT1; POSTN; GATA3; COL15A1; TWF2; LST1; FN1; ROBO3; GSK3B; TLR2; PTEN; ARHGAP15; PID1; CSRP2; CCL2; ENAH; DCLK1; ITGA7; PANK2; SOX17; B4GALT5; GBP1; TUBB3; RHOC; HCK; LAMC1; RHOG; RHOF; TUBB2B; PMP22; MEF2C; FLOT1; KRT19; MYH10; PSMB10; ACTC1; EPHA2; NCKAP1L; DOCK10; MDK; CSF1R; TPM1; PTPN6; RHOD; FGD6; ATP8A2; ITGA4; C…	1103	1103
1.34423e-06	1.36944e-05	GO:0099512	c	3	supramolecular fiber	59; 70; 87; 631; 908; 1277; 1278; 1289; 1290; 1293; 1307; 1466; 1759; 2200; 2201; 2274; 2281; 2317; 3055; 3059; 3620; 3801; 3855; 3858; 3872; 3875; 3880; 3936; 4000; 4281; 4313; 4644; 4650; 4741; 4830; 5880; 203068; 6509; 6790; 7168; 7171; 7203; 7277; 7456; 7756; 7846; 8572; 8878; 9050; 9055; 9124; 140465; 9457; 9532; 9997; 10112; 10376; 10381; 23603; 11104; 11151; 11186; 11344; 80346; 113146; 84…	ACTA2; COL6A3; IDO1; EHBP1L1; RASSF1; ACTC1; KIF4A; BAG2; CORO1C; KATNA1; CORO1A; DNM1; SCO2; TUBA4A; PSTPIP2; PRC1; LCP1; MID1; HAUS7; KIF20A; SRPRB; NEFM; CCT3; TUBA1A; TPM4; TPM1; FHL2; MICAL1; MYO5A; FHL5; HCLS1; FKBP1B; TUBB2B; CCT6A; REEP4; AURKA; PDLIM4; ZNF207; RAC2; PDLIM1; PDLIM3; TUBB6; TUBA1B; COTL1; KRT10; FBN2; TUBB3; BFSP1; COL5A2; COL5A1; AHNAK2; HCK; COL16A1; FBN1; KIFC3; TUBA1C;…	974	972
1.38215e-06	1.61201e-05	GO:0051049	b	4	regulation of transport	100; 154; 185; 187; 240; 483; 558; 581; 637; 706; 717; 718; 784; 841; 857; 920; 929; 948; 949; 1175; 1191; 1192; 1230; 1263; 1445; 1520; 1535; 1536; 1794; 1894; 2207; 2268; 2281; 55022; 2669; 2824; 2932; 3002; 3055; 3059; 3071; 3560; 3684; 3689; 3710; 3759; 3779; 3936; 3976; 4067; 4208; 4240; 4478; 4628; 4939; 5026; 5321; 5579; 5604; 5728; 5777; 5788; 5806; 5880; 5987; 5999; 6347; 6351; 6352; 638…	LIF; NETO2; UBE2J1; MFGE8; REM1; PLK3; TSPAN13; CD36; FXYD5; GPM6B; PDCD10; AXL; CAV1; TP53; CAMK1; FGR; MICAL1; OAS2; LYN; SCG5; WDR1; ALOX5; TRIM27; ATP1B3; CACNA2D3; CTSS; KCNMB1; INPP5F; SCARB1; GSK3B; TLR2; PTEN; FKBP1B; PID1; CD300A; CCL2; CCL4; CCL5; DOCK2; ANO1; TRIB3; AP2S1; LILRB2; PRR5L; TRIAP1; SYT11; GEM; CSK; KCNK15; VEGFC; ITPR3; PTPN6; GSTO1; APLNR; GZMB; MEF2C; RHBDF1; CD14; TNF;…	1715	1713
1.41938e-06	1.63763e-05	GO:0001501	b	4	skeletal system development	309; 65992; 633; 864; 871; 960; 1277; 1278; 1290; 1311; 1893; 1969; 2131; 2200; 2201; 2268; 2313; 3212; 3216; 3223; 3714; 4017; 4057; 4192; 4208; 4313; 4487; 4982; 5479; 5549; 5777; 5788; 6197; 6659; 7004; 7045; 7059; 7076; 7157; 7291; 7305; 9770; 9775; 10220; 54360; 55790; 10019	SH2B3; TIMP1; RASSF2; EPHA2; BGN; HOXC6; SOX4; TEAD4; MDK; LOXL2; PTPRC; TWIST1; THBS3; FGR; HOXB6; COMP; JAG2; MSX1; PRELP; FBN2; GDF11; EXT1; ANXA6; HOXB2; CD44; DDRGK1; FLI1; FBN1; COL5A2; TYROBP; CYTL1; ECM1; TNFRSF11B; PTPN6; CSGALNACT1; RPS6KA3; TP53; MEF2C; RUNX3; COL1A2; COL1A1; TGFBI; SERPINH1; MMP2; PPIB; EIF4A3; LTF	486	485
1.4345e-06	1.37543e-05	GO:0043231	c	3	intracellular membrane-bounded organelle	23; 100; 109; 154; 27339; 211; 240; 241; 285; 309; 313; 330; 355; 389; 391; 412; 65992; 558; 581; 586; 597; 627; 633; 637; 695; 701; 705; 706; 718; 719; 834; 836; 841; 11065; 857; 864; 871; 874; 891; 894; 912; 919; 920; 929; 948; 949; 955; 958; 960; 968; 997; 1031; 1050; 1063; 1072; 1075; 1175; 1191; 1192; 1196; 1263; 1277; 1278; 1282; 1284; 1289; 1290; 1292; 1293; 1306; 1307; 1363; 1436; 1466; 1…	TAP1; MFGE8; BUB1B; CPE; LAPTM5; PDCD10; UBE2J1; BYSL; COMMD9; CAMK1; RAP1GAP2; PPRC1; MANF; IRAK1; VASH1; OSGEP; NUP93; BCAT1; PIK3C2B; SMARCD3; BGN; OSBPL3; MS4A4A; GATA3; COL15A1; LST1; SNN; CCND2; PARP12; SNAP29; PTEN; LAT; CSRP2; ZSCAN16; CD1D; RPS27L; NUAK1; NOP2; ITGA5; POLR1C; SFXN3; TMEM132A; PANK2; WDR46; WDR12; SOX17; TAX1BP3; RUSC1; GDF11; GAR1; PDLIM4; HOXB2; DNASE1L1; HOXB6; COL4A2;…	11317	11303
1.45777e-06	3.50496e-05	GO:0032553	m	3	ribonucleotide binding	23; 59; 70; 109; 203; 309; 389; 391; 558; 695; 701; 11065; 864; 908; 997; 1196; 1263; 1436; 1445; 1606; 1759; 1841; 1969; 1973; 2193; 2268; 2633; 2634; 2669; 2769; 2770; 2932; 2935; 2987; 3055; 3098; 3101; 3654; 3801; 3932; 4067; 4174; 29925; 4542; 4628; 4644; 4650; 4830; 4893; 4938; 4939; 5026; 5287; 5579; 5603; 5604; 5704; 953; 79690; 5832; 5836; 5880; 5912; 5984; 6016; 6197; 6447; 203068; 6790…	TAP1; UBE2J1; BUB1B; AARSD1; PLK3; PLK2; AXL; CAMK1; POPDC2; FGR; OAS1; OAS2; ACTC1; LYN; IRAK1; PYGL; SCG5; ZAP70; ENTPD1; CSF1R; HK3; HK1; PIK3C2B; GUK1; KIFC3; STK17A; NKIRAS2; TWF2; NME1; ADCY3; DDX41; PSMC4; GSK3B; YARS2; RUNX3; MYO5A; ACTA2; NUAK1; DCLK1; RIT1; KATNA1; DNM1; TRIB3; ARL4C; PANK2; ABCF1; TUBA1C; CCT3; TUBA1A; CHEK2; GEM; GSPT1; CSK; TUBB6; GBP2; GBP1; TUBB3; MRAS; DAP3; RHOC;…	1914	1912
1.46633e-06	1.07327e-05	GO:0019884	b	3	antigen processing and presentation of exogenous antigen	829; 912; 948; 1175; 1520; 1535; 1536; 2207; 3108; 3109; 3113; 4012; 4688; 4689; 5696; 5698; 5699; 5704; 6890; 10437; 51128; 5721; 50856; 23198; 24137	TAP1; NCF2; CD1D; NCF4; CD36; AP2S1; PSMB10; KIF4A; PSMC4; PSME4; PSME2; FCER1G; IFI30; CYBB; HLA-DPA1; CYBA; SAR1B; CTSS; CAPZA1; CLEC4A; PSMB9; PSMB8; LNPEP; HLA-DMB; HLA-DMA	185	185
1.47371e-06	2.75583e-05	GO:0005775	c	4	vacuolar lumen	633; 718; 1075; 1513; 1520; 2331; 2517; 2717; 2720; 2760; 2990; 3339; 3988; 4069; 4125; 4332; 51316; 4758; 5549; 6386; 203068; 8635; 10437; 29108	MAN2B1; GLA; HSPG2; BGN; SDCBP; RNASET2; PLAC8; LYZ; FMOD; MNDA; PYCARD; PRELP; GUSB; LIPA; CTSK; CTSC; IFI30; C3; CTSS; GM2A; TUBB; GLB1; FUCA1; NEU1	173	173
1.51753e-06	2.67032e-05	GO:0033043	b	5	regulation of organelle organization	154; 389; 391; 397; 581; 637; 701; 706; 829; 841; 11065; 891; 908; 1063; 1191; 1436; 1786; 1894; 2026; 2067; 2314; 55022; 2625; 2770; 2824; 2876; 2932; 3002; 3055; 3059; 3071; 3936; 3976; 4192; 4478; 4487; 4644; 5329; 5341; 5604; 5880; 5987; 5999; 6188; 6281; 6386; 6421; 6491; 6624; 6790; 7124; 7157; 7168; 7203; 7291; 7533; 7756; 23191; 8260; 8477; 8536; 8743; 23208; 8877; 8878; 9168; 57048; 9535…	LIF; BUB1B; PLK2; GPM6B; PDCD10; S100A10; CAMK1; DNMT1; COTL1; FLII; ZNF207; WDR1; CENPF; TRIM27; PYCARD; CHFR; GATA3; TWF2; ARPC1B; GSK3B; LIMA1; PID1; MYO5A; TNFSF10; RASSF1; STIL; LILRB2; STYXL1; TRIAP1; SYT11; MLLT11; SFPQ; RHOC; HCK; PLEK; RHOF; RHOD; TP53; PLSCR3; NAA10; UBE2C; GPX1; GMFG; LCMT1; SDCBP; TMSB10; RPS3; NDC80; GNAI1; MDK; RHOG; CSF1R; TPM1; PLAUR; ENO2; GPR65; CLU; SAR1B; TSPO…	1314	1313
1.52241e-06	3.50496e-05	GO:0050839	m	3	cell adhesion molecule binding	87; 829; 912; 1010; 1192; 1289; 1307; 1311; 1363; 1969; 2191; 2200; 2317; 2335; 3384; 3676; 3678; 3683; 3684; 3689; 3875; 3936; 4067; 4240; 4478; 55379; 4854; 5499; 5777; 6282; 6624; 7045; 7412; 8407; 9124; 9133; 10631; 11135; 11313; 11344; 51474; 85377; 53827; 56061; 28969; 26136; 27044; 10288; 6455	CD1D; CDH12; MFGE8; LYPLA2; ITGA4; EPHA2; ITGA5; MSN; FXYD5; S100A11; SH3GL1; COL16A1; LRRC59; LILRB2; FAP; TAGLN2; ICAM2; LYN; TES; ITGB2; PDLIM1; CLIC1; COMP; CDC42EP1; CAPZA1; CPE; POSTN; COL5A1; VCAM1; SND1; LCP1; FBN1; PTPN6; FSCN1; CCNB2; ACTN1; TWF2; FN1; PPP1CA; MICALL1; LIMA1; NOTCH3; UBFD1; ITGAL; ITGAM; TGFBI; FLNB; BZW2; KRT18	516	516
1.57258e-06	1.79508e-05	GO:0007162	b	4	negative regulation of cell adhesion	285; 397; 836; 864; 942; 1277; 2615; 2633; 3142; 3371; 3620; 3659; 3956; 4192; 5728; 5777; 5788; 7045; 7805; 9404; 9448; 23603; 10631; 10875; 11314; 11326; 53827; 56253; 10019; 10288; 6494; 23129	IDO1; MAP4K4; LPXN; VSIG4; LAPTM5; FXYD5; MDK; LILRB2; RUNX3; CD86; CORO1C; ARHGDIB; SIPA1; ANGPT2; PLXND1; GBP1; CRTAM; POSTN; SH2B3; TNC; LGALS1; PTPN6; IRF1; CASP3; HLX; LRRC32; FGL2; PTEN; PTPRC; COL1A1; TGFBI; CD300A	275	275
1.64002e-06	2.79308e-05	GO:0032103	b	5	positive regulation of response to external stimulus	185; 695; 718; 719; 728; 1050; 1075; 1230; 1436; 1535; 2167; 2281; 3071; 3430; 3620; 4192; 4330; 4615; 5228; 5603; 5880; 6223; 6351; 6352; 7056; 7097; 7124; 7424; 7941; 729230; 9111; 9450; 51704; 347733; 23643	NCKAP1L; CCL4; CCL5; RPS19; CCR1; FABP4; IDO1; TNF; MAPK13; LY86; PGF; MDK; CEBPA; CSF1R; GPRC5B; PLA2G7; C3; MYD88; CTSC; RAC2; MN1; IFI35; CYBA; VEGFC; LY96; THBD; TUBB2B; C3AR1; CCR2; TLR2; C5AR1; FKBP1B; AGTR1; BTK; NMI	316	316
1.64299e-06	2.79308e-05	GO:0002687	b	5	positive regulation of leukocyte migration	719; 728; 1230; 1436; 1524; 2526; 3071; 3676; 4192; 5228; 5880; 6351; 6352; 6355; 7124; 7424; 7941; 729230; 8772; 83483; 29108	PGF; MDK; NCKAP1L; RAC2; CCL4; CX3CR1; CCL5; C3AR1; CCL8; CSF1R; CCR2; C5AR1; CCR1; ITGA4; FUT4; PLVAP; VEGFC; FADD; PYCARD; PLA2G7; TNF	139	139
1.70512e-06	3.50496e-05	GO:0030020	m	3	extracellular matrix structural constituent conferring tensile strength	1277; 1278; 1282; 1284; 1289; 1290; 1292; 1293; 1306; 1307; 81578	COL15A1; COL5A2; COL5A1; COL1A2; COL4A2; COL4A1; COL1A1; COL21A1; COL6A3; COL6A2; COL16A1	41	41
1.73787e-06	1.96288e-05	GO:1901136	b	4	carbohydrate derivative catabolic process	100; 313; 633; 960; 1471; 1890; 2331; 2517; 2717; 2720; 2760; 2990; 3339; 3704; 4521; 4758; 4907; 5136; 5549; 7378; 10894; 11165; 11253; 200315; 60489; 55577	LYVE1; GLA; HSPG2; BGN; MAN1B1; PDE1A; NT5E; TYMP; FMOD; NUDT1; CST3; PRELP; GUSB; CD44; NUDT3; ADA; NAGK; UPP1; AOAH; APOBEC3G; GM2A; APOBEC3A; GLB1; FUCA1; ITPA; NEU1	201	199
1.83541e-06	3.06819e-05	GO:0030865	b	5	cortical cytoskeleton organization	389; 391; 1894; 2037; 3071; 3936; 5341; 5880; 7124; 9948; 54509; 29109; 29984	FHOD1; EPB41L2; RAC2; WDR1; ECT2; PLEK; NCKAP1L; RHOC; LCP1; RHOG; RHOF; TNF; RHOD	58	58
1.87012e-06	1.35007e-05	GO:0043900	b	3	regulation of multi-organism process	100; 330; 397; 558; 857; 920; 948; 1072; 1436; 1535; 2219; 3428; 3669; 3838; 3956; 4057; 4277; 4938; 4939; 5479; 5551; 5806; 5987; 6351; 6352; 6355; 6372; 6790; 7076; 7124; 8519; 9450; 10184; 10475; 10549; 10875; 23208; 54941; 200315; 55116; 23643; 60489; 29108	TRIM38; CCL4; CCL5; TMEM39B; CCL8; PRDX4; BIRC3; IFITM1; CD36; CD4; MICB; AXL; CAV1; TIMP1; PTX3; CSF1R; SYT11; OAS1; IFI16; OAS2; ARHGDIB; AURKA; PYCARD; LY86; FCN1; TRIM27; LHFPL2; CYBA; LTF; CFL1; ADA; LY96; LGALS1; CXCL6; APOBEC3G; APOBEC3A; FGL2; TNF; KPNA2; ISG20; RNF125; PPIB; PRF1	431	431
1.91163e-06	3.14323e-05	GO:1903708	b	5	positive regulation of hemopoiesis	100; 558; 695; 841; 864; 920; 942; 1230; 2124; 2625; 3059; 3071; 3142; 3635; 3956; 3976; 4192; 5788; 6659; 7124; 7305; 7535; 8772; 54440; 54997; 10288	LIF; NCKAP1L; CD4; CCR1; SOX4; MDK; LILRB2; TYROBP; CD86; AXL; FADD; HCLS1; ZAP70; TNF; ADA; LGALS1; EVI2B; GATA3; INPP5D; HLX; CASP8; TESC; RUNX3; PTPRC; SASH3; BTK	200	200
2.20859e-06	2.4631e-05	GO:0044843	b	4	cell cycle G1/S phase transition	65992; 581; 586; 637; 891; 894; 997; 1031; 1033; 1263; 51339; 2146; 2935; 4174; 4330; 5427; 5728; 5777; 6241; 6347; 6659; 6790; 6881; 7157; 9510; 10769; 11200; 5721; 51065; 51379; 51499	CCL2; CRLF3; RPS27L; PLK3; PLK2; BAX; EZH2; RRM2; DACT1; SOX4; ADAMTS1; CDKN3; BID; CDC34; TRIAP1; AURKA; CHEK2; CDKN2C; GSPT1; MN1; PSME2; BCAT1; MCM5; PTPN6; CCNB1; TP53; CCND2; PTEN; TAF10; POLE2; DDRGK1	266	266
2.22666e-06	2.4631e-05	GO:0002478	b	4	antigen processing and presentation of exogenous peptide antigen	829; 948; 1175; 1520; 1535; 1536; 2207; 3108; 3109; 3113; 4012; 4688; 4689; 5696; 5698; 5699; 5704; 6890; 10437; 51128; 5721; 50856; 23198; 24137	TAP1; NCF2; NCF4; CD36; FCER1G; PSMB10; KIF4A; PSMC4; PSME4; PSME2; AP2S1; IFI30; CYBB; HLA-DPA1; CYBA; SAR1B; CTSS; CAPZA1; CLEC4A; PSMB9; PSMB8; LNPEP; HLA-DMB; HLA-DMA	177	177
2.33232e-06	4.02438e-05	GO:0000166	m	3	nucleotide binding	23; 59; 70; 109; 203; 309; 389; 391; 558; 695; 701; 11065; 864; 874; 908; 997; 1196; 1263; 1436; 1445; 1536; 1606; 1718; 1759; 1841; 1969; 1973; 2193; 2268; 2281; 2633; 2634; 2669; 2769; 2770; 2932; 2935; 2987; 3055; 3098; 3101; 3654; 3704; 3801; 3932; 4067; 4174; 29925; 4542; 4628; 4644; 4650; 4830; 4893; 4907; 4938; 4939; 5026; 5287; 5579; 5603; 5604; 5704; 953; 79690; 5832; 5836; 5880; 5912; 5…	TAP1; BAG2; UBE2J1; BUB1B; AARSD1; PLK3; PLK2; KIF4A; AXL; CAMK1; POPDC2; FGR; OAS1; MICAL1; OAS2; ACTC1; LYN; IRAK1; PYGL; SCG5; ZAP70; ENTPD1; CSF1R; HK3; HK1; PIK3C2B; GUK1; CHFR; KIFC3; STK17A; NKIRAS2; TWF2; NME1; ADCY3; DDX41; PSMC4; GSK3B; YARS2; RUNX3; FKBP1B; MYO5A; ACTA2; NUAK1; DCLK1; RIT1; KATNA1; DNM1; TRIB3; ARL4C; PANK2; ABCF1; TUBA1C; CCT3; TUBA1A; NT5E; CHEK2; GEM; GSPT1; CSK; TU…	2150	2148
2.38044e-06	9.74318e-06	GO:0001776	b	2	leukocyte homeostasis	100; 355; 558; 581; 836; 3071; 4067; 4208; 6372; 8772; 9133; 10312; 11151; 10019; 55619	CCNB2; NCKAP1L; CASP3; CXCL6; FAS; FADD; TCIRG1; BAX; MEF2C; CORO1A; SH2B3; ADA; LYN; DOCK10; AXL	78	78
2.39288e-06	4.02438e-05	GO:1901265	m	3	nucleoside phosphate binding	23; 59; 70; 109; 203; 309; 389; 391; 558; 695; 701; 11065; 864; 874; 908; 997; 1196; 1263; 1436; 1445; 1536; 1606; 1718; 1759; 1841; 1969; 1973; 2193; 2268; 2281; 2633; 2634; 2669; 2769; 2770; 2932; 2935; 2987; 3055; 3098; 3101; 3654; 3704; 3801; 3932; 4067; 4174; 29925; 4542; 4628; 4644; 4650; 4830; 4893; 4907; 4938; 4939; 5026; 5287; 5579; 5603; 5604; 5704; 953; 79690; 5832; 5836; 5880; 5912; 5…	TAP1; BAG2; UBE2J1; BUB1B; AARSD1; PLK3; PLK2; KIF4A; AXL; CAMK1; POPDC2; FGR; OAS1; MICAL1; OAS2; ACTC1; LYN; IRAK1; PYGL; SCG5; ZAP70; ENTPD1; CSF1R; HK3; HK1; PIK3C2B; GUK1; CHFR; KIFC3; STK17A; NKIRAS2; TWF2; NME1; ADCY3; DDX41; PSMC4; GSK3B; YARS2; RUNX3; FKBP1B; MYO5A; ACTA2; NUAK1; DCLK1; RIT1; KATNA1; DNM1; TRIB3; ARL4C; PANK2; ABCF1; TUBA1C; CCT3; TUBA1A; NT5E; CHEK2; GEM; GSPT1; CSK; TU…	2151	2149
2.48127e-06	3.1843e-05	GO:0030139	c	5	endocytic vesicle	857; 948; 949; 1175; 1520; 1535; 1536; 3040; 3043; 3113; 4057; 4688; 4689; 5287; 5880; 6890; 7096; 7097; 7791; 8685; 23208; 8877; 9332; 10228; 10312; 10578; 10981; 1839; 11151; 81035; 23166; 23545; 57192; 22876	TAP1; NCF2; SPHK1; STAB1; NCF4; CD36; HBB; CTSS; CORO1A; ZYX; CAV1; TCIRG1; AP2S1; MARCO; RAB32; HBEGF; SYT11; RAC2; GNLY; CYBB; PIK3C2B; CYBA; MCOLN1; LTF; HBA2; INPP5F; SCARB1; STX6; TLR2; TLR1; COLEC12; ATP6V0A2; HLA-DPA1; CD163	308	308
2.55711e-06	1.48556e-05	GO:0031090	c	2	organelle membrane	154; 240; 241; 309; 391; 581; 597; 637; 706; 719; 728; 841; 857; 894; 912; 915; 920; 929; 948; 949; 955; 960; 963; 968; 1075; 1175; 1191; 1192; 1363; 1535; 1536; 1718; 1759; 2131; 2207; 2268; 2281; 2526; 2633; 2634; 2770; 2841; 3071; 3098; 3108; 3109; 3113; 3460; 3654; 3665; 3683; 3684; 3689; 3710; 3801; 3838; 3903; 4000; 4012; 4067; 4125; 4521; 4689; 4830; 4854; 4615; 4893; 5026; 5321; 5328; 532…	TAP1; MAN2B1; STK10; CPE; CD36; LAPTM5; C5AR1; SCO2; GLIPR1; SLC15A3; PDCD10; SEMA4C; CAV1; NOSIP; SMAGP; TYROBP; RAP1GAP2; FGR; GPRC5B; PYCARD; CTSC; LYN; IRAK1; ENTPD6; EXT1; ALOX5; TRIM27; NUP93; ERGIC3; YIF1A; LY96; RAB32; KIFC3; NME1; LST1; SNN; SCARB1; CCND2; SNAP29; TLR2; TLR1; FKBP1B; KPNA2; LDLRAP1; KDELR3; TLR8; COPB2; CD3D; CD1D; NEU1; NUP85; TMEM165; GPR18; ITGB2; DNM1; SFXN3; IFNGR2;…	2997	2994
2.57184e-06	2.8159e-05	GO:0060341	b	4	regulation of cellular localization	187; 391; 65992; 581; 627; 637; 705; 784; 841; 857; 908; 919; 920; 948; 1263; 1445; 1894; 1969; 2037; 2268; 2281; 55022; 2633; 2770; 2824; 2932; 3002; 3059; 3684; 3689; 3936; 3976; 4067; 4208; 4478; 5026; 5579; 5604; 5728; 5777; 5880; 7124; 7157; 7203; 7305; 7351; 7533; 23191; 8536; 8878; 9201; 9446; 10228; 10347; 10403; 11079; 11151; 11235; 11314; 23208; 51128; 79778; 79899; 53407; 55107; 26119;…	LIF; CYFIP1; UBE2J1; PLK3; DCLK1; EPHA2; CD36; ABCA7; CD4; MSN; MAP2K1; CD247; GPM6B; PDCD10; BDNF; STX6; P2RX5; LCP1; CAV1; LDLRAP1; BYSL; ECT2; UCP2; CACNB3; CCT3; BID; FGR; YWHAH; SYT11; CAMK1; HCLS1; LYN; GNAI1; CCT6A; SAR1B; PCDH17; EPB41L2; RAC2; CSK; GBP1; PRKCB; ANO1; TYROBP; TNF; RER1; BAX; TP53; ITGB2; RHOG; PTPN6; SQSTM1; TAX1BP3; GSTO1; APLNR; INPP5F; GZMB; FEZ1; MICALL2; CASP8; GSK3B…	907	906
2.67383e-06	2.89537e-05	GO:0002474	b	4	antigen processing and presentation of peptide antigen via MHC class I	948; 1535; 1536; 2207; 4012; 4688; 4689; 5696; 5698; 5699; 5704; 6890; 10437; 51128; 5721; 50856; 23198	TAP1; NCF2; FCER1G; NCF4; CLEC4A; PSME4; PSMB10; PSME2; CD36; CYBB; CYBA; IFI30; PSMB9; PSMB8; LNPEP; SAR1B; PSMC4	99	99
2.72537e-06	2.89537e-05	GO:0042113	b	4	B cell activation	100; 581; 695; 836; 841; 942; 958; 2067; 2146; 3071; 3087; 3635; 3676; 3956; 4066; 4067; 4208; 4332; 5579; 5777; 5788; 6929; 7157; 7158; 7293; 7305; 7412; 7535; 7805; 9734; 10312; 11314; 54440; 7462; 28526; 55619	NCKAP1L; LAT2; HDAC9; ERCC1; ITGA4; BAX; LAPTM5; EZH2; DOCK10; TCIRG1; TYROBP; TRDC; CD86; ZAP70; MNDA; LYN; HHEX; LYL1; TCF3; PRKCB; CD40; TNFRSF4; TP53BP1; VCAM1; ADA; TP53; LGALS1; PTPN6; INPP5D; CASP3; CASP8; MEF2C; PTPRC; SASH3; CD300A; BTK	337	337
2.72537e-06	2.89537e-05	GO:1903829	b	4	positive regulation of cellular protein localization	391; 65992; 637; 784; 841; 908; 919; 1263; 1894; 1969; 2037; 2770; 2932; 3002; 3059; 3684; 3689; 3976; 4478; 5880; 7124; 7157; 7203; 7305; 7533; 8536; 8878; 10347; 10403; 11079; 11235; 23208; 51128; 79778; 79899; 29899	LIF; PLK3; EPHA2; MSN; CD247; PDCD10; NDC80; GNAI1; ECT2; ABCA7; CACNB3; CCT3; BID; ITGB2; YWHAH; SYT11; CAMK1; HCLS1; CCT6A; EPB41L2; RAC2; TNF; RER1; SAR1B; RHOG; SQSTM1; TP53; GZMB; MICALL2; CASP8; GSK3B; TYROBP; PRR5L; ITGAM; DDRGK1; GPSM2	338	337
2.75856e-06	2.9019e-05	GO:0034113	b	4	heterotypic cell-cell adhesion	912; 914; 960; 3676; 3678; 3679; 3689; 3932; 5788; 7124; 7412; 10211; 10288	CD1D; ITGB2; LILRB2; CD44; ITGA4; ITGA5; ITGA7; TNF; PTPRC; VCAM1; CD2; LCK; FLOT1	60	60
2.95888e-06	2.67943e-05	GO:0044432	c	3	endoplasmic reticulum part	241; 391; 412; 65992; 581; 718; 857; 871; 912; 920; 1075; 1191; 1277; 1278; 1282; 1284; 1289; 1290; 1292; 1293; 1306; 1307; 1471; 1535; 1536; 1718; 1798; 2131; 2200; 2281; 2335; 3113; 3371; 3460; 3710; 3838; 3915; 3956; 3992; 3995; 4232; 4240; 55379; 4854; 837; 5199; 5321; 5329; 5355; 5479; 5954; 6252; 6386; 6746; 6748; 6890; 7076; 7086; 7345; 7841; 7873; 7993; 8560; 8635; 9276; 9601; 10195; 1089…	TAP1; DOLK; UBE2J1; MFGE8; ERGIC3; MAN1B1; LGALS1; CAV1; TIMP1; MANF; EXT1; SIL1; CTSC; YIF1A; OSBPL3; COL15A1; ORMDL2; FN1; ELOVL1; FKBP1B; KPNA2; PRSS23; KDELR3; TLR8; COPB2; CD1D; ALG9; ALG3; IFNGR2; PSENEN; TMEM132A; TKT; UBXN8; SDF2L1; TMPRSS3; RCN3; RCN1; HLA-DPA1; COL4A2; COL4A1; ITPR3; COL16A1; FBN1; RHOG; MOGS; PPIB; ELOVL6; RHBDF1; DDRGK1; RNF125; TMC6; SDCBP; CD4; PLP2; RNASET2; LAMC1;…	1404	1403
3.02724e-06	3.15362e-05	GO:0051726	b	4	regulation of cell cycle	27339; 330; 65992; 581; 637; 701; 836; 11065; 864; 891; 894; 1031; 1033; 1050; 1063; 1192; 1263; 51339; 1718; 1894; 2122; 2124; 2146; 2191; 2625; 2770; 3087; 3659; 3976; 4330; 4335; 4487; 5604; 55559; 5696; 5698; 5699; 5704; 5728; 5777; 5788; 6241; 6347; 6386; 6421; 203068; 6491; 6604; 6659; 6790; 7124; 7157; 7158; 7277; 7756; 7846; 8260; 8409; 8726; 8877; 8914; 9055; 9133; 9510; 10112; 10403; 10…	LIF; CRLF3; BUB1B; MNT; PLK3; PLK2; UXT; ADAMTS1; ZNF207; CENPF; SMARCD3; CHFR; GATA3; CCND2; UBD; RUNX3; CCL2; RPS27L; RASSF1; EED; STIL; PTEN; DACT1; TUBA1A; TIMELESS; TRIAP1; DONSON; CHEK2; MN1; SFPQ; PTPN6; IRF1; TP53; NAA10; UBE2C; TUBB; DDRGK1; LCMT1; PSMB10; SDCBP; CBX5; NDC80; GNAI1; AVEN; MECOM; RRP8; SIPA1; HHEX; CLIC1; SND1; NAT10; VASH1; TACC3; WDR12; PSMB9; PSMB8; GPSM2; KIF20A; SPHK…	1180	1179
3.14347e-06	3.24321e-05	GO:0006508	b	4	proteolysis	2; 154; 27339; 330; 355; 65992; 581; 629; 637; 701; 712; 713; 715; 717; 718; 719; 728; 834; 836; 837; 841; 11065; 857; 871; 891; 960; 997; 1050; 1075; 1191; 1263; 1293; 1311; 1363; 1471; 1475; 1476; 1513; 1520; 1643; 1675; 1718; 1893; 2191; 2335; 2625; 2876; 2932; 2999; 3001; 3002; 3003; 3075; 3428; 3699; 3932; 4012; 4057; 4067; 4313; 165; 5118; 5199; 5328; 5329; 5552; 5696; 5698; 5699; 5704; 572…	UBE2J1; TIMP1; BUB1B; PLK3; PLK2; CPE; MAN1B1; LAPTM5; C5AR1; CAV1; ADAMTS1; TP53; MICAL1; FADD; LYN; SCG5; CTSK; CTSC; CHFR; CTSS; GATA3; FN1; C1QB; C1QA; GSK3B; UBD; PTEN; PRSS23; LXN; XPNPEP1; TNFSF10; RPS27L; VSIG4; TRIB3; PSENEN; FGL2; TRIAP1; UBXN8; PCOLCE; SDF2L1; RCN3; WFDC1; PBK; UBE2I; RPS6KA3; TNFRSF1B; GZMA; GZMB; UBE2C; GZMH; GZMK; GPX1; RHBDF1; DDRGK1; RNF125; LCK; BAG2; PSMB10; LAP…	1907	1904
3.15855e-06	4.86943e-05	GO:0061134	m	3	peptidase regulator activity	2; 330; 718; 834; 857; 871; 1075; 1293; 1471; 1475; 1476; 2335; 3699; 4057; 5118; 5918; 6197; 7035; 7076; 8530; 5721; 56925; 51065; 58189; 55851; 23198; 25816; 29108	TIMP1; BIRC3; PSENEN; ITIH3; A2M; CAV1; RPS27L; TFPI; PCOLCE; CST3; CST7; CTSC; CSTB; PSME4; CSTA; PSME2; C3; LTF; PYCARD; WFDC1; SERPINH1; RPS6KA3; TNFAIP8; FN1; CASP1; RARRES1; LXN; COL6A3	233	231
3.38076e-06	5.4692e-05	GO:0002819	b	5	regulation of adaptive immune response	100; 695; 718; 912; 920; 958; 962; 2625; 3142; 3659; 3665; 4208; 5321; 5777; 5788; 5987; 7124; 7133; 7158; 729230; 8772; 54440; 29108	CD1D; CD4; CCR2; GATA3; SASH3; FADD; C3; PYCARD; CD48; TRIM27; CD40; TNF; TP53BP1; ADA; TNFRSF1B; PLA2G4A; PTPN6; IRF1; IRF7; HLX; MEF2C; PTPRC; BTK	169	169
3.51658e-06	2.50437e-05	GO:0048002	b	3	antigen processing and presentation of peptide antigen	829; 948; 1175; 1520; 1535; 1536; 2207; 3108; 3109; 3113; 4012; 4688; 4689; 5696; 5698; 5699; 5704; 6890; 10437; 51128; 5721; 50856; 23198; 24137; 29108	TAP1; NCF2; NCF4; CD36; FCER1G; PSMB10; KIF4A; PYCARD; PSMC4; PSME4; PSME2; AP2S1; IFI30; CYBB; HLA-DPA1; CYBA; SAR1B; CTSS; CAPZA1; CLEC4A; PSMB9; PSMB8; LNPEP; HLA-DMB; HLA-DMA	194	194
3.70696e-06	5.90172e-05	GO:0000082	b	5	G1/S transition of mitotic cell cycle	581; 586; 637; 891; 894; 997; 1031; 1033; 1263; 51339; 2146; 2935; 4174; 5427; 5728; 5777; 6241; 6347; 6659; 6790; 6881; 7157; 9510; 10769; 11200; 5721; 51065; 51379; 51499	CCL2; CRLF3; RPS27L; PLK3; PLK2; BAX; TAF10; RRM2; DACT1; SOX4; ADAMTS1; CDKN3; BID; CDC34; TRIAP1; AURKA; CHEK2; CDKN2C; GSPT1; PSME2; BCAT1; MCM5; PTPN6; CCNB1; TP53; CCND2; PTEN; EZH2; POLE2	246	246
3.78557e-06	5.92534e-05	GO:0005794	c	4	Golgi apparatus	109; 154; 412; 633; 857; 919; 929; 948; 955; 960; 1075; 1191; 1263; 1277; 1363; 1471; 1536; 1718; 2131; 2331; 2526; 2633; 2634; 2717; 2720; 3055; 3113; 3339; 3460; 3489; 3678; 3759; 3801; 3838; 4067; 4794; 4854; 4893; 5321; 5549; 5552; 5604; 6252; 6274; 6398; 6489; 7045; 7096; 7097; 7412; 7851; 7903; 7940; 8460; 8530; 8677; 8869; 9245; 9276; 9334; 9342; 9770; 9957; 10112; 10228; 10244; 10252; 102…	PLK3; CPE; BGN; MAN1B1; PDCD10; CAV1; NOSIP; COMMD9; FMOD; LYN; LYPLA2; ENTPD6; EXT1; CTSC; ERGIC3; POSTN; CD36; YIF1A; MS4A4A; KIFC3; LST1; ADCY3; CHEK2; SNAP29; TLR2; TLR1; KPNA2; LAT; KDELR3; TLR8; COPB2; CRELD2; HSPG2; ITGA5; NFKBIE; IFNGR2; PSENEN; RGS19; TMEM132A; STX10; MALL; SYT11; TRAF3IP3; B4GALT5; GBP2; GBP1; IGFBP6; MMD; HCK; CHST7; CSGALNACT1; MS4A6A; ST8SIA4; ST8SIA1; ITM2C; RHBDF1;…	1624	1623
3.80236e-06	5.92534e-05	GO:0035579	c	4	specific granule membrane	719; 948; 963; 1535; 1536; 3683; 3684; 3689; 3903; 5328; 5329; 5912; 6793; 7133; 8560; 11322	RAP2B; CD53; TMC6; ITGB2; TNFRSF1B; DEGS1; PLAU; C3AR1; STK10; CD36; CYBB; CYBA; ITGAL; ITGAM; PLAUR; LAIR1	91	91
3.83143e-06	2.69222e-05	GO:0071496	b	3	cellular response to external stimulus	355; 432; 558; 784; 834; 841; 958; 968; 1277; 1536; 2350; 3371; 3428; 3659; 3676; 3759; 3992; 4067; 4330; 4521; 4615; 5287; 5788; 7157; 7351; 7378; 7412; 8772; 8795; 9891; 10631; 51311; 51022; 23378; 6494	RRP8; NUAK1; ITGA4; GLRX2; TNFRSF10B; ASGR1; CACNB3; FAS; UPP1; IFI16; AXL; MN1; LYN; MYD88; NUDT1; FADD; CD40; CD68; CYBB; PIK3C2B; VCAM1; TNC; FADS1; UCP2; SIPA1; KCNJ2; IRF1; TP53; POSTN; CASP1; CASP8; PTPRC; COL1A1; TLR8; FOLR2	328	328
4.08117e-06	6.39596e-05	GO:0071887	b	5	leukocyte apoptotic process	100; 355; 558; 581; 695; 836; 3001; 3059; 3620; 3665; 4067; 4208; 5728; 6352; 7157; 8772; 80301	PLEKHO2; IDO1; IRF7; CASP3; CCL5; FAS; FADD; BAX; MEF2C; PTEN; AXL; ADA; HCLS1; TP53; LYN; BTK; GZMA	102	102
4.11066e-06	4.2007e-05	GO:0071621	b	4	granulocyte chemotaxis	719; 728; 1436; 2207; 2919; 2921; 3071; 3269; 3689; 4192; 5479; 5880; 6347; 6351; 6352; 6355; 6372; 7409; 51192	CXCL1; MDK; FCER1G; NCKAP1L; RAC2; CCL4; CCL5; VAV1; C3AR1; CCL8; CXCL6; CSF1R; CXCL3; ITGB2; C5AR1; HRH1; CCL2; CKLF; PPIB	124	124
4.2741e-06	4.32652e-05	GO:0044772	b	4	mitotic cell cycle phase transition	581; 586; 637; 701; 11065; 891; 894; 997; 1031; 1033; 1063; 1263; 51339; 2146; 2935; 4174; 5427; 55559; 5696; 5698; 5699; 5704; 5728; 5777; 6241; 6347; 203068; 6604; 6659; 6790; 6881; 7157; 7277; 7756; 7846; 9133; 9510; 9833; 10403; 10460; 10537; 10769; 11200; 51451; 5721; 51065; 51379; 51499; 23198; 57099; 29980	CCL2; LCMT1; TACC3; CRLF3; ZNF207; BUB1B; PLK3; PLK2; BAX; EZH2; RRM2; DACT1; SOX4; DONSON; ADAMTS1; RPS27L; NDC80; MELK; CDKN3; HAUS7; BID; PSMB10; CDC34; TRIAP1; AVEN; AURKA; PSMC4; CDKN2C; GSPT1; CENPF; PSME4; PSME2; BCAT1; MCM5; SMARCD3; TUBA4A; PTPN6; CCNB2; CCNB1; TP53; CHEK2; UBE2C; CCND2; TUBB; UBD; PTEN; TAF10; POLE2; PSMB9; PSMB8; TUBA1A	566	566
4.34222e-06	0.000677387	GO:0019901	m	5	protein kinase binding	59; 285; 389; 391; 784; 857; 891; 894; 914; 919; 920; 1031; 1445; 51339; 1759; 2268; 2323; 2932; 3059; 3455; 3689; 3932; 4082; 4478; 5341; 5579; 5728; 5777; 5788; 5880; 5971; 5987; 6188; 6197; 6223; 6464; 6790; 6929; 7157; 7277; 8878; 9046; 9055; 9734; 10112; 10475; 11200; 11235; 11344; 57761; 51704; 54509; 10019; 27040; 9638; 29984; 64780	ACTA2; TRIM38; HDAC9; RPS19; IFNAR2; MSN; CD247; DNM1; CD2; TRIB3; PDCD10; PRC1; DACT1; CAV1; TCF3; CACNB3; PLEK; FGR; RHOF; DOK2; MICAL1; MARCKS; AURKA; HCLS1; RELB; GPRC5B; CHEK2; CDKN2C; ITGB2; RAC2; SHC1; CSK; SQSTM1; PRKCB; ANGPT2; TWF2; FLT3LG; SH2B3; RHOC; TUBA4A; RHOG; PTPN6; RHOD; CD4; CCNB1; RPS6KA3; TP53; FEZ1; CCND2; GSK3B; PTEN; TRIM27; PTPRC; LAT; RPS3; LCK; KIF20A	660	660
4.59794e-06	3.18831e-05	GO:0044248	b	3	cellular catabolic process	100; 154; 27339; 313; 65992; 581; 586; 633; 701; 706; 834; 836; 841; 11065; 857; 874; 891; 948; 949; 955; 960; 997; 1036; 1050; 1075; 1175; 1191; 1263; 1471; 1513; 1520; 1774; 1890; 2026; 2167; 2191; 2331; 2517; 2717; 2720; 2760; 2876; 2932; 2935; 2990; 3001; 3002; 3040; 3043; 3098; 3101; 3357; 3394; 3428; 3587; 3620; 3669; 3704; 4012; 4478; 4521; 4615; 4907; 4939; 5136; 5287; 5321; 5499; 5549; 5…	UBE2J1; TIMP1; BUB1B; PLK3; PLK2; CDO1; BGN; HBB; MAN1B1; LAPTM5; REXO4; CAV1; NUDT1; TP53; UCHL1; PLA2G7; OAS2; FMOD; PYGL; LYPLA2; GUSB; ENTPD6; CTSK; ENTPD1; RNASE6; HK3; CTSC; NUP93; BCAT1; PIK3C2B; CD36; RPL12; CHFR; CTSS; RPL19; TRIM27; INPP5F; SCARB1; GM2A; RPS5; GSK3B; UBD; PTEN; XPNPEP1; TRIM38; IL10RA; NUP85; SNAP29; TDO2; RNASEH2A; TRIB3; AP2S1; DACT1; NT5E; PRR5L; SYT11; UBXN8; HTR2B;…	2438	2435
4.64098e-06	6.67587e-05	GO:1904813	c	4	ficolin-1-rich granule lumen	240; 1471; 1476; 1520; 1675; 2219; 2720; 2990; 3043; 3101; 4332; 5836; 9535; 10549; 10875; 80301; 23406; 25797; 29099	FCN1; COMMD9; CSTB; HK3; ALOX5; PRDX4; GLB1; HBB; PLEKHO2; FGL2; COTL1; GMFG; MNDA; CST3; QPCT; CTSS; PYGL; CFD; GUSB	125	125
4.66184e-06	6.63416e-05	GO:0008092	m	3	cytoskeletal protein binding	70; 87; 309; 558; 829; 1063; 1072; 1191; 1234; 1466; 1759; 2037; 2314; 2317; 2633; 2932; 3059; 3801; 3936; 4046; 4067; 4082; 4281; 4478; 4542; 4628; 4644; 4650; 4741; 4830; 5788; 6188; 6275; 6386; 6624; 6876; 7168; 7171; 7456; 7533; 7756; 23191; 8409; 8572; 9050; 9055; 9124; 9168; 9448; 9532; 9535; 9948; 10095; 10112; 10123; 23603; 11104; 11151; 11344; 23208; 79778; 80306; 80346; 51474; 53827; 55…	MYH10; BAG2; FXYD5; CYFIP1; MAP4K4; MED28; ACTC1; ENAH; SDCBP; MSN; KATNA1; TMSB10; DNM1; CCR5; PSTPIP2; PRC1; ARL4C; AXL; MID1; UXT; COTL1; SYT11; HAUS7; NEFM; GMFG; TPM4; TPM1; MICAL1; YWHAH; MARCKS; FLII; MYO5A; MYO1F; HCLS1; S100A4; LYN; RUSC1; REEP4; PDLIM4; ZNF207; EPB41L2; PDLIM1; WDR1; ANXA6; CENPF; GBP1; CAPZA1; CFL1; PYCARD; CLU; LCP1; KIFC3; FSCN1; TAGLN; FHOD1; ACTN1; TWF2; NME1; VASH…	989	988
4.68056e-06	7.16281e-05	GO:0030593	b	5	neutrophil chemotaxis	719; 728; 2207; 2919; 2921; 3071; 3689; 4192; 5479; 5880; 6347; 6351; 6352; 6355; 6372; 7409; 51192	CXCL1; MDK; FCER1G; NCKAP1L; RAC2; CCL4; CCL5; VAV1; C3AR1; CCL8; CXCL6; CXCL3; ITGB2; C5AR1; CCL2; CKLF; PPIB	103	103
4.71331e-06	7.16281e-05	GO:0070266	b	5	necroptotic process	330; 355; 841; 857; 929; 5836; 7124; 7157; 8772; 23643	TP53; FAS; BIRC3; CASP8; CD14; TNF; FADD; LY96; PYGL; CAV1	37	37
5.04765e-06	5.0618e-05	GO:0060759	b	4	regulation of response to cytokine stimulus	330; 558; 834; 837; 841; 857; 1893; 3455; 3460; 3654; 3665; 5777; 5788; 6352; 6586; 7097; 7124; 7185; 7805; 8772; 8877; 10019; 29108	SPHK1; CCL5; BIRC3; ECM1; IFNAR2; LAPTM5; IFNGR2; AXL; CAV1; SLIT3; FADD; PYCARD; IRAK1; TRAF1; TNF; SH2B3; PTPN6; CASP4; IRF7; CASP1; CASP8; TLR2; PTPRC	173	173
5.13236e-06	7.68323e-05	GO:0051092	b	5	positive regulation of NF-kappaB transcription factor activity	65992; 695; 857; 948; 958; 1191; 1524; 3654; 3689; 4057; 4615; 5579; 5987; 6188; 7097; 7124; 7185; 8877; 10211; 10475; 28232; 29108	SPHK1; TRIM38; CD36; SLCO3A1; RPS3; CAV1; PYCARD; MYD88; TRAF1; ITGB2; PRKCB; CD40; TNF; LTF; CLU; IRAK1; CX3CR1; TLR2; TRIM27; FLOT1; DDRGK1; BTK	161	161
5.31707e-06	7.10209e-05	GO:0032432	c	4	actin filament bundle	87; 3936; 4082; 4628; 6624; 7168; 7171; 7791; 8572; 9124; 79778; 51474; 27295; 29109	MYH10; PDLIM4; ACTN1; MICALL2; PDLIM1; PDLIM3; LIMA1; TPM4; TPM1; MARCKS; ZYX; LCP1; FSCN1; FHOD1	74	73
5.41937e-06	3.7091e-05	GO:1903047	b	3	mitotic cell cycle process	389; 581; 586; 637; 701; 11065; 891; 894; 997; 1031; 1033; 1063; 1263; 1894; 2146; 2770; 2935; 4000; 4174; 4628; 5427; 5579; 5696; 5698; 5699; 5704; 5728; 5777; 6241; 6347; 203068; 6491; 6604; 6659; 6790; 6881; 7157; 7277; 7756; 7846; 8260; 8877; 9055; 9133; 9510; 10112; 10252; 51339; 10403; 10460; 10537; 10769; 11200; 51451; 5721; 55743; 80346; 9833; 51065; 51379; 51499; 55165; 23198; 23212; 241…	MYH10; CCL2; SPHK1; TACC3; CRLF3; ZNF207; BUB1B; PLK3; PLK2; BAX; SPRY1; EZH2; RRM2; CHFR; PRC1; DACT1; SOX4; GNAI1; STIL; ADAMTS1; RPS27L; ECT2; MELK; CDKN3; NDC80; BID; PSMB10; CDC34; LCMT1; TRIAP1; AVEN; AURKA; GPSM2; DONSON; PSMC4; REEP4; HAUS7; CDKN2C; GSPT1; CEP55; RRS1; CENPF; PSME4; PRKCB; PSME2; BCAT1; MCM5; SMARCD3; RHOC; TUBA4A; LMNA; PTPN6; CCNB2; CCNB1; TP53; NAA10; CHEK2; UBE2C; CCN…	859	859
5.68475e-06	8.30954e-05	GO:0001959	b	5	regulation of cytokine-mediated signaling pathway	330; 558; 834; 837; 841; 857; 1893; 3455; 3460; 3654; 3665; 5777; 5788; 6352; 6586; 7124; 7185; 7805; 8772; 8877; 10019; 29108	SPHK1; CCL5; BIRC3; ECM1; IFNAR2; LAPTM5; IFNGR2; AXL; CAV1; SLIT3; FADD; PYCARD; IRAK1; TRAF1; TNF; SH2B3; PTPN6; CASP4; IRF7; CASP1; CASP8; PTPRC	162	162
5.71643e-06	8.30954e-05	GO:1903827	b	5	regulation of cellular protein localization	391; 65992; 627; 637; 705; 784; 841; 908; 919; 948; 1263; 1445; 1894; 1969; 2037; 55022; 2633; 2770; 2824; 2932; 3002; 3059; 3684; 3689; 3936; 3976; 4478; 5880; 7124; 7157; 7203; 7305; 7533; 8536; 23208; 8878; 9201; 10228; 10347; 10403; 11079; 11235; 51128; 51465; 79778; 79899; 26119; 29899; 30851	LIF; UBE2J1; PLK3; DCLK1; EPHA2; CD36; MSN; CD247; GPM6B; PDCD10; BDNF; STX6; NDC80; SAR1B; GNAI1; BYSL; ECT2; ABCA7; CACNB3; CCT3; BID; ITGB2; YWHAH; SYT11; CAMK1; HCLS1; CCT6A; EPB41L2; RAC2; CSK; GBP1; TNF; RER1; LCP1; RHOG; SQSTM1; TAX1BP3; TP53; GZMB; MICALL2; CASP8; GSK3B; TYROBP; PRR5L; ITGAM; DDRGK1; PID1; GPSM2; LDLRAP1	542	541
6.15892e-06	3.4154e-05	GO:0044420	c	2	extracellular matrix component	1277; 1278; 1282; 1284; 1289; 1290; 1306; 1307; 2200; 2201; 3371; 3915	COL15A1; TNC; FBN2; FBN1; COL5A2; COL5A1; COL1A2; COL4A2; COL4A1; COL1A1; COL16A1; LAMC1	55	55
6.15892e-06	7.67811e-05	GO:1904724	c	4	tertiary granule lumen	1471; 1476; 1520; 2919; 3043; 4057; 4069; 5199; 5777; 5806; 23191; 25797	CXCL1; CYFIP1; CSTB; PTX3; LYZ; HBB; QPCT; LTF; CST3; CTSS; PTPN6; CFP	55	55
6.17198e-06	5.29491e-05	GO:0044437	c	3	vacuolar part	309; 633; 718; 719; 912; 949; 968; 1075; 1175; 1513; 1520; 2331; 2517; 2717; 2720; 2760; 2770; 2990; 3108; 3109; 3113; 3988; 4012; 4069; 4125; 4332; 51316; 5549; 6386; 203068; 7056; 7805; 8635; 9342; 10211; 10312; 10437; 11010; 23208; 51311; 80342; 81618; 51296; 3339; 55332; 23531; 23545; 89845; 57192; 4758; 29108; 55858	CD1D; MAN2B1; GLA; HSPG2; BGN; SDCBP; LAPTM5; SNAP29; RNASET2; GNAI1; TRAF3IP3; ITM2C; AP2S1; MNDA; PLAC8; GLIPR1; LYZ; SYT11; FMOD; C3; PYCARD; PRELP; GUSB; LIPA; DRAM1; CTSK; ANXA6; TMEM165; CTSC; IFI30; CD68; LNPEP; MCOLN1; SLC15A3; THBD; CTSS; ABCC10; C3AR1; SCARB1; GM2A; TUBB; GLB1; NEU1; TCIRG1; FLOT1; ATP6V0A2; HLA-DPA1; MMD; TLR8; HLA-DMB; FUCA1; HLA-DMA	589	589
6.21027e-06	6.17002e-05	GO:0051050	b	4	positive regulation of transport	154; 187; 483; 558; 581; 637; 706; 717; 718; 784; 841; 857; 920; 929; 948; 1191; 1230; 1263; 1520; 1535; 1794; 1894; 2207; 2268; 2932; 3002; 3059; 3071; 3560; 3684; 3689; 3759; 3779; 4240; 4478; 4628; 5026; 5321; 5788; 5806; 5880; 6347; 6351; 6352; 6386; 6659; 7097; 7124; 7157; 7424; 7533; 729230; 8536; 9143; 9446; 10211; 10347; 11235; 51128; 79778; 79899; 51499; 53407; 54997; 55107; 26119; 9638;…	MYH10; CCL2; NCKAP1L; MFGE8; CCL5; DOCK2; PLK3; ANO1; CD36; SDCBP; CD4; CCR1; CCR2; PDCD10; TESC; P2RX5; SAR1B; AXL; CAV1; FCER1G; CCL4; ECT2; ABCA7; CACNB3; SH3GL1; BID; PTX3; ADRB2; FGR; TRIAP1; YWHAH; SOX4; C3; C2; FLOT1; ITGB2; RAC2; ATP8A2; ATP1B3; HCLS1; CYBA; BAX; VEGFC; PYCARD; CLU; PLA2G4A; CTSS; TSPO; PRR5L; KCNMB1; KCNJ2; IL2RB; GSTO1; APLNR; GZMB; MSN; FEZ1; SYNGR3; MICALL2; CASP8; GS…	880	879
6.73995e-06	8.90636e-05	GO:0001882	m	3	nucleoside binding	100; 309; 389; 391; 1759; 2633; 2634; 2669; 2769; 2770; 2935; 29925; 4830; 4893; 5880; 5912; 6016; 6447; 203068; 7277; 7818; 7846; 10123; 10376; 10381; 10981; 51128; 55703; 29984; 84790; 51285; 84617; 347733; 54509; 54974; 22808; 58477; 28511; 28954	RASL12; REM1; SCG5; RIT1; DNM1; ARL4C; GNAI1; SRPRB; RAB32; TUBA1C; TUBA1B; TUBA1A; NRAS; TUBB2B; GEM; RAP2B; GSPT1; RAC2; ANXA6; TUBB6; GBP2; GBP1; TUBB3; GMPPB; DAP3; ADA; RHOC; TUBA4A; SAR1B; RHOG; RHOF; RHOD; NKIRAS2; MRAS; NME1; THG1L; TUBB; GNA15; POLR3B	395	394
7.0786e-06	7.49679e-05	GO:0097517	c	5	contractile actin filament bundle	87; 3936; 4628; 6624; 7168; 7171; 7791; 8572; 9124; 79778; 51474; 27295; 29109	MYH10; PDLIM4; ACTN1; MICALL2; PDLIM1; PDLIM3; LIMA1; TPM4; TPM1; ZYX; LCP1; FSCN1; FHOD1	65	65
7.512e-06	5.07542e-05	GO:0002260	b	3	lymphocyte homeostasis	100; 355; 581; 836; 3071; 4067; 4208; 8772; 9133; 10312; 11151; 55619	CCNB2; NCKAP1L; CASP3; FAS; FADD; TCIRG1; BAX; MEF2C; CORO1A; ADA; LYN; DOCK10	56	56
7.6559e-06	7.5365e-05	GO:0031579	b	4	membrane raft organization	857; 914; 1794; 5788; 6281; 10211; 10347; 23180	DOCK2; ABCA7; RFTN1; PTPRC; FLOT1; CD2; S100A10; CAV1	24	24
7.73918e-06	5.16272e-05	GO:0009636	b	3	response to toxic substance	70; 100; 241; 558; 581; 836; 841; 891; 929; 948; 1036; 1277; 1536; 1894; 2146; 2281; 2625; 2876; 3040; 3043; 3371; 3779; 4067; 4487; 5603; 5728; 5999; 6188; 6351; 6352; 6648; 7097; 7124; 7412; 8303; 8877; 8914; 9446; 9734; 10287; 10549; 1788; 11235; 10280; 51022; 64359	SPHK1; CCL4; CCL5; HDAC9; ACTC1; PRDX4; CDO1; CD36; HBB; ALOX5AP; RPS3; MAPK13; PDCD10; AXL; TLR2; NXN; ECT2; TIMELESS; RGS4; MSX1; LYN; DNMT3A; SOD2; CYBB; TNF; BAX; TNC; ADA; GLRX2; HBA2; GATA3; KCNMB1; CCNB1; GSTO1; CASP3; SNN; CASP8; RGS19; GPX1; PTEN; CD14; EZH2; FKBP1B; COL1A1; SIGMAR1; VCAM1	501	501
7.78887e-06	7.49679e-05	GO:0043202	c	5	lysosomal lumen	633; 1513; 1520; 2331; 2517; 2717; 2720; 2760; 2990; 3339; 3988; 4125; 4758; 5549; 8635; 10437	LIPA; CTSK; MAN2B1; GLA; IFI30; GM2A; BGN; NEU1; HSPG2; GLB1; FMOD; PRELP; CTSS; RNASET2; FUCA1; GUSB	96	96
8.3019e-06	5.46888e-05	GO:0022411	b	3	cellular component disassembly	2; 154; 65992; 581; 706; 712; 713; 718; 829; 836; 857; 891; 960; 1072; 1263; 1471; 1513; 1520; 1524; 2191; 2314; 2932; 2935; 3684; 3915; 3936; 4313; 5341; 5499; 5579; 6604; 6624; 7076; 7124; 7157; 7818; 8878; 9133; 9342; 9448; 9948; 10211; 11344; 63875; 51474; 55116; 57192; 28985; 6455; 64780	MAP4K4; TIMP1; PLK3; BAX; SNAP29; SH3GL1; A2M; CAV1; LAMC1; PLEK; FAP; MRPL17; MICAL1; FLII; C3; CST3; FLOT1; GSPT1; CTSK; MCTS1; WDR1; CCNB2; CD44; PRKCB; CAPZA1; DAP3; TNF; SMARCD3; CFL1; LCP1; CTSS; TSPO; FSCN1; SQSTM1; CCNB1; TWF2; TP53; CASP3; CX3CR1; PPP1CA; LIMA1; TMEM39B; C1QB; C1QA; GSK3B; ADRB2; ITGAM; DDRGK1; MCOLN1; MMP2	564	564
8.70867e-06	5.65828e-05	GO:0042592	b	3	homeostatic process	100; 109; 154; 185; 187; 211; 240; 309; 355; 483; 558; 581; 706; 719; 728; 784; 836; 11065; 857; 908; 920; 948; 949; 958; 1043; 1050; 1230; 1234; 1436; 1445; 1524; 1535; 1536; 2067; 2131; 2146; 2167; 2281; 2359; 2625; 2769; 2841; 2876; 3059; 3071; 3098; 3101; 3216; 3357; 3635; 3710; 3759; 3932; 3956; 3988; 4012; 4057; 4067; 4069; 4208; 51316; 4688; 4689; 4830; 4938; 4982; 5026; 5427; 5579; 5732; …	CD36; C5AR1; SCO2; AXL; CAV1; COMMD9; PTGER2; OAS1; HDAC9; FADD; LYN; PYGL; LIPA; SOD2; EXT1; HK3; ALOX5; HK1; ATP1B3; RBP1; GLRX2; ORMDL2; GATA3; INPP5D; NME1; CX3CR1; ADCY3; LIMA1; SCARB1; CXCL6; CCR2; FKBP1B; CCL2; CCL5; CCL8; RASSF2; ANO1; GPR18; NOP10; NHP2; CCT3; MALL; HTR2B; GAR1; TMPRSS3; RCN3; CSK; HOXB6; MLLT11; CYTL1; ITPR3; LYZ; PTPN6; GSTO1; APLNR; PLSCR3; UBE2C; MEF2C; TNF; POLE2; A…	1870	1870
8.80416e-06	5.65828e-05	GO:0072676	b	3	lymphocyte migration	1893; 2131; 2625; 3676; 3683; 4478; 6347; 6351; 6352; 6355; 6793; 7535; 729230; 8772; 51192; 22914; 56253; 29108	CCL2; CRTAM; CCL4; EXT1; CCL5; KLRK1; CCL8; ITGA4; CCR2; ECM1; MSN; STK10; ITGAL; ZAP70; FADD; PYCARD; CKLF; GATA3	119	119
9.57576e-06	9.34072e-05	GO:0000902	b	4	cell morphogenesis	87; 389; 391; 558; 627; 836; 960; 1010; 1072; 1191; 1306; 1436; 1894; 1969; 2131; 2268; 2335; 2625; 2633; 2932; 3055; 3071; 3676; 3679; 3689; 3915; 3988; 4192; 4208; 4478; 4487; 4628; 4854; 5604; 5699; 5728; 5777; 5880; 6281; 6347; 6464; 6586; 6790; 7168; 7533; 7940; 23191; 9046; 9201; 9334; 9404; 9448; 9948; 10211; 10381; 23603; 10631; 11135; 11151; 11313; 11344; 79778; 29984; 347733; 54509; 549…	MYH10; CCL2; CDH12; CYFIP1; MAP4K4; DCLK1; PSMB10; LYPLA2; ITGA4; EPHA2; ITGA7; MSN; MAP2K1; NCKAP1L; TPM1; CLU; S100A10; BDNF; NOTCH3; CDC42SE1; AXL; MDK; RHOF; SEMA4C; LPXN; ECT2; DOCK10; CSF1R; FGR; PTPN6; DOK2; YWHAH; ARHGAP15; SLIT3; AURKA; DOK5; MSX1; TUBB2B; B4GALT5; CDC42EP1; ENAH; LIPA; ITGB2; RAC2; SHC1; EXT1; ATP8A2; CD44; GBP1; TUBB3; SOX17; POSTN; CFL1; PLXND1; RHOC; HCK; LAMC1; RHOG…	1008	1008
9.91699e-06	3.9668e-05	GO:0051235	b	2	maintenance of location	187; 309; 581; 706; 718; 857; 920; 948; 949; 1234; 2200; 2201; 2281; 2760; 3098; 3357; 3710; 3932; 4067; 4232; 4794; 5552; 5777; 5788; 7124; 9168; 9446; 11015; 11079; 11151; 11344; 57192; 29899	BAX; NFKBIE; CD4; TMSB10; CCR5; SRGN; MCOLN1; CAV1; HTR2B; C3; PTPRC; LYN; ANXA6; TWF2; HK1; FBN2; FBN1; TNF; RER1; CD36; ITPR3; MEST; TSPO; PTPN6; GSTO1; APLNR; SCARB1; GM2A; CORO1A; FKBP1B; KDELR3; GPSM2; LCK	314	314
1.04437e-05	0.000302321	GO:0002020	m	4	protease binding	2; 836; 1277; 1278; 1311; 1471; 1475; 1476; 1893; 2191; 2335; 2932; 5728; 7076; 7124; 7157; 8772; 10211; 29108	FADD; TP53; CASP3; FN1; CSTB; COMP; FAP; CSTA; ECM1; GSK3B; PTEN; TNF; COL1A2; FLOT1; COL1A1; CST3; A2M; TIMP1; PYCARD	132	132
1.0606e-05	0.000302321	GO:0001883	m	4	purine nucleoside binding	100; 309; 389; 391; 1759; 2633; 2634; 2669; 2769; 2770; 2935; 4830; 4893; 5880; 5912; 6016; 6447; 203068; 7277; 7818; 7846; 10123; 10376; 10381; 10981; 51128; 29984; 84790; 51285; 84617; 347733; 54509; 54974; 22808; 58477; 28511; 28954; 29925	RASL12; REM1; SCG5; RIT1; DNM1; ARL4C; GNAI1; SRPRB; RAB32; TUBA1C; TUBA1B; TUBA1A; NRAS; TUBB2B; GEM; RAP2B; GSPT1; RAC2; ANXA6; TUBB6; GBP2; GBP1; TUBB3; MRAS; DAP3; ADA; RHOC; TUBA4A; SAR1B; GMPPB; RHOG; RHOF; RHOD; NKIRAS2; NME1; THG1L; TUBB; GNA15	388	387
1.08618e-05	0.000155634	GO:0071396	b	5	cellular response to lipid	109; 65992; 558; 706; 834; 891; 929; 942; 948; 949; 958; 968; 1191; 1234; 1277; 1524; 55022; 2770; 2919; 2921; 3055; 3371; 3394; 3654; 3779; 4057; 4067; 4208; 4330; 4478; 4830; 4615; 5732; 6347; 6352; 6372; 7035; 7097; 7124; 7133; 7533; 7584; 57048; 9450; 11344; 54997; 23643; 10288; 29108	CCL2; IRF8; CCL5; LY86; CD36; MSN; ZNF35; CCR5; HCK; TESC; AXL; GNAI1; TLR2; LILRB2; PTGER2; CD86; YWHAH; TFPI; PYCARD; LYN; IRAK1; KCNMB1; MN1; DDRGK1; CXCL3; CD40; TNF; LTF; TNC; LY96; CLU; CD68; TSPO; PLSCR3; CXCL1; CCNB1; MYD88; TNFRSF1B; NME1; CX3CR1; CASP1; SCARB1; ADCY3; TWF2; MEF2C; CD14; COL1A1; PID1; CXCL6	554	554
1.09038e-05	0.000105403	GO:0030099	b	4	myeloid cell differentiation	87; 211; 836; 841; 920; 1050; 1230; 1436; 1969; 2124; 2200; 2313; 2625; 3059; 3071; 3394; 3428; 3635; 3665; 3976; 4057; 4067; 4208; 4286; 4830; 5579; 5777; 5971; 6223; 7097; 7124; 7305; 8772; 9770; 9948; 10312; 10537; 54997; 55509; 10019	LIF; NCKAP1L; RPS19; RASSF2; EPHA2; CD4; CCR1; MITF; TLR2; CEBPA; TYROBP; UBD; CSF1R; TCIRG1; PTPN6; ALAS1; IFI16; FADD; HCLS1; RELB; LYN; WDR1; PRKCB; FLI1; FBN1; TNF; LTF; IRF7; EVI2B; GATA3; NME1; ACTN1; INPP5D; CASP3; IRF8; CASP8; TESC; MEF2C; BATF3; SH2B3	419	417
1.10189e-05	0.000155661	GO:0032663	b	5	regulation of interleukin-2 production	920; 942; 2625; 2633; 5788; 5987; 6188; 7805; 729230; 9454; 11326; 54440	VSIG4; GBP1; TRIM27; CD86; CD4; LAPTM5; CCR2; SASH3; PTPRC; RPS3; HOMER3; GATA3	58	58
1.11784e-05	0.000302321	GO:0019900	m	4	kinase binding	59; 285; 355; 389; 391; 784; 834; 857; 891; 894; 914; 919; 920; 1031; 1050; 1445; 51339; 1759; 2268; 2323; 2932; 3059; 3455; 3689; 3932; 4082; 4478; 5341; 5579; 5604; 5728; 5777; 5788; 5880; 5971; 5987; 6188; 6197; 6223; 6464; 6790; 6929; 7157; 7277; 8878; 9046; 9055; 9734; 10112; 10475; 11200; 11235; 11344; 29984; 57761; 51704; 54509; 10019; 27040; 9638; 64780	ACTA2; TRIM38; PLEK; HDAC9; RPS19; CD4; MSN; MAP2K1; CD247; DNM1; CD2; TRIB3; PDCD10; PRC1; DACT1; CAV1; CEBPA; TCF3; CACNB3; FAS; FGR; RHOF; DOK2; MICAL1; MARCKS; AURKA; HCLS1; RELB; GPRC5B; CHEK2; CDKN2C; ITGB2; RAC2; SHC1; CSK; SQSTM1; PRKCB; ANGPT2; TWF2; FLT3LG; SH2B3; RHOC; TUBA4A; RHOG; PTPN6; RHOD; IFNAR2; CCNB1; RPS6KA3; TP53; CASP1; FEZ1; CCND2; GSK3B; PTEN; TRIM27; PTPRC; LAT; RPS3; LC…	746	746
1.12492e-05	0.000302321	GO:0032549	m	4	ribonucleoside binding	309; 389; 391; 1759; 2633; 2634; 2669; 2769; 2770; 2935; 4830; 4893; 5880; 5912; 6016; 6447; 203068; 7277; 7818; 7846; 10123; 10376; 10381; 10981; 51128; 55703; 29984; 84790; 51285; 84617; 347733; 54509; 54974; 22808; 58477; 28511; 28954; 29925	RASL12; REM1; SCG5; RIT1; DNM1; ARL4C; GNAI1; SRPRB; RAB32; TUBA1C; TUBA1B; TUBA1A; NRAS; TUBB2B; GEM; RAP2B; GSPT1; RAC2; ANXA6; TUBB6; GBP2; GBP1; TUBB3; MRAS; DAP3; RHOC; TUBA4A; SAR1B; GMPPB; RHOG; RHOF; RHOD; NKIRAS2; NME1; THG1L; TUBB; GNA15; POLR3B	389	388
1.19254e-05	7.57189e-05	GO:0023014	b	3	signal transduction by protein phosphorylation	154; 355; 728; 857; 920; 948; 958; 960; 1230; 1234; 1436; 1445; 1969; 2122; 2146; 2323; 2335; 2633; 3357; 3489; 3560; 3654; 3976; 4067; 4208; 4281; 4615; 4893; 5603; 5604; 5696; 5698; 5699; 5704; 5728; 5777; 5788; 5998; 5999; 6188; 6347; 6351; 6352; 6355; 6386; 6464; 7124; 7185; 7345; 7805; 8685; 8877; 9448; 9459; 9770; 10252; 10347; 51339; 1839; 11235; 11314; 5721; 83483; 57761; 54910; 55872; 23…	CCL2; LIF; MAP4K4; CCL4; PSMB10; NRAS; CCL8; RASSF2; EPHA2; CD36; SDCBP; CD4; CCR1; MAP2K1; C5AR1; RPS3; CCR5; MAPK13; PDCD10; SEMA4C; DACT1; CAV1; PLVAP; MID1; MARCO; ABCA7; MECOM; FAS; CCL5; CSF1R; RGS4; HBEGF; HTR2B; TRIB3; LYN; IRAK1; PSMC4; PSME4; TRAF1; SHC1; CSK; ARHGEF6; CD44; GBP1; RGS3; PSME2; CD40; SPHK1; TNF; FLT3LG; SH2B3; PYCARD; UCHL1; PTPN6; PBK; IL2RB; MYD88; FN1; LAPTM5; SPRY1; …	913	913
[truncated: 674 more rows]

## Sheet: Input-Down
Input genes, Downregulated
ZNF189
PDK4
LRRTM2
RERE
FKBP5
SLC19A2
ZCCHC11
ANKRD57
IGF1
MTMR3
BTG2
SPTBN4
SHANK2
ADCY8
SIK3
CYP27B1
ADCY1
ZFP36
POLD3
SMO
GSTA3
IQCH
APPBP2
[truncated: 2,422 more rows]

## Sheet: Pathways-Down
Biological pathways related to ER and autophagy-Downregulated
[truncated: 592 more rows]

[truncated: 1 more sheets: Ontologies-Down]
