# Supplementary material for: Deletion of IRE1α in podocytes exacerbates diabetic nephropathy in mice
Source: Sci Rep. 2024 May 22;14:11718. doi: 10.1038/s41598-024-62599-7 (PMC11111796; doi:10.1038/s41598-024-62599-7)
Supplement: Supplementary file 3 — Supplementary Table S3. [file 41598_2024_62599_MOESM3_ESM.xlsx]

## Sheet: Data
Supplementary Table 3. Diabetic Nephropathy: Upregulated ER/UPR and Autophagy Genes
JuCKD-Glom (GSE47183) dataset in Nephroseq
ER/UPR Genes			Benj-Hoch			Autophagy Genes			Benj-Hoch
Gene Symbol	Reporter ID	P-value	P-value	Fold Change		Gene Symbol	Reporter ID	P-value	P-value	Fold Change
MANF	7873	7.9748e-08	5.18362e-06	1.60772		HTR2B	3357	1.98759e-08	1.53045e-06	4.96931
SHC1	6464	2.71625e-06	8.82783e-05	1.33158		IL10RA	3587	1.80964e-07	6.9671e-06	3.70821
SRPRB	58477	7.14537e-06	0.000128298	1.33961		PLK2	10769	5.47487e-07	1.32986e-05	2.87277
MAN2B1	4125	7.89526e-06	0.000128298	1.97444		ADRB2	154	6.90834e-07	1.32986e-05	2.09507
UBE2I	7329	1.33073e-05	0.000172995	1.37829		PYCARD	29108	1.23577e-06	1.90308e-05	3.64964
GMPPB	29925	6.12815e-05	0.000656881	1.38293		RGS19	10287	7.63317e-06	9.56744e-05	1.42847
SSR2	6746	7.0741e-05	0.000656881	1.2303		MRAS	22808	9.09698e-06	9.56744e-05	1.46236
TAP1	6890	0.000142337	0.00115649	1.39998		ATP6V0A2	23545	9.9402e-06	9.56744e-05	1.47053
BAX	581	0.000182483	0.00131793	1.44035		NRAS	4893	1.36346e-05	0.000116652	1.69025
BAG2	9532	0.000210135	0.00136588	1.83144		IFI16	3428	3.55108e-05	0.000273433	1.63631
YIF1A	10897	0.000251773	0.00148775	1.1865		TP53	7157	5.40221e-05	0.000353075	1.25812
DPAGT1	1798	0.000558745	0.00302653	1.3718		TCIRG1	10312	5.50246e-05	0.000353075	1.81699
NANS	54187	0.000702298	0.00351149	1.49669		UCHL1	7345	0.000146166	0.000865755	1.95334
SIL1	64374	0.000837161	0.00388682	1.4647		CLU	1191	0.000174597	0.000960283	2.60831
MOGS	7841	0.000941049	0.00406254	1.15815		CTSK	1513	0.000202032	0.0010371	1.71144
SAR1B	51128	0.00100001	0.00406254	1.17654		PTEN	5728	0.000257856	0.00124093	1.3233
MAN1B1	11253	0.00122116	0.00466916	1.44074		IRF8	3394	0.000415005	0.00187973	2.20419
SSR4	6748	0.00152413	0.00550381	1.34683		PIK3C2B	5287	0.000508297	0.00207239	1.45938
KDELR3	11015	0.00211866	0.0071693	1.69529		CASP3	836	0.000511369	0.00207239	1.41316
PDIA4	9601	0.00231893	0.0071693	1.27304		MCOLN1	57192	0.000575786	0.00221188	1.30247
LMNA	4000	0.00239011	0.0071693	1.30059		TSPO	706	0.000603239	0.00221188	1.49613
UBE2J1	51465	0.00242653	0.0071693	1.32053		DRAM1	55332	0.000799712	0.00279899	1.49293
COPB2	9276	0.00261501	0.00739024	1.23344		FEZ1	9638	0.000893502	0.00299129	1.24763
XBP1	7494	0.00360044	0.00936648	1.2256		TMEM208	29100	0.00152247	0.00488459	1.16811
COPE	11316	0.00360249	0.00936648	1.15974		NRBF2	29982	0.00187373	0.0057711	1.33124
SEC24D	9871	0.00382475	0.00956188	1.37228		MAP2K1	5604	0.00212734	0.00625905	1.18609
BET1	10282	0.00541822	0.0121976	1.17544		PLK3	1263	0.00221627	0.00625905	1.25818
CCT7	10574	0.00542382	0.0121976	1.18937		SQSTM1	8878	0.00227602	0.00625905	1.10333
FKBP14	55033	0.00544201	0.0121976	1.32963		SNAP29	9342	0.00244894	0.00650235	1.17463
ATXN3	4287	0.00711572	0.0146368	1.19104		XBP1	7494	0.00360044	0.00920497	1.2256
SEC61G	23480	0.00712277	0.0146368	1.23543		TRIM21	6737	0.0037059	0.00920497	1.1958
BCAP31	10134	0.00720582	0.0146368	1.19617		DNM1L	10059	0.00430499	0.0103589	1.28932
ERP29	10961	0.00817262	0.0160976	1.17011		PLEKHF1	79156	0.00481836	0.0112428	1.13998
PDIA6	10130	0.00847668	0.0162054	1.1571		CDC37	11140	0.00522715	0.011838	1.20279
UBA52	7311	0.0103256	0.0191762	1.39378		S100A8	6279	0.00563329	0.0123932	1.87693
SEC13	6396	0.0107633	0.0194337	1.18516		MAPK1	5594	0.00618442	0.0129461	1.15182
PFDN5	5204	0.0115772	0.0203383	1.42979		IFT20	90410	0.00622086	0.0129461	1.27946
HSPA4	3308	0.0127014	0.021726	1.14221		QSOX1	5768	0.00676478	0.0135738	1.45509
SEC24C	9632	0.0141047	0.0230155	1.30422		HK2	3099	0.00687505	0.0135738	1.45788
VCP	7415	0.0141634	0.0230155	1.14795		EIF4G1	1981	0.00785003	0.0147798	1.12942
DERL1	79139	0.0157742	0.0250079	1.13053		SNF8	11267	0.00786976	0.0147798	1.28915
COPB1	1315	0.0168262	0.0253995	1.10095		CDK5	1020	0.00810121	0.0148522	1.22641
CCT4	10575	0.0171321	0.0253995	1.17582		HMOX1	3162	0.00850752	0.0152344	1.60073
DERL2	51009	0.0177317	0.0253995	1.16207		PIK3CD	5293	0.0089205	0.0156109	1.14898
SERP1	27230	0.0178477	0.0253995	1.11854		ABL1	25	0.0103583	0.0177149	1.11978
TMED9	54732	0.017975	0.0253995	1.17487		CHMP4A	29082	0.0105829	0.0177149	1.19286
LMAN2	10960	0.0188973	0.0261346	1.20617		S100A9	6280	0.0121659	0.0199313	1.33267
RBX1	9978	0.0200977	0.0272156	1.25632		VCP	7415	0.0141634	0.0224911	1.14795
PPP2R5B	5526	0.0205169	0.0272163	1.12671		SRPX	8406	0.0143125	0.0224911	1.94816
DNAJA1	3301	0.0212336	0.0272373	1.29381		CTSA	5476	0.0158387	0.0243915	1.15955
GFPT1	2673	0.0213708	0.0272373	1.21219		NPC1	4864	0.0162547	0.0245415	1.18339
ARF4	378	0.0229362	0.0281619	1.15147		ATG4A	115201	0.0182685	0.0270514	1.15176
RPN2	6185	0.0229628	0.0281619	1.16688		SPTLC2	9517	0.0197353	0.0286721	1.16668
PREB	10113	0.0244426	0.0294216	1.17398		TRIM5	85363	0.0201551	0.0287396	1.24811
TRAF2	7186	0.0250177	0.0295664	1.09145		ATP6V0B	533	0.0228593	0.0315738	1.15677
ERO1L	30001	0.0272951	0.0316818	1.17159		RPN2	6185	0.0229628	0.0315738	1.16688
UBXN1	51035	0.0287861	0.0327589	1.05842		GAPDH	2597	0.0249305	0.0334113	1.10479
SEC23B	10483	0.0292311	0.0327589	1.12485		TRIM22	10346	0.0251669	0.0334113	1.2585
EIF2S1	1965	0.0305856	0.033696	1.10661		ATP6V0E1	8992	0.0259595	0.0338794	1.11039
BECN1	8678	0.0320601	0.0347318	1.07172		SEC23B	10483	0.0292311	0.0373824	1.12485
EXTL2	2135	0.0341116	0.0363485	1.15217		PRKCQ	5588	0.0296176	0.0373824	1.16925
BAK1	578	0.0387477	0.0406226	1.17255		SNRNP70	6625	0.0305645	0.0373824	1.19213
P4HB	5034	0.0451457	0.0462447	1.15799		EIF2S1	1965	0.0305856	0.0373824	1.10661
DNAJC3	5611	0.0455332	0.0462447	1.1132		SH3GLB1	51100	0.0313174	0.0374035	1.1433
PFDN2	5202	0.0483898	0.0483898	1.12172		RPS6KB2	6199	0.0316845	0.0374035	1.09368
						BECN1	8678	0.0320601	0.0374035	1.07172
DDOST	1650	0.0559003		1.11164		DAPK2	23604	0.0328681	0.0377738	1.11754
DDX11	1663	0.0591872		1.19888		TM9SF1	10548	0.0355208	0.0402221	1.09629
ARFGAP1	55738	0.0664128		1.04633		VDAC1	7416	0.0377122	0.0420846	1.18401
CAPN1	823	0.074914		1.08779		RAB23	51715	0.0383447	0.0421792	1.18181
ASNA1	439	0.0782701		1.04973		HAX1	10456	0.039273	0.0425919	1.1442
HLA-A	3105	0.101448		1.08098		VPS28	51160	0.041029	0.0436498	1.13979
GMPPA	29926	0.101591		1.1124		LGALS8	3964	0.0413823	0.0436498	1.24004
GANAB	23193	0.102821		1.06921		MAP1S	55201	0.0444524	0.0462546	1.09567
HSPA8	3312	0.108844		1.09898		CAPNS1	826	0.0478191	0.0490943	1.08297
WIPI1	55062	0.132456		1.07571		PTPN22	26191	0.0489801	0.0496246	1.04939
PGM3	5238	0.137736		1.18146		HGF	3082	0.0498236	0.0498236	1.10098
HLA-F	3134	0.139166		1.11792
DDIT3	1649	0.139639		1.07965		TICAM1	148022	0.058967		1.13536
NGLY1	55768	0.149319		1.05778		RAB8A	4218	0.0605111		1.1057
SREBF1	6720	0.151565		1.10771		MFN1	55669	0.070488		1.1473
CREB3	10488	0.158979		1.08688		CAPN1	823	0.074914		1.08779
STT3A	3703	0.164476		1.13055		MET	4233	0.0765235		1.16039
GFPT2	9945	0.18504		1.10807		NPRL2	10641	0.0781418		1.1168
USP14	9097	0.190944		1.06952		IRS1	3667	0.0820719		1.19511
PLAA	9373	0.203961		1.06253		PIK3C3	5289	0.0837131		1.08019
TPP1	1200	0.204488		1.03173		RASIP1	54922	0.0912569		1.18842
NR3C1	2908	0.21198		1.07965		VAMP8	8673	0.105936		1.10968
TXNDC5	81567	0.214923		1.09285		HSPA8	3312	0.108844		1.09898
SEC61B	10952	0.217024		1.04592		MAP1LC3C	440738	0.110452		1.06561
SEC31A	22872	0.229049		1.0419		PPP2CA	5515	0.12641		1.06469
ARFGAP3	26286	0.232109		1.06686		WIPI1	55062	0.132456		1.07571
RRBP1	6238	0.23285		1.03334		ATP13A2	23400	0.132784		1.07128
DNAJC10	54431	0.233884		1.06339		DAP	1611	0.135637		1.06939
ACADVL	37	0.237027		1.08423		TMEM59	9528	0.138464		1.07863
UBE2D2	7322	0.250351		1.02695		TRAF6	7189	0.141495		1.0478
PDIA5	10954	0.26641		1.08353		ATG3	64422	0.149862		1.10866
EXTL1	2134	0.287152		1.04625		SREBF1	6720	0.151565		1.10771
HLA-B	3106	0.287853		1.05942		PRKAA2	5563	0.15989		1.04929
UBE2E1	7324	0.303757		1.04887		VPS16	64601	0.16184		1.08344
TAPBP	6892	0.305452		1.01843		STAM2	10254	0.162527		1.04415
UGGT1	56886	0.306279		1.05306		SEC22B	9554	0.162606		1.05208
HSP90AB1	3326	0.307293		1.04035		EIF4G3	8672	0.162913		1.06311
HYOU1	10525	0.31074		1.05583		HIF1A	3091	0.163568		1.08894
MGAT2	4247	0.311552		1.02302		PIK3R3	8503	0.173068		1.14911
HSPA5	3309	0.321284		1.06553		ATG7	10533	0.181086		1.06847
CXXC1	30827	0.328226		1.0173		MAP2K2	5605	0.187021		1.03858
SSR1	6745	0.341185		1.02994		MAP3K7	6885	0.189695		1.07113
SEC31B	25956	0.35216		1.03294		ZC3H12A	80149	0.196376		1.06858
HLA-E	3133	0.353805		1.04876		PIM2	11040	0.199275		1.10322
SEC24A	10802	0.364731		1.01918		PLAA	9373	0.203961		1.06253
HLA-C	3107	0.364898		1.02728		NEDD4	4734	0.212743		1.0608
HTRA2	27429	0.368355		1.0164		EIF4G2	1982	0.220439		1.03782
TRAM1	23471	0.372696		1.03186		HTT	3064	0.226201		1.03025
UGGT2	55757	0.375496		1.04564		SNCA	6622	0.230631		1.12107
EIF2AK2	5610	0.402618		1.02305		ATG4B	23192	0.232306		1.04404
GOSR2	9570	0.406232		1.01096		ATP6V0A1	535	0.236988		1.03053
ATP6V0D1	9114	0.40672		1.02289		CHMP6	79643	0.25704		1.04167
UBE2G1	7326	0.410887		1.01563		CHMP2A	27243	0.257866		1.08094
SEC61A2	55176	0.413401		1.01625		CLTC	1213	0.261901		1.02942
USO1	8615	0.427818		1.019		ATG9A	79065	0.282957		1.02855
UBE2D1	7321	0.439777		1.01069		EXOC1	55763	0.284153		1.04354
MAN1C1	57134	0.44942		1.02471		RPS6KB1	6198	0.287237		1.03456
HSPBP1	23640	0.45578		1.00481		VPS33B	26276	0.302334		1.08324
MAN2C1	4123	0.47813		1.00511		HRAS	3265	0.306894		1.06513
SEC23A	10484	0.485947		1.004		GABARAP	11337	0.310451		1.0296
HSP90B1	7184	0.489424		1.00351		HS1BP3	64342	0.313664		1.02304
HLA-G	3135	0.513685		-1.00272		STAT3	6774	0.320703		1.03178
EDEM2	55741	0.516842		-1.00447		CSNK2A2	1459	0.330721		1.03277
WFS1	7466	0.518341		-1.00869		DAPK3	1613	0.33646		1.01796
TMED10	10972	0.519612		-1.00363		IFNG	3458	0.340629		1.01322
RNF139	11236	0.527582		-1.00652		PIP4K2A	5305	0.346511		1.02304
PTGES3	10728	0.55063		-1.00903		VPS35	55737	0.352919		1.01807
FKBP4	2288	0.555141		-1.00878		CAMKK2	10645	0.353351		1.02179
OS9	10956	0.560364		-1.00907		HGS	9146	0.365813		1.01994
SSR3	6747	0.566767		-1.01324		BAD	572	0.367246		1.0359
CKAP4	10970	0.574664		-1.01793		HTRA2	27429	0.368355		1.0164
UFD1L	7353	0.575008		-1.01418		LAMP2	3920	0.375436		1.02181
DCTN1	1639	0.583298		-1.01045		STAM	8027	0.379171		1.03157
TOR1A	1861	0.592417		-1.01009		FIS1	51024	0.384981		1.02502
CUL1	8454	0.597002		-1.01834		WDR45	11152	0.388949		1.04011
CEBPZ	10153	0.616503		-1.0246		ATP6V0D1	9114	0.40672		1.02289
STIP1	10963	0.618374		-1.02183		WDR41	55255	0.407929		1.03826
FBXO2	26232	0.619222		-1.05184		TSG101	7251	0.425255		1.01096
TCP1	6950	0.635663		-1.02411		SIRT2	22933	0.450966		1.00612
UBE2E3	10477	0.635842		-1.03603		RRAS	6237	0.466402		1.00934
PRKCSH	5589	0.6425		-1.02442		GNAI3	2773	0.471442		1.00368
HSP90AA1	3320	0.643862		-1.03329		ATP6V1B2	526	0.479939		1.00405
RPN1	6184	0.646509		-1.03576		PAFAH1B2	5049	0.480326		1.00257
ZBTB17	7709	0.649431		-1.01808		SEC23A	10484	0.485947		1.004
SREBF2	6721	0.651174		-1.02013		PARK7	11315	0.505532		-1.00132
ENGASE	64772	0.654008		-1.02224		IL10	3586	0.51039		-1.00092
UBQLN2	29978	0.674658		-1.04526		TFEB	7942	0.517186		-1.00301
ATG12	9140	0.698868		-1.03974		ZMPSTE24	10269	0.520303		-1.0024
B2M	567	0.704276		-1.03588		TECPR2	9895	0.520528		-1.00322
MAPK9	5601	0.706916		-1.02342		SESN1	27244	0.524816		-1.00454
DNAJC4	3338	0.709676		-1.0387		CTSB	1508	0.525447		-1.00783
PDIA3	2923	0.711656		-1.06161		VPS33A	65082	0.525555		-1.00345
UBB	7314	0.713252		-1.02464		IGBP1	3476	0.549851		-1.00571
DNAJB2	3300	0.714195		-1.06509		GOLGA2	2801	0.552425		-1.00831
MLEC	9761	0.716939		-1.05148		MUL1	79594	0.552633		-1.0072
CTDSP2	10106	0.71996		-1.02931		FTH1	2495	0.55689		-1.00949
DNAJC1	64215	0.721789		-1.05617		PLEKHM1	9842	0.558501		-1.00922
DNAJA2	10294	0.730036		-1.05171		ARSB	411	0.562992		-1.01006
COPA	1314	0.730815		-1.03616		HERC1	8925	0.573647		-1.01323
UBE2D3	7323	0.732486		-1.03862		ATG5	9474	0.574758		-1.01081
HSPH1	10808	0.738459		-1.06231		MTMR9	66036	0.577944		-1.0144
UBE2D4	51619	0.743086		-1.03333		ENTPD4	9583	0.582414		-1.01431
ERN2	10595	0.744662		-1.04038		CD84	8832	0.588422		-1.01175
NPLOC4	55666	0.766367		-1.05579		AMBRA1	55626	0.598558		-1.01025
NSFL1C	55968	0.772301		-1.03691		ATP6V0C	527	0.600603		-1.01386
SEC61A1	29927	0.773882		-1.06138		PSEN1	5663	0.610097		-1.01637
AR	367	0.776039		-1.03632		ATG2B	55102	0.615139		-1.02075
UBXN6	80700	0.780297		-1.06546		DYNLL1	8655	0.624044		-1.02461
STUB1	10273	0.781322		-1.06528		VTI1B	10490	0.631559		-1.02681
EDEM1	9695	0.782107		-1.06277		CDKN2D	1032	0.632171		-1.0183
KLHDC3	116138	0.794112		-1.0584		MLST8	64223	0.635556		-1.02833
DAD1	1603	0.801677		-1.07547		EI24	9538	0.637982		-1.02125
CALR	811	0.820712		-1.06668		VPS11	55823	0.642219		-1.02047
INSIG2	51141	0.831733		-1.08993		TOMM7	54543	0.64256		-1.02433
SCFD1	23256	0.833178		-1.09278		HSP90AA1	3320	0.643862		-1.03329
CREB3L2	64764	0.837862		-1.07878		TRIM8	81603	0.648926		-1.02711
UBC	7316	0.841031		-1.06134		CTSD	1509	0.65116		-1.04657
MAGT1	84061	0.843842		-1.14375		SREBF2	6721	0.651174		-1.02013
TAP2	6891	0.844077		-1.04792		KRAS	3845	0.662716		-1.07012
ERO1LB	56605	0.848134		-1.07024		UBQLN2	29978	0.674658		-1.04526
TUSC3	7991	0.853326		-1.14202		STX17	55014	0.680965		-1.04866
PPP1R15A	23645	0.853812		-1.12318		ANXA7	310	0.686528		-1.03385
2023-03-06	10299	0.856418		-1.07721		RNF41	10193	0.693684		-1.01673
SAR1A	56681	0.872502		-1.06629		ATG12	9140	0.698868		-1.03974
HSPA4L	22824	0.884034		-1.12316		PIK3CB	5291	0.706787		-1.02979
PGR	5241	0.884057		-1.06083		MAPK9	5601	0.706916		-1.02342
ATF6	22926	0.887988		-1.08399		FBXL2	25827	0.72095		-1.07948
UAP1	6675	0.891151		-1.1357		MTMR4	9110	0.725504		-1.04031
SCAP	22937	0.8944		-1.06622		GABARAPL2	11345	0.727876		-1.0575
MCFD2	90411	0.894767		-1.06627		RAB1B	81876	0.728483		-1.04557
MAP1LC3B	81631	0.894843		-1.11692		C6orf106	64771	0.732824		-1.02327
CRYAB	1410	0.904139		-1.31069		VPS41	27072	0.737839		-1.04999
CANX	821	0.904163		-1.11044		MID2	11043	0.745543		-1.03928
SAE1	10055	0.904164		-1.09758		CTTN	2017	0.747132		-1.02272
EXTL3	2137	0.907766		-1.03957		VPS37B	79720	0.748318		-1.06256
ARCN1	372	0.911105		-1.07436		ATP6V1G1	9550	0.75385		-1.06516
DNAJB9	4189	0.92144		-1.21476		RRAS2	22800	0.761574		-1.07206
TMED2	10959	0.929352		-1.13636		CALCOCO2	10241	0.770755		-1.06272
CUL7	9820	0.934889		-1.06398		NSFL1C	55968	0.772301		-1.03691
HSPA6	3310	0.939908		-1.29913		SUPT5H	6829	0.777175		-1.05443
RNF103	7844	0.940194		-1.12862		UBXN6	80700	0.780297		-1.06546
HSPA2	3306	0.941806		-1.24246		STUB1	10273	0.781322		-1.06528
INSIG1	3638	0.941855		-1.11315		RAB3GAP2	25782	0.783243		-1.06821
EIF2AK1	27102	0.942096		-1.09931		CFLAR	8837	0.788236		-1.05992
SEC63	11231	0.947037		-1.11559		TSC1	7248	0.789233		-1.04042
ERP44	23071	0.950737		-1.08299		POLDIP2	26073	0.793568		-1.05513
LMAN1	3998	0.952558		-1.13515		AKT1	207	0.798878		-1.03549
MAP3K5	4217	0.95333		-1.18258		ATP6V1H	51606	0.809101		-1.06885
CAPN2	824	0.956535		-1.15262		USP13	8975	0.814325		-1.10645
HSPA1A	3303	0.958009		-1.21398		RAB3GAP1	22930	0.814993		-1.05656
NFE2L2	4780	0.95937		-1.19622		RIPK2	8767	0.815037		-1.04265
EDEM3	80267	0.966894		-1.18479		ZKSCAN3	80317	0.820467		-1.04972
CREB3L1	90993	0.9673		-1.10062		TLK2	11011	0.823258		-1.07001
RAD23A	5886	0.967493		-1.1255		PRKAB1	5564	0.832751		-1.07626
UBXN4	23190	0.968219		-1.13009		SCFD1	23256	0.833178		-1.09278
ATXN3L	92552	0.9688		-1.09571		PEG3	5178	0.834513		-1.06796
SEC24B	10427	0.975456		-1.17093		RAB33B	83452	0.840969		-1.08601
HERPUD1	9709	0.975876		-1.21125		PIK3CA	5290	0.846031		-1.09492
DYNC1H1	1778	0.976672		-1.1519		KDR	3791	0.8472		-1.17163
TMED7	51014	0.976741		-1.23732		VPS4A	27183	0.847386		-1.05464
EIF2AK3	9451	0.978017		-1.21595		PIK3R4	30849	0.850627		-1.07215
YOD1	55432	0.98397		-1.15258		MTDH	92140	0.853872		-1.12435
TLN1	7094	0.986445		-1.22383		PRKAG1	5571	0.858432		-1.07247
GBF1	8729	0.986705		-1.13381		SH3BP4	23677	0.860123		-1.1039
HSPA1B	3304	0.988545		-1.49208		ATP6V1D	51382	0.865992		-1.07489
DNAJB12	54788	0.988981		-1.10911		MTMR14	64419	0.868206		-1.05087
DNAJB1	3337	0.989242		-1.44573		RRAGC	64121	0.871335		-1.11797
MAPK10	5602	0.990898		-1.35102		PRKAG2	51422	0.874685		-1.09515
SKP1	6500	0.991281		-1.15704		CLN3	1201	0.887143		-1.05234
MAN1A2	10905	0.991659		-1.23088		EXOC7	23265	0.891641		-1.06742
CRYAA	1409	0.99304		-1.8857		LAMP1	3916	0.892019		-1.07095
GSK3A	2931	0.994076		-1.13526		ABL2	27	0.892816		-1.05421
MIA3	375056	0.994701		-1.22354		MAP1LC3B	81631	0.894843		-1.11692
MAN2A2	4122	0.995403		-1.25903		MTMR8	55613	0.896322		-1.06565
RNF5	6048	0.995416		-1.21565		MAPK3	5595	0.898468		-1.07342
UBQLN3	50613	0.996389		-1.13952		LAMP3	27074	0.904767		-1.23094
UBE4B	10277	0.99678		-1.13715		NPRL3	8131	0.907866		-1.06623
AMFR	267	0.996932		-1.29943		VPS4B	9525	0.909205		-1.13313
RAB1A	5861	0.996989		-1.19456		RAB7A	7879	0.915322		-1.08923
UBE2G2	7327	0.996994		-1.27076		FTL	2512	0.916232		-1.11818
MBTPS2	51360	0.997099		-1.17369		USP33	23032	0.917462		-1.09746
ERN1	2081	0.997174		-1.13495		TMEM41B	440026	0.919973		-1.0821
MAPK8	5599	0.997728		-1.17683		RRAGA	10670	0.92054		-1.08693
SEL1L	6400	0.998124		-1.30068		RALB	5899	0.921547		-1.11493
TRIM13	10206	0.998197		-1.21186		PRKACA	5566	0.928423		-1.05615
BAG1	573	0.998422		-1.24164		KLHL22	84861	0.929926		-1.08587
MAN1A1	4121	0.998509		-1.32236		ATP6V0E2	155066	0.932543		-1.13744
MAP2K7	5609	0.998613		-1.08832		ATG2A	23130	0.932888		-1.10171
CEBPB	1051	0.998614		-1.44023		CDK5R1	8851	0.933486		-1.05391
MBTPS1	8720	0.998766		-1.29019		FEZ2	9637	0.933489		-1.09469
TATDN2	9797	0.998793		-1.1924		BCL2L11	10018	0.937887		-1.06662
SEC62	7095	0.998864		-1.35332		MTOR	2475	0.939439		-1.09798
LMAN1L	79748	0.999		-1.16197		LZTS1	11178	0.94023		-1.04272
GOLGB1	2804	0.999183		-1.32451		ITPR1	3708	0.940829		-1.11962
ADD1	118	0.999232		-1.20097		USP36	57602	0.941245		-1.07151
FAM20B	9917	0.999766		-1.6836		ITGB4	3691	0.941665		-1.04073
HDGF	3068	0.999867		-1.15105		WDR6	11180	0.945333		-1.10796
ATF6B	1388	0.999899		-1.13671		NCOA4	8031	0.950583		-1.07919
NUCB1	4924	0.999954		-1.54049		MARK2	2011	0.950877		-1.08015
HSPA1L	3305	0.999969		-1.4457		RAF1	5894	0.952517		-1.14213
BCL2	596	0.999985		-1.19981		RRAGB	10325	0.959606		-1.20609
RAD23B	5887	0.999991		-1.46767		RAB5A	5868	0.960909		-1.12539
NR3C2	4306	0.999998		-2.09195		SMURF1	57154	0.964118		-1.08501
PARK2	5071	0.999999		-1.23981		NBR1	728560	0.967275		-1.11518
TSPYL2	64061	1		-1.55208		OSBPL7	114881	0.967702		-1.06718
FKBP5	2289	1		-3.23261		OPTN	10133	0.969335		-1.25583
						VPS13A	23230	0.971373		-1.13982
						PSAP	5660	0.972874		-1.13735
						BNIP3	664	0.972907		-1.19108
						PIKFYVE	200576	0.974919		-1.19989
						ATM	472	0.975124		-1.15889
						LEP	3952	0.977179		-1.09595
						ULK2	9706	0.977327		-1.18886
						VPS37C	55048	0.977568		-1.08148
						EIF2AK3	9451	0.978017		-1.21595
						FBXO7	25793	0.978179		-1.17882
						TBK1	29110	0.978569		-1.16494
						SPTLC1	10558	0.979298		-1.16342
						PINK1	65018	0.979434		-1.29455
						ATP6V1B1	525	0.980949		-1.29067
						PIP4K2C	79837	0.981753		-1.19344
						LARP1	23367	0.982105		-1.10575
						PRKAA1	5562	0.982106		-1.13409
						VPS26A	9559	0.982609		-1.16474
						YOD1	55432	0.98397		-1.15258
						PDPK1	5170	0.984084		-1.18157
						EP300	2033	0.98418		-1.16377
						GFAP	2670	0.98427		-1.13979
						IFT88	8100	0.984626		-1.17219
						ATP6V1E1	529	0.98546		-1.15531
						EIF4E	1977	0.986279		-1.27236
						FNBP1L	54874	0.987103		-1.40569
						DDIT4	54541	0.987208		-1.57557
						PRKCD	5580	0.98799		-1.12621
						TBC1D5	9779	0.98844		-1.19517
						STX12	23673	0.989728		-1.17838
						KDM4A	9682	0.989896		-1.08898
						CHAF1A	10036	0.989994		-1.07774
						WIPI2	26100	0.990048		-1.12542
						EEF1A2	1917	0.990069		-1.1089
						BAG3	9531	0.990715		-1.24017
						KIF25	3834	0.990866		-1.13897
						MAPK10	5602	0.990898		-1.35102
						PRKAB2	5565	0.991639		-1.22012
						STK11	6794	0.991645		-1.11362
						TMBIM6	7009	0.992198		-1.14578
						MCOLN3	55283	0.992488		-1.23422
						CHMP2B	25978	0.992596		-1.21509
						SRC	6714	0.993466		-1.09041
						IL4	3565	0.99366		-1.09384
						PRKACB	5567	0.993694		-1.28148
						GSK3A	2931	0.994076		-1.13526
						LEPR	3953	0.994077		-1.21799
						RHEB	6009	0.994095		-1.19155
						UVRAG	7405	0.994178		-1.16448
						RNF5	6048	0.995416		-1.21565
						FOXO1	2308	0.995562		-1.14848
						TSC2	7249	0.99566		-1.35355
						ATP6V1C1	528	0.995895		-1.15866
						XPA	7507	0.995952		-1.24256
						TBC1D17	79735	0.996294		-1.13077
						DCN	1634	0.996423		-1.71024
						PTK2	5747	0.996601		-1.19214
						USP10	9100	0.996748		-1.18934
						RAB1A	5861	0.996989		-1.19456
						NOD1	10392	0.99709		-1.21269
						AKT3	10000	0.997119		-1.13954
						ERCC4	2072	0.997125		-1.27858
						ERN1	2081	0.997174		-1.13495
						DRD3	1814	0.997514		-1.09274
						WDFY3	23001	0.997525		-1.20101
						IRS2	8660	0.997586		-1.29816
						WAC	51322	0.9977		-1.2506
						MAPK8	5599	0.997728		-1.17683
						GATA4	2626	0.9979		-1.12307
						FZD5	7855	0.998024		-1.26629
						MT3	4504	0.998056		-1.28971
						CLEC16A	23274	0.998095		-1.32483
						MFN2	9927	0.998164		-1.25553
						TRIM13	10206	0.998197		-1.21186
						PPP2CB	5516	0.998309		-1.13491
						ATP6V1G2	534	0.998524		-1.29592
						DAPK1	1612	0.998563		-1.30774
						BNIP3L	665	0.998569		-1.29036
						IRS4	8471	0.998655		-1.18688
						ATP6V1A	523	0.998722		-1.18275
						HDAC6	10013	0.998751		-1.24854
						PRKACG	5568	0.998909		-1.1449
						RB1CC1	9821	0.998992		-1.31734
						GABARAPL1	23710	0.999015		-1.46939
						HAP1	9001	0.999047		-1.14942
						FYCO1	79443	0.999083		-1.33715
						MEFV	4210	0.999101		-1.17653
						VPS39	23339	0.999123		-1.10887
						PIK3R1	5295	0.999236		-1.33979
						HSPB8	26353	0.999284		-1.64615
						MTM1	4534	0.999285		-1.22137
						DRD2	1813	0.999448		-1.14231
						MCL1	4170	0.999473		-1.23578
						TOLLIP	54472	0.999559		-1.18943
						EPM2A	7957	0.999604		-1.27589
						SNX5	27131	0.999637		-1.42221
						CDKN1B	1027	0.999654		-1.5095
						UBXN2B	137886	0.999668		-1.26937
						ULK1	8408	0.999692		-1.24351
						KLHL3	26249	0.999697		-1.54801
						PRKD1	5587	0.999734		-1.51529
						TRIM17	51127	0.99979		-1.23368
						MAPT	4137	0.999829		-1.47053
						TAB2	23118	0.999833		-1.25611
						FBXW7	55294	0.999838		-1.4097
						PPARGC1A	10891	0.999884		-1.83958
						VPS13C	54832	0.999889		-1.40394
						PIK3R2	5296	0.999889		-1.1537
						RRAGD	58528	0.999948		-1.4905
						INS	3630	0.999953		-1.18369
						SIRT1	23411	0.999969		-1.58448
						STBD1	8987	0.999981		-1.55345
						BCL2	596	0.999985		-1.19981
						ADRA1A	148	0.999987		-1.14065
						PIP4K2B	8396	0.999987		-1.17241
						BCL2L1	598	0.999988		-1.26334
						INSR	3643	0.999995		-1.26846
						VPS13D	55187	0.999997		-1.42797
						AKT2	208	0.999999		-1.19839
						MTMR3	8897	1		-1.28976
