# Supplementary material for: Deletion of IRE1α in podocytes exacerbates diabetic nephropathy in mice
Source: Sci Rep. 2024 May 22;14:11718. doi: 10.1038/s41598-024-62599-7 (PMC11111796; doi:10.1038/s41598-024-62599-7)
Supplement: Supplementary file 4 — Supplementary Table S4. [file 41598_2024_62599_MOESM4_ESM.xlsx]

## Sheet: Gene list
GSE 30122	Transcriptome Analysis of Human Diabetic Kidney Disease
	Karolina I. Woroniecka,1 Ae Seo Deok Park,1 Davoud Mohtat,2 David B. Thomas,3 James M. Pullman,4 and Katalin Susztak1,5
	Diabetes. 2011 Sep; 60(9): 2354–2369.				doi: 10.2337/db10-1181
Supplemental Table 4: List of differentially expressed transcripts in kidneys of diseased and healthy glomeruli. Statistical significance was determined by using the Student’s t-test (genes with p-vlue<0.05) and fold change >1.5. 1,700 transcripts.
Probe Set ID	Fold change	Gene Symbol
217022_s_at	13.9976	IGH@ /// IGHA1 /// IGHA2 /// IGHV3OR16-13 /// LOC100126583
221872_at	9.47654	RARRES1
202018_s_at	9.21264	LTF
202237_at	7.0835	NNMT
209374_s_at	6.85588	IGHM
217767_at	6.40838	C3
202404_s_at	6.02511	COL1A2
212592_at	5.8267	IGJ
201744_s_at	5.18599	LUM
202376_at	5.00062	SERPINA3
209613_s_at	4.90984	ADH1B
206336_at	4.78448	CXCL6
34210_at	4.69998	CD52
201438_at	4.6245	COL6A3
202953_at	4.60974	C1QB
209612_s_at	4.54401	ADH1B
202238_s_at	4.35362	NNMT
204259_at	4.24702	MMP7
205624_at	4.08695	CPA3
203083_at	4.03896	THBS2
210915_x_at	4.03209	TRBC1
202992_at	4.01961	C7
215049_x_at	3.92678	CD163
210072_at	3.81391	CCL19
218232_at	3.79021	C1QA
203892_at	3.78401	WFDC2
209708_at	3.74655	MOXD1
219666_at	3.65289	MS4A6A
204774_at	3.57993	EVI2A /// EVI2B
205488_at	3.49694	GZMA
212768_s_at	3.46062	OLFM4
202036_s_at	3.43567	SFRP1
202207_at	3.42345	ARL4C
213193_x_at	3.41364	TRBC1
219768_at	3.4072	VTCN1
206666_at	3.40445	GZMK
211796_s_at	3.39832	TRBC1 /// TRBC2
212190_at	3.3952	SERPINE2
213888_s_at	3.38256	LOC100133233 /// TRAF3IP3
204118_at	3.33273	CD48
204655_at	3.29549	CCL5
202357_s_at	3.29525	C2 /// CFB
207339_s_at	3.26811	LTB
204891_s_at	3.2372	LCK
201669_s_at	3.20304	MARCKS
203416_at	3.18668	CD53
33323_r_at	3.17383	SFN
212464_s_at	3.17061	FN1
213539_at	3.13665	CD3D
204719_at	3.13117	ABCA8
211719_x_at	3.1251	FN1
201721_s_at	3.12103	LAPTM5
203645_s_at	3.10874	CD163
221558_s_at	3.05395	LEF1
209960_at	3.04	HGF
213134_x_at	3.01715	BTG3
205798_at	3.00367	IL7R
204057_at	2.99644	IRF8
204787_at	2.98278	VSIG4
209083_at	2.97268	CORO1A
205943_at	2.96195	TDO2
202206_at	2.96131	ARL4C
202403_s_at	2.94638	COL1A2
210495_x_at	2.90856	FN1
213975_s_at	2.88692	LYZ
201670_s_at	2.843	MARCKS
207655_s_at	2.83778	BLNK
213994_s_at	2.82135	SPON1
1405_i_at	2.81757	CCL5
211742_s_at	2.81374	EVI2B
216442_x_at	2.81195	FN1
221666_s_at	2.80598	PYCARD
206978_at	2.79321	CCR2 /// FLJ78302
222043_at	2.77455	CLU
204912_at	2.76669	IL10RA
205831_at	2.73034	CD2
219607_s_at	2.72594	MS4A4A
206504_at	2.71737	CYP24A1
202283_at	2.70762	SERPINF1
33322_i_at	2.70234	SFN
213566_at	2.67599	RNASE6
212063_at	2.65905	CD44
215223_s_at	2.65159	SOD2
204438_at	2.64661	MRC1 /// MRC1L1
210279_at	2.64115	GPR18
206637_at	2.63745	P2RY14
204122_at	2.60828	TYROBP
201645_at	2.6035	TNC
205303_at	2.60151	KCNJ8
214803_at	2.58962
209114_at	2.58649	TSPAN1
209773_s_at	2.56917	RRM2
208998_at	2.56033	UCP2
203665_at	2.54666	HMOX1
220146_at	2.52669	TLR7
201890_at	2.52665	RRM2
201506_at	2.5103	TGFBI
202037_s_at	2.507	SFRP1
214770_at	2.49849	MSR1
206391_at	2.49219	RARRES1
201850_at	2.48152	CAPG
213537_at	2.48031	HLA-DPA1
202936_s_at	2.45209	SOX9
202803_s_at	2.44291	ITGB2
202208_s_at	2.43295	ARL4C
209173_at	2.41814	AGR2
204619_s_at	2.41794	VCAN
208650_s_at	2.40066	CD24
206392_s_at	2.39918	RARRES1
204070_at	2.39884	RARRES3
205590_at	2.37614	RASGRP1
208296_x_at	2.37565	TNFAIP8
205044_at	2.37065	GABRP
209823_x_at	2.3645	HLA-DQB1
207651_at	2.36339	GPR171
200634_at	2.36251	PFN1
213668_s_at	2.36245	SOX4
213603_s_at	2.36005	RAC2
208636_at	2.35464	ACTN1
211734_s_at	2.35257	FCER1A
AFFX-M27830_5_at	2.34954
213693_s_at	2.33588	MUC1
205859_at	2.33208	LY86
206010_at	2.33058	HABP2
213002_at	2.32445	MARCKS
214041_x_at	2.32236	RPL37A
40665_at	2.3177	FMO3
218162_at	2.28389	OLFML3
209016_s_at	2.28155	KRT7
205987_at	2.26358	CD1C
200736_s_at	2.25369	GPX1
204647_at	2.24539	HOMER3
204222_s_at	2.2323	GLIPR1
205466_s_at	2.21873	HS3ST1
202234_s_at	2.21021	SLC16A1
202286_s_at	2.1988	TACSTD2
211795_s_at	2.18549	FYB
202994_s_at	2.18513	FBLN1
213813_x_at	2.17843
214077_x_at-	2.15877	MEIS3P1
200862_at	2.13922	DHCR24
211656_x_at	2.13372	HLA-DQB1
219508_at	2.12739	GCNT3
214149_s_at	2.12633	ATP6V0E1
210854_x_at	2.12498	SLC6A8
202971_s_at	2.11834	DYRK2
203923_s_at	2.11752	CYBB
214395_x_at	2.11132	EEF1D
211654_x_at	2.11052	HLA-DQB1
203473_at	2.09724	SLCO2B1
204923_at	2.09598	SASH3
201720_s_at	2.08787	LAPTM5
208335_s_at	2.08645	DARC
203413_at	2.08558	NELL2
210176_at	2.08502	TLR1
202664_at	2.07838	WIPF1
221601_s_at	2.07617	FAIM3
210116_at	2.07248	SH2D1A
201526_at	2.06683	ARF5
219161_s_at	2.05868	CKLF
218261_at	2.05811	AP1M2
206595_at	2.05514	CST6
217809_at	2.05243	BZW2
210652_s_at	2.05232	TTC39A
202005_at	2.05066	ST14
209875_s_at	2.05044	SPP1
210095_s_at	2.04699	IGFBP3
202870_s_at	2.03475	CDC20
203471_s_at	2.03328	PLEK
205304_s_at	2.03301	KCNJ8
219947_at	2.02087	CLEC4A
218960_at	2.01493	TMPRSS4
213160_at	2.01327	DOCK2
206002_at	2.01264	GPR64
44790_s_at	2.00941	C13orf18 /// LOC728970
209869_at	2.00915	ADRA2A
206682_at	2.00727	CLEC10A
218870_at	2.00551	ARHGAP15
204341_at	2.00507	TRIM16
203180_at	2.00072	ALDH1A3
65517_at	1.99783	AP1M2
218451_at	1.99106	CDCP1
203379_at	1.98989	RPS6KA1
204037_at	1.98456	LPAR1
214084_x_at	1.98455	LOC648998
266_s_at	1.98224	CD24
214437_s_at	1.97864	SHMT2
204416_x_at	1.97727	APOC1
206545_at	1.97272	CD28
203786_s_at	1.97127	TPD52L1
200081_s_at	1.96353	RPS6
214511_x_at	1.96185	FCGR1B
216905_s_at	1.95892	ST14
213974_at	1.95395	ADAMTSL3
203104_at	1.95319	CSF1R
219179_at	1.9525	DACT1
210367_s_at	1.94615	PTGES
208637_x_at	1.94066	ACTN1
202112_at	1.93697	VWF
206150_at	1.93429	CD27
205804_s_at	1.9293	TRAF3IP3
205758_at	1.92611	CD8A
212314_at	1.9204	KIAA0746 /// SERINC2
202158_s_at	1.9177	CUGBP2
213642_at	1.91758
219118_at	1.91743	FKBP11
204051_s_at	1.91256	SFRP4
219690_at	1.91209	TMEM149
212433_x_at	1.91104	RPS2
204949_at	1.91038	ICAM3
201489_at	1.90979	PPIF
210145_at	1.90465	PLA2G4A
206488_s_at	1.90269	CD36
205150_s_at	1.8987	KIAA0644
204043_at	1.89656	TCN2
219799_s_at	1.89482	DHRS9
204170_s_at	1.88669	CKS2
214315_x_at	1.88639	CALR
209906_at	1.88626	C3AR1
201282_at	1.88152	OGDH
218826_at	1.87721	SLC35F2
204951_at	1.87534	RHOH
208651_x_at	1.87113	CD24
206296_x_at	1.86852	MAP4K1
204829_s_at	1.86737	FOLR2
205301_s_at	1.86066	OGG1
213689_x_at	1.85583	FAM69A
217140_s_at	1.84812	LOC100133724 /// VDAC1
214428_x_at	1.84786	C4A /// C4B
219183_s_at	1.84717	CYTH4
214329_x_at	1.84454	TNFSF10
221933_at	1.84255	NLGN4X
216841_s_at	1.83958	SOD2
215812_s_at	1.8388	LOC653562 /// SLC6A10P /// SLC6A8
202397_at	1.83724	NUTF2
207771_at	1.83497	SLC5A2
203828_s_at	1.83217	IL32
205582_s_at	1.82834	GGT5
207681_at	1.8267	CXCR3
217379_at	1.82583	RPL10
204036_at	1.8239	LPAR1
204198_s_at	1.82099	RUNX3
219471_at	1.82066	C13orf18 /// LOC728970
204105_s_at	1.819	NRCAM
203256_at	1.81836	CDH3
217157_x_at	1.8162	IGK@ /// IGKC /// LOC647506 /// LOC650405 /// LOC652493
208450_at	1.81435	LGALS2
211005_at	1.81367	LAT /// SPNS1
38487_at	1.81347	STAB1
204489_s_at	1.8124	CD44
205718_at	1.81169	ITGB7
38290_at	1.8065	RGS14
49306_at	1.80549	RASSF4
209436_at	1.80353	SPON1
204777_s_at	1.80207	MAL
217755_at	1.80187	HN1
204529_s_at	1.80186	TOX
202800_at	1.80031	SLC1A3
206337_at	1.79903	CCR7
214023_x_at	1.7975	TUBB2B
203397_s_at	1.79641	GALNT3
209631_s_at	1.79482	GPR37
219162_s_at	1.79206	MRPL11
205597_at	1.79086	SLC44A4
209772_s_at	1.78995	CD24
210739_x_at	1.78861	SLC4A4
205349_at	1.78358	GNA15
203760_s_at	1.78329	SLA
207847_s_at	1.78163	MUC1
202720_at	1.77911	TES
203851_at	1.77678	IGFBP6
204090_at	1.77458	STK19
220351_at	1.77332	CCRL1
202465_at	1.77323	PCOLCE
204151_x_at	1.77265	AKR1C1
202767_at	1.77016	ACP2
200725_x_at	1.76603	RPL10
203052_at	1.76533	C2
204215_at	1.76364	C7orf23
201428_at	1.76126	CLDN4
218872_at	1.75902	TESC
214735_at	1.75743	PIP3-E
203332_s_at	1.75632	INPP5D
211366_x_at	1.75571	CASP1
207540_s_at	1.7527	SYK
205016_at	1.74919	TGFA
210059_s_at	1.74903	MAPK13
201883_s_at	1.74881	B4GALT1
202310_s_at	1.74637	COL1A1
203931_s_at	1.74362	MRPL12
220059_at	1.74187	STAP1
209646_x_at	1.74116	ALDH1B1
213775_x_at-1.7398639	1.73986	ZNF638
204255_s_at	1.73896	VDR
217787_s_at	1.73819	GALNT2
201795_at	1.73589	LBR
200666_s_at	1.73399	DNAJB1
219450_at	1.73313	C4orf19
214219_x_at	1.73209	MAP4K1
206496_at	1.72827	FMO3
202737_s_at	1.72825	LSM4
36019_at	1.72685	STK19
206170_at	1.72531	ADRB2
203234_at	1.72531	UPP1
210658_s_at	1.72523	GGA2
204519_s_at	1.72253	PLLP
207677_s_at	1.72125	NCF4
209134_s_at	1.72033	RPS6
219093_at	1.71766	PID1
221959_at	1.71359	FAM110B
208885_at	1.71231	LCP1
219279_at	1.71198	DOCK10
205213_at	1.70766	ACAP1
218112_at	1.70132	MRPS34
203217_s_at	1.69978	ST3GAL5
221081_s_at	1.69644	DENND2D
216207_x_at	1.69544	IGKC /// IGKV1-5 /// LOC100130100 /// LOC647506 /// LOC650405 /// LOC652493 /// LOC652694
205691_at	1.69533	SYNGR3
204232_at	1.69505	FCER1G
213338_at	1.69223	TMEM158
208918_s_at	1.69028	NADK
40560_at	1.69023	TBX2
221927_s_at	1.6879	ABHD11
205786_s_at	1.68497	ITGAM
212311_at	1.68458	KIAA0746 /// SERINC2
202267_at	1.68188	LAMC2
203932_at	1.68156	HLA-DMB
206991_s_at	1.68068	CCR5 /// LOC727797
209821_at	1.67987	IL33
207688_s_at	1.67941
214339_s_at	1.6774	MAP4K1
213417_at	1.67467	TBX2
214467_at	1.67455	GPR65
210058_at	1.67387	MAPK13
202709_at	1.67288	FMOD
202525_at	1.67148	PRSS8
203826_s_at	1.67003	PITPNM1
202589_at	1.66849	TYMS
205313_at	1.66811	HNF1B
216379_x_at	1.66437	CD24
206696_at	1.66424	GPR143
212680_x_at	1.66366	PPP1R14B
209499_x_at	1.66314	TNFSF12 /// TNFSF12-TNFSF13 /// TNFSF13
213247_at	1.66076	SVEP1
210827_s_at	1.66042	ELF3
218883_s_at	1.65981	MLF1IP
210889_s_at	1.65962	FCGR2B
203407_at	1.65412	PPL
204039_at	1.65352	CEBPA
219327_s_at	1.65127	GPRC5C
212045_at	1.64494	GLG1
220161_s_at	1.64484	EPB41L4B
211711_s_at	1.64391	PTEN
205653_at	1.64326	CTSG
213905_x_at-	1.64317	BGN
220106_at	1.6411	NPC1L1
205622_at	1.63975	SMPD2
214001_x_at	1.63933	RPS10
202253_s_at	1.63886	DNM2
210108_at	1.63803	CACNA1D
207277_at	1.63776	CD209
207714_s_at	1.63699	SERPINH1
205634_x_at	1.63636	ZDHHC24
218376_s_at	1.63579	MICAL1
205151_s_at	1.63536	KIAA0644
212242_at	1.63496	TUBA4A
218913_s_at	1.63409	GMIP
202528_at	1.634	GALE
202790_at	1.6331	CLDN7
216044_x_at	1.62864	FAM69A
208626_s_at	1.62839	VAT1
206023_at	1.62745	NMU
216836_s_at	1.62628	ERBB2
214174_s_at	1.62332	PDLIM4
206262_at	1.62203	ADH1C
212316_at	1.62133	NUP210
213373_s_at	1.62007	CASP8
209771_x_at	1.61872	CD24
AFFX-BioDn-5_at	1.61787
212543_at	1.61724	AIM1
205180_s_at	1.61689	ADAM8
204781_s_at	1.61646	FAS
212865_s_at	1.61597	COL14A1
216950_s_at	1.61341	FCGR1A /// FCGR1C
221995_s_at	1.61283
212165_at	1.61271	TMEM183A /// TMEM183B
206726_at	1.61211	PGDS
205774_at	1.6101	F12
203386_at	1.60913	TBC1D4
209933_s_at	1.60706	CD300A
212531_at	1.60526	LCN2
204858_s_at	1.6039	TYMP
211697_x_at	1.6017	PNO1
212527_at	1.60154	FAM152B
200752_s_at	1.60027	CAPN1
210644_s_at	1.60025	LAIR1
202995_s_at	1.60023	FBLN1
203040_s_at	1.5991	HMBS
204150_at	1.59904	STAB1
209626_s_at	1.59875	OSBPL3
204345_at	1.59787	COL16A1
201698_s_at	1.59439	SFRS9
201762_s_at	1.59304	PSME2
204517_at	1.5913	PPIC
217835_x_at	1.59118	C20orf24
200089_s_at	1.58985	RPL4
205504_at	1.58902	BTK
213892_s_at	1.58573	APRT
217480_x_at	1.58505	LOC339562
204540_at	1.58369	EEF1A2
218290_at	1.58076	PLEKHJ1
203878_s_at	1.58029	MMP11
204960_at	1.57832	PTPRCAP
205789_at	1.57789	CD1D
219358_s_at	1.57736	ADAP2
59697_at	1.5758	RAB15
205008_s_at	1.57527	CIB2
205604_at	1.57385	HOXD9
219648_at	1.57278	MREG
204825_at	1.57202	MELK
204922_at	1.57161	C11orf80
214096_s_at	1.57038	SHMT2
208875_s_at	1.56813	PAK2
209449_at	1.56718	LSM2
216323_x_at	1.5662	TUBA3C /// TUBA3D
219082_at	1.56573	AMDHD2
204490_s_at	1.56331	CD44
205933_at	1.5632	SETBP1
214721_x_at	1.56282	CDC42EP4
217466_x_at	1.56237	RPS2
215783_s_at	1.56115	ALPL
217432_s_at	1.56077	IDS
212282_at	1.56002	TMEM97
218670_at	1.55953	PUS1
221676_s_at	1.55519	CORO1C
207097_s_at	1.55257	SLC17A2
203196_at	1.55167	ABCC4
203683_s_at	1.54977	VEGFB
214567_s_at	1.5488	XCL1 /// XCL2
204495_s_at	1.5488	C15orf39
210602_s_at	1.54665	CDH6
201511_at	1.54517	AAMP
209506_s_at	1.54337	NR2F1
214777_at	1.54319	IGKV4-1
217487_x_at	1.54149	FOLH1
203650_at	1.5402	PROCR
212532_s_at	1.53969	LSM12
209614_at	1.53912	ADH1B
217313_at	1.53735
218792_s_at	1.53719	BSPRY
202660_at	1.53513	ITPR2
208628_s_at	1.53359	YBX1
213083_at	1.53357	SLC35D2
214107_x_at-	1.5309	LOC440434
210372_s_at	1.53076	TPD52L1
209529_at	1.53041	PPAP2C
218677_at	1.52857	S100A14
203349_s_at	1.52809	ETV5
219223_at	1.52599	C9orf7
220675_s_at	1.5253	PNPLA3
220510_at	1.5248	RHBG
203047_at	1.52395	STK10
211689_s_at	1.52259	TMPRSS2
211495_x_at	1.52256	TNFSF12 /// TNFSF12-TNFSF13 /// TNFSF13
200831_s_at	1.52249	SCD
211950_at	1.52223	UBR4
210527_x_at	1.52116	TUBA3C /// TUBA3D
203879_at	1.52068	PIK3CD
200652_at	1.51905	SSR2
207840_at	1.51889	CD160
201254_x_at	1.51824	RPS6
205980_s_at	1.51778	ARHGAP8 /// LOC553158 /// PRR5
204174_at	1.51766	ALOX5AP
213109_at	1.51551	TNIK
201418_s_at	1.51467	SOX4
219545_at	1.51427	KCTD14
221730_at	1.51418	COL5A2
219065_s_at	1.51355	MEMO1
AFFX-HSAC07/X00351_3_at	1.51086	ACTB
203610_s_at	1.5107	TRIM38
211048_s_at	1.51059	PDIA4
214021_x_at-	1.50971	ITGB5
202338_at	1.50955	TK1
215536_at	1.50827	HLA-DQB2
202700_s_at	1.50813	TMEM63A
218848_at	1.50809	THOC6
209777_s_at	1.5078	SLC19A1
200901_s_at	1.50737	M6PR
220418_at	1.50629	UBASH3A
221790_s_at	1.50538	LDLRAP1
201363_s_at	1.50244	IVNS1ABP
203507_at	1.50164	CD68 /// EIF4A1
208699_x_at1	0.953895	TKT
210835_s_at	-1.50078	CTBP2
203368_at	-1.50151	CRELD1
218042_at	-1.50175	COPS4
32811_at	-1.50341	MYO1C
213266_at	-1.50346	TUBGCP4
218428_s_at	-1.50372	REV1
203376_at	-1.50372	CDC40
222041_at	-1.50442	DPH1 /// OVCA2
213097_s_at	-1.50497	DNAJC2
220326_s_at	-1.50542	FLJ10357
203656_at	-1.50578	FIG4
212719_at	-1.5058	PHLPP
201223_s_at	-1.50619	RAD23B
217673_x_at	-1.50642	GNAS
214376_at	-1.50658
222154_s_at	-1.50688	LOC26010
214145_s_at	-1.50703	SPTB
204523_at	-1.50721	ZNF140
201948_at	-1.50765	GNL2
209219_at	-1.50845	RDBP
218878_s_at	-1.50856	SIRT1
219495_s_at	-1.50861	ZNF180
219147_s_at	-1.50926	C9orf95
218622_at	-1.50941	NUP37
204917_s_at	-1.51007	MLLT3
205293_x_at	-1.51112	BAIAP2
204308_s_at	-1.51121	KIAA0329
205094_at	-1.51171	PEX12
212791_at	-1.51194	C1orf216
205122_at	-1.51236	TMEFF1
221883_at	-1.51279	PKNOX1
202136_at	-1.51287	ZMYND11
212786_at	-1.51338	CLEC16A
201034_at	-1.51409	ADD3
214739_at	-1.51428	LRCH3
212895_s_at	-1.51483	ABR
46270_at	-1.51552	UBAP1
202491_s_at	-1.51603	IKBKAP
218829_s_at	-1.51802	CHD7
205981_s_at	-1.52075	ING2
213128_s_at	-1.521	UBE3A
209108_at	-1.52148	TSPAN6
219858_s_at	-1.52195	MFSD6
209707_at	-1.52228	PIGK
212317_at	-1.52245	TNPO3
202320_at	-1.52257	GTF3C1
221599_at	-1.52292	C11orf67
218710_at	-1.52293	TTC27
219126_at	-1.52533	PHF10
220159_at	-1.52537	ABCA11P
206833_s_at	-1.52604	ACYP2
219027_s_at	-1.52631	MYO9A
212133_at	-1.52635	CYFIP1
203562_at	-1.52666	FEZ1
202321_at	-1.52729	GGPS1
205262_at	-1.52736	KCNH2
201022_s_at	-1.52854	DSTN
204155_s_at	-1.52869	KIAA0999
205089_at	-1.52905	ZNF7
208908_s_at	-1.52906	CAST
221834_at	-1.52978	LONP2
201647_s_at	-1.53153	SCARB2
202133_at	-1.53169	WWTR1
204628_s_at	-1.53207	ITGB3
215192_at	-1.53217	PMS2L4
211385_x_at	-1.53245	SULT1A2
201758_at	-1.53316	TSG101
212124_at	-1.53363	ZMIZ1
202798_at	-1.53368	SEC24B
36552_at	-1.53398	C2CD3
213838_at	-1.53404	NOL7
217221_x_at	-1.53431	RBM10
221904_at	-1.53449	FAM131A
212850_s_at	-1.53451	LRP4
220543_at	-1.53521	C21orf62
219123_at	-1.53531	ZNF232
204572_s_at	-1.53543	PIN4
201811_x_at	-1.53575	SH3BP5
218144_s_at	-1.53581	INF2
213900_at	-1.53592	C9orf61
218446_s_at	-1.53608	FAM18B
217976_s_at	-1.5368	DYNC1LI1
201321_s_at	-1.53692	SMARCC2
210305_at	-1.53712	PDE4DIP
205047_s_at	-1.53775	ASNS
209905_at	-1.53849	HOXA9
218534_s_at	-1.53854	AGGF1
218713_at	-1.53924	NARG2
202985_s_at	-1.5397	BAG5
218424_s_at	-1.53988	STEAP3
219819_s_at	-1.53994	MRPS28
205452_at	-1.54012	PIGB
204879_at	-1.54053	PDPN
212299_at	-1.54106	NEK9
213857_s_at	-1.54172	CD47
205372_at	-1.54229	PLAG1
201148_s_at	-1.54236	TIMP3
205298_s_at	-1.54275	BTN2A2
220692_at	-1.54301	LOC100132214 /// LOC100134722
209441_at	-1.54569	RHOBTB2
212352_s_at	-1.54573	TMED10
202808_at	-1.54776	C10orf26
204030_s_at	-1.54868	SCHIP1
208955_at	-1.54943	DUT
203095_at	-1.54978	MTIF2
208732_at	-1.55028	RAB2A
200791_s_at	-1.55137	IQGAP1
221564_at	-1.55182	PRMT2
222333_at	-1.55268	ALS2CL
208640_at	-1.55309	RAC1
209049_s_at	-1.55315	ZMYND8
31799_at	-1.55319
218751_s_at	-1.55324	FBXW7
209521_s_at	-1.55366	AMOT
201880_at	-1.55456	ARIH1
202633_at	-1.55568	TOPBP1
213508_at	-1.55649	C14orf147
202401_s_at	-1.55763	SRF
209702_at	-1.55792	FTO
200758_s_at	-1.5584	NFE2L1
215497_s_at	-1.55918	WDTC1
213938_at	-1.55942	ERC2
217821_s_at	-1.55955	WBP11
201067_at	-1.56037	PSMC2
209256_s_at	-1.56097	KLHDC10
219032_x_at	-1.56134	OPN3
201336_at	-1.56147	VAMP3
212262_at	-1.56155	QKI
212204_at	-1.56158	TMEM87A
212596_s_at	-1.56199	HMGXB4
205227_at	-1.56205	IL1RAP
209989_at	-1.56311	ZNF268
202925_s_at	-1.56353	PLAGL2
203638_s_at	-1.56388	FGFR2
208783_s_at	-1.56475	CD46
202445_s_at	-1.56482	NOTCH2
209935_at	-1.56506	ATP2C1
218146_at	-1.56578	GLT8D1
202057_at	-1.56829	KPNA1
201540_at	-1.56962	FHL1
212122_at	-1.57008	RHOQ
218418_s_at	-1.57022	KANK2
214651_s_at	-1.57023	HOXA9
204720_s_at	-1.5717	DNAJC6
219765_at	-1.57258	ZNF329
218276_s_at	-1.57328	SAV1
210249_s_at	-1.57417	NCOA1
216896_at	-1.57449	COL4A3
219363_s_at	-1.57534	MTERFD1
203840_at	-1.57538	BLZF1
216221_s_at	-1.5761	PUM2
201887_at	-1.57656	IL13RA1
219029_at	-1.57742	C5orf28
215111_s_at	-1.57755	TSC22D1
216611_s_at	-1.57792	SLC6A2
202622_s_at	-1.57841	ATXN2
208398_s_at	-1.57962	TBPL1
204504_s_at	-1.57983	HIRIP3
214356_s_at	-1.58092	KIAA0368
218953_s_at	-1.58092	PCYOX1L
217945_at	-1.58117	BTBD1
212289_at	-1.58118	ANKRD12
213853_at	-1.58136	DNAJC24
202352_s_at	-1.58297	PSMD12
204511_at	-1.58389	FARP2
212958_x_at	-1.58403	PAM
216693_x_at	-1.58415	HDGFRP3
201199_s_at	-1.58502	PSMD1
202967_at	-1.58566	GSTA4
206114_at	-1.58611	EPHA4
219008_at	-1.58718	C2orf43
203303_at	-1.58729	DYNLT3
201975_at	-1.58779	CLIP1
209338_at	-1.58848	TFCP2
215299_x_at	-1.58881	SULT1A1
217920_at	-1.58926	MAN1A2
212412_at	-1.58954	PDLIM5
212675_s_at	-1.58976	CEP68
214152_at	-1.59008	CCPG1
219889_at	-1.59099	FRAT1
203640_at	-1.59103	MBNL2
221870_at	-1.59129	EHD2
214194_at	-1.59176	DIS3
207624_s_at	-1.59204	RPGR
200066_at	-1.59392	IK
201699_at	-1.59522	PSMC6
36612_at	-1.59574	FAM168A
222244_s_at	-1.59575	TUG1
213243_at	-1.59635	VPS13B
212472_at	-1.59642	MICAL2
204605_at	-1.59662	CGRRF1
208066_s_at	-1.59791	GTF2B
203353_s_at	-1.59813	MBD1
208873_s_at	-1.59926	REEP5
212457_at	-1.60058	TFE3
202181_at	-1.60085	KIAA0247
222365_at	-1.60127
204744_s_at	-1.60246	IARS
204091_at	-1.60306	PDE6D
202815_s_at	-1.60309	HEXIM1
200778_s_at	-1.60318	2023-09-02
204157_s_at	-1.60377	KIAA0999
214016_s_at	-1.60456	SFPQ
221788_at	-1.60492
219303_at	-1.60519	RNF219
215001_s_at	-1.60558	GLUL
51158_at	-1.60603	FAM174B
34858_at	-1.60633	KCTD2
202602_s_at	-1.60643	HTATSF1
217527_s_at	-1.6065	NFATC2IP
221988_at	-1.60688	C19orf42
200941_at	-1.60745	HSBP1
210829_s_at	-1.60774	SSBP2
212632_at	-1.60876	STX7
202124_s_at	-1.60896	TRAK2
204807_at	-1.60913	TMEM5
203212_s_at	-1.60941	MTMR2
203245_s_at	-1.60957	NCRNA00094
201544_x_at	-1.6101	PABPN1
207417_s_at	-1.61111	ZNF177
213750_at	-1.61131	RSL1D1
204141_at	-1.61196	TUBB2A
203120_at	-1.61266	TP53BP2
209656_s_at	-1.61304	TMEM47
201146_at	-1.61332	NFE2L2
221011_s_at	-1.61382	LBH
219178_at	-1.61503	QTRTD1
212008_at	-1.61507	UBXN4
200931_s_at	-1.61538	VCL
212180_at	-1.61543	CRKL
218062_x_at	-1.61682	CDC42EP4
204554_at	-1.61725	PPP1R3D
201928_at	-1.61881	PKP4
213578_at	-1.61907	BMPR1A
212673_at	-1.61959	METAP1
221559_s_at	-1.61985	MIS12
214179_s_at	-1.62043	NFE2L1
221951_at	-1.62061	TMEM80
210036_s_at	-1.62078	KCNH2
222182_s_at	-1.62105	CNOT2
221207_s_at	-1.62306	NBEA
209536_s_at	-1.62306	EHD4
203020_at	-1.62375	RABGAP1L
219177_at	-1.62474	BXDC2
213386_at	-1.62569	C9orf125
218047_at	-1.62622	OSBPL9
204730_at	-1.62719	RIMS3
214512_s_at	-1.62909	SUB1
202359_s_at	-1.62951	SNX19
202147_s_at	-1.63033	IFRD1
212121_at	-1.63081	TCTN3
215030_at	-1.63208	GRSF1
219677_at	-1.63326	SPSB1
212959_s_at	-1.63398	GNPTAB
213981_at	-1.63464	COMT
213227_at	-1.63469	PGRMC2
217886_at	-1.63511	EPS15
212154_at	-1.6354	SDC2
206374_at	-1.63746	DUSP8
208820_at	-1.63756	PTK2
221867_at	-1.638	N4BP1
219336_s_at	-1.63827	ASCC1
203944_x_at	-1.63833	BTN2A1
202125_s_at	-1.63915	TRAK2
222312_s_at	-1.63935
213044_at	-1.63961	ROCK1
218642_s_at	-1.63969	CHCHD7
213480_at	-1.64055	VAMP4
218736_s_at	-1.64118	PALMD
221699_s_at	-1.64164	DDX50
202443_x_at	-1.64168	NOTCH2
219523_s_at	-1.64432	ODZ3
219833_s_at	-1.64636	EFHC1
203167_at	-1.64674	TIMP2
219894_at	-1.64717	MAGEL2
209084_s_at	-1.64759	RAB28
212993_at	-1.6478	NACC2
201535_at	-1.64796	UBL3
211986_at	-1.64896	AHNAK
213340_s_at	-1.64988	KIAA0495
213852_at	-1.65073	RBM8A
214821_at	-1.65103
219077_s_at	-1.65257	WWOX
208806_at	-1.65267	CHD3
212485_at	-1.65295	GPATCH8
211703_s_at	-1.65298	TM2D1
219548_at	-1.65312	ZNF16
202484_s_at	-1.65333	MBD2
212205_at	-1.65453	H2AFV
220024_s_at	-1.65459	PRX
218204_s_at	-1.65464	FYCO1
200723_s_at	-1.65493	CAPRIN1
212215_at	-1.65537	PREPL
218386_x_at	-1.65539	USP16
212321_at	-1.6564	SGPL1
207974_s_at	-1.65703	SKP1
206272_at	-1.6571	RAB4A /// SPHAR
207776_s_at	-1.65836	CACNB2
202231_at	-1.65869	EIF3M
202353_s_at	-1.65874	PSMD12
201591_s_at	-1.65884	NISCH
216215_s_at	-1.65963	RBM9
220939_s_at	-1.66101	DPP8
202776_at	-1.66158	DNTTIP2
221511_x_at	-1.66294	CCPG1
212083_at	-1.66442	TEX261
220748_s_at	-1.66471	ZNF580
203810_at	-1.66478	DNAJB4
213793_s_at	-1.66534	HOMER1
209343_at	-1.6657	EFHD1
204773_at	-1.66572	IL11RA
222127_s_at	-1.66666	EXOC1
209234_at	-1.66719	KIF1B
209068_at	-1.66781	HNRPDL
200813_s_at	-1.6697	PAFAH1B1
203583_at	-1.67078	UNC50
220346_at	-1.67127	MTHFD2L
203593_at	-1.67152	CD2AP
213188_s_at	-1.67323	MINA
205939_at	-1.67396	CYP3A7
202228_s_at	-1.67434	NPTN
208733_at	-1.67451	RAB2A
212441_at	-1.67507	KIAA0232
207842_s_at	-1.67539	CASC3
209967_s_at	-1.67583	CREM
217978_s_at	-1.67584	UBE2Q1
213027_at	-1.67591	TROVE2
212818_s_at	-1.6762	ASB1
209363_s_at	-1.67744	MED21
201660_at	-1.67771	ACSL3
221480_at	-1.67848	HNRNPD
201057_s_at	-1.67898	GOLGB1
209028_s_at	-1.67919	ABI1
202351_at	-1.68018	ITGAV
214764_at	-1.68138	RRP15
219136_s_at	-1.68278	LMF1
219357_at	-1.6837	GTPBP1
218517_at	-1.68504	PHF17
204063_s_at	-1.68586	ULK2
219659_at	-1.68602	ATP8A2
204793_at	-1.6874	GPRASP1
210852_s_at	-1.68877	AASS
203575_at	-1.69209	CSNK2A2
218325_s_at	-1.69403	DIDO1
218224_at	-1.69458	PNMA1
202466_at	-1.69498	POLS
206052_s_at	-1.69602	SLBP
203910_at	-1.69642	ARHGAP29
215017_s_at	-1.69757	FNBP1L
212864_at	-1.6979	CDS2
213817_at	-1.69818	IRAK3
207845_s_at	-1.69838	ANAPC10
219909_at	-1.69858	MMP28
203552_at	-1.69949	MAP4K5
208726_s_at	-1.70022	EIF2S2
213934_s_at	-1.70033	ZNF23
202915_s_at	-1.70364	FAM20B
212440_at	-1.70373	SNRNP27
205356_at	-1.70495	USP13
212807_s_at	-1.70558	SORT1
220415_at	-1.7063	TNNI3K
219405_at	-1.7077	TRIM68
201707_at	-1.70867	PEX19
201486_at	-1.70994	RCN2
222122_s_at	-1.71022	THOC2
212248_at	-1.71025	MTDH
214656_x_at	-1.71131	MYO1C
204646_at	-1.71194	DPYD
202051_s_at	-1.71245	ZMYM4
212399_s_at	-1.71339	VGLL4
200999_s_at	-1.71379	CKAP4
217833_at	-1.71408	SYNCRIP
202414_at	-1.71441	ERCC5
202552_s_at	-1.71536	CRIM1
212463_at	-1.71685	CD59
202372_at	-1.71751	RAB3GAP2
218823_s_at	-1.71884	KCTD9
220819_at	-1.71897	FRMD1
213761_at	-1.71935	MDM1
203403_s_at	-1.71937	RNF6
209504_s_at	-1.71971	PLEKHB1
202020_s_at	-1.71974	LANCL1
202150_s_at	-1.72093	NEDD9
221756_at	-1.72169	PIK3IP1
202843_at	-1.72195	DNAJB9
217621_at	-1.72281
202912_at	-1.72328	ADM
204020_at	-1.72375	PURA
205672_at	-1.72377	XPA
221832_s_at	-1.72386	LUZP1
209850_s_at	-1.72393	CDC42EP2
217837_s_at	-1.72394	VPS24
219972_s_at	-1.72424	C14orf135 /// LOC100130173
202073_at	-1.72424	OPTN
218637_at	-1.72555	IMPACT
219737_s_at	-1.72621	PCDH9
208740_at	-1.72643	SAP18
222258_s_at	-1.72718	SH3BP4
218017_s_at	-1.729	HGSNAT
201832_s_at	-1.73086	USO1
218528_s_at	-1.73147	RNF38
201261_x_at	-1.733	BGN
205481_at	-1.73705	ADORA1
210778_s_at	-1.73841	MXD4
203449_s_at	-1.73876	TERF1
213546_at	-1.73971	DKFZP586I1420
59625_at	-1.74085	NOL3
201941_at	-1.741	CPD
221471_at	-1.74112	SERINC3
205260_s_at	-1.74116	ACYP1
201751_at	-1.74164	JOSD1
209107_x_at	-1.74167	NCOA1
219201_s_at	-1.74225	TWSG1
218757_s_at	-1.74299	UPF3B
201056_at	-1.74419	GOLGB1
211974_x_at	-1.74422	RBPJ
208370_s_at	-1.7449	RCAN1
221787_at	-1.74567	C6orf120
215127_s_at	-1.74573	RBMS1
210946_at	-1.746	PPAP2A
203367_at	-1.74601	DUSP14
36829_at	-1.74753	PER1
213306_at	-1.74778	MPDZ
203077_s_at	-1.74808	SMAD2
209524_at	-1.75308	HDGFRP3
222111_at	-1.75349
202946_s_at	-1.75409	BTBD3
208994_s_at	-1.75417	PPIG
213644_at	-1.75422	CCDC46
221290_s_at	-1.75479	MUM1
212885_at	-1.75621	MPHOSPH10
202544_at	-1.75702	GMFB
203143_s_at	-1.75807	KIAA0040
213063_at	-1.75871	ZC3H14
201828_x_at	-1.7624	FAM127A
209688_s_at	-1.76315	CCDC93
201798_s_at	-1.76493	MYOF
219443_at	-1.76512	TASP1
201997_s_at	-1.76549	SPEN
214639_s_at	-1.76762	HOXA1
209462_at	-1.76789	APLP1
216261_at	-1.7691	ITGB3
222266_at	-1.77124	C19orf2
203139_at	-1.77143	DAPK1
213788_s_at	-1.77153	NCRNA00094
214043_at	-1.77195	PTPRD
209191_at	-1.77321	TUBB6
203659_s_at	-1.77335	TRIM13
212447_at	-1.77453	KBTBD2
212157_at	-1.77556	SDC2
216028_at	-1.77709
219174_at	-1.7776	IFT74
208760_at	-1.778	UBE2I
201215_at	-1.77904	PLS3
202749_at	-1.77921	WRB
202273_at	-1.78016	PDGFRB
204969_s_at	-1.78194	RDX
204145_at	-1.78197	FRG1
212060_at	-1.7825	SR140
213865_at	-1.78416	DCBLD2
202919_at	-1.78453	MOBKL3
221880_s_at	-1.78517	FAM174B
201678_s_at	-1.78566	C3orf37
212566_at	-1.78622	MAP4
40524_at	-1.78771	PTPN21
204190_at	-1.78978	USPL1
209386_at	-1.7903	TM4SF1
212698_s_at	-1.79031	2023-09-10
203429_s_at	-1.79107	C1orf9
218986_s_at	-1.79241	DDX60
208920_at	-1.79252	SRI
204082_at	-1.7947	PBX3
208990_s_at	-1.79576	HNRNPH3
205384_at	-1.79599	FXYD1
201023_at	-1.79653	TAF7
213489_at	-1.79715	MAPRE2
203853_s_at	-1.79729	GAB2
218371_s_at	-1.79755	PSPC1
221570_s_at	-1.79796	METTL5
222237_s_at	-1.8006	ZFP112
213372_at	-1.80173	PAQR3
212653_s_at	-1.80661	EHBP1
212706_at	-1.80674	LOC100132214 /// LOC100133005 /// LOC100134722 /// RASA4
221486_at	-1.80762	ENSA
207483_s_at	-1.8079	CAND1
205664_at	-1.80795	KIN
203614_at	-1.81041	UTP14C
213400_s_at	-1.81132	TBL1X
212357_at	-1.81142	FAM168A
217956_s_at	-1.81161	ENOPH1
201436_at	-1.81203	EIF4E
201735_s_at	-1.81427	CLCN3
205078_at	-1.81765	PIGF
208782_at	-1.81804	FSTL1
45297_at	-1.81875	EHD2
219317_at	-1.81975	POLI
204735_at	-1.82012	PDE4A
220141_at	-1.82135	C11orf63
213375_s_at	-1.82211	N4BP2L1
211379_x_at	-1.82319	B3GALNT1
212690_at	-1.8274	DDHD2
213361_at	-1.82857	TDRD7
214663_at	-1.82869	DSTYK
221260_s_at	-1.83147	CSRNP2
202468_s_at	-1.83292	CTNNAL1
212276_at	-1.83358	LPIN1
201174_s_at	-1.83382	TERF2IP
205042_at	-1.83417	GNE
204005_s_at	-1.83536	PAWR
218450_at	-1.83572	HEBP1
201876_at	-1.83587	PON2
213598_at	-1.83691
209043_at	-1.83923	PAPSS1
209308_s_at	-1.8403	BNIP2
204076_at	-1.84105	ENTPD4
203098_at	-1.84133	CDYL
203144_s_at	-1.84232	KIAA0040
220240_s_at	-1.84257	TMCO3
218932_at	-1.84267	ZNHIT6
211760_s_at	-1.84272	VAMP4
212409_s_at	-1.84565	TOR1AIP1
221567_at	-1.84638	NOL3
209305_s_at	-1.84776	GADD45B
212989_at	-1.84996	SGMS1
203525_s_at	-1.85142	APC
202373_s_at	-1.85199	RAB3GAP2
202918_s_at	-1.8535	MOBKL3
209593_s_at	-1.85496	TOR1B
213236_at	-1.85531	SASH1
211009_s_at	-1.8556	ZNF271
217842_at	-1.85619	LUC7L2
222303_at	-1.85673
213005_s_at	-1.8599	KANK1
206037_at	-1.86022	CCBL1
213524_s_at	-1.86049	G0S2
212586_at	-1.86065	CAST
216546_s_at	-1.86088	CHI3L1
201991_s_at	-1.86327	KIF5B
209209_s_at	-1.86361	FERMT2
221740_x_at	-1.86479	LRRC37A2
202636_at	-1.86602	RNF103
201054_at	-1.8704	HNRNPA0
212677_s_at	-1.87046	CEP68
218538_s_at	-1.87068	MRS2
212557_at	-1.87339	ZNF451
212268_at	-1.8738	SERPINB1
201691_s_at	-1.8746	TPD52
205120_s_at	-1.87501	SGCB
219509_at	-1.87538	MYOZ1
205584_at	-1.88039	ALG13
212377_s_at	-1.88131	NOTCH2
205910_s_at	-1.88316	CEL
213795_s_at	-1.88402	PTPRA
48106_at	-1.88571	SLC48A1
217506_at	-1.88632	LOC400642
216264_s_at	-1.88692	LAMB2
219250_s_at	-1.88771	FLRT3
203373_at	-1.88884	SOCS2
201905_s_at	-1.89138	CTDSPL
204872_at	-1.89154	TLE4
201333_s_at	-1.89169	ARHGEF12
202318_s_at	-1.8927	SENP6
202377_at	-1.89276
200897_s_at	-1.89436	PALLD
219987_at	-1.89436
208407_s_at	-1.89512	CTNND1
217875_s_at	-1.89611	PMEPA1
220761_s_at	-1.89669	TAOK3
212637_s_at	-1.89742	WWP1
215695_s_at	-1.89937	GYG2
220397_at	-1.89951	MDM1
207980_s_at	-1.90026	CITED2
209651_at	-1.90154	TGFB1I1
204201_s_at	-1.90189	PTPN13
209575_at	-1.90353	IL10RB
211926_s_at	-1.90943	MYH9
41644_at	-1.91004	SASH1
209378_s_at	-1.91041	KIAA1128
220945_x_at	-1.91191	MANSC1
214156_at	-1.91606	MYRIP
202259_s_at	-1.91687	N4BP2L2
212740_at	-1.91842	PIK3R4
212747_at	-1.92037	ANKS1A
205934_at	-1.92058	PLCL1
204319_s_at	-1.92069	RGS10
213434_at	-1.92239	STX2
218667_at	-1.92269	PJA1
214182_at	-1.92432	LOC100132430
218631_at	-1.92664	AVPI1
214434_at	-1.92924	HSPA12A
214151_s_at	-1.93118	CCPG1
202976_s_at	-1.93246	RHOBTB3
217995_at	-1.93295	SQRDL
205308_at	-1.93358	FAM164A
219242_at	-1.93406	CEP63
212981_s_at	-1.93441	FAM115A
213739_at	-1.93683
202173_s_at	-1.93721	VEZF1
201581_at	-1.93806	TXNDC13
201681_s_at	-1.94202	DLG5
201125_s_at	-1.94303	ITGB5
208741_at	-1.94438	SAP18
215715_at	-1.94557	SLC6A2
209379_s_at	-1.94622	KIAA1128
211769_x_at	-1.94666	SERINC3
203758_at	-1.95255	CTSO
206306_at	-1.95319	RYR3
209106_at	-1.95403	NCOA1
222156_x_at	-1.95599	CCPG1
202686_s_at	-1.95642	AXL
216399_s_at	-1.95712	SCAPER
214696_at	-1.95884	C17orf91
208165_s_at	-1.95887	PRSS16
219028_at	-1.96134	HIPK2
217764_s_at	-1.962	RAB31
207016_s_at	-1.96576	ALDH1A2
206529_x_at	-1.96592	SLC26A4
208763_s_at	-1.96777	TSC22D3
221473_x_at	-1.96866	SERINC3
217904_s_at	-1.97142	BACE1
209546_s_at	-1.97246	APOL1
214235_at	-1.97254	CYP3A5
205961_s_at	-1.97481	PSIP1
202193_at	-1.97523	LIMK2
212635_at	-1.97568	TNPO1
209890_at	-1.97593	TSPAN5
214004_s_at	-1.9775	VGLL4
218603_at	-1.97798	HECA
221024_s_at	-1.98055	SLC2A10
204627_s_at	-1.98064	ITGB3
218417_s_at	-1.9807	SLC48A1
212878_s_at	-1.98455	KLC1
209337_at	-1.98531	PSIP1
218135_at	-1.98579	ERGIC2
202083_s_at	-1.98679	SEC14L1
212308_at	-1.98702	CLASP2
209112_at	-1.99332	CDKN1B
202061_s_at	-1.99538	SEL1L
214722_at	-1.99567	NOTCH2NL
217526_at	-1.99767	NFATC2IP
210674_s_at	-2.00603	PCDHA1 /// PCDHA10 /// PCDHA11 /// PCDHA12 /// PCDHA13 /// PCDHA2 /// PCDHA3 /// PCDHA4 /// PCDHA5 /// PCDHA6 /// PCDHA7 /// PCDHA8 /// PCDHA9 /// PCDHAC1 /// PCDHAC2
219767_s_at	-2.00618	CRYZL1
214130_s_at	-2.00879	PDE4DIP
217585_at	-2.01123	NEBL
219563_at	-2.01352	C14orf139
205880_at	-2.01554	PRKD1
218496_at	-2.01573	RNASEH1
212913_at	-2.01573	C6orf26 /// MSH5
208776_at	-2.01637	PSMD11
201147_s_at	-2.01722	TIMP3
205259_at	-2.02161	NR3C2
202250_s_at	-2.02307	WDR42A
212169_at	-2.0259	FKBP9
204049_s_at	-2.02787	PHACTR2
218824_at	-2.02843	PNMAL1
209741_x_at	-2.02971	SCAPER
31845_at	-2.03197	ELF4
202013_s_at	-2.03506	EXT2
218490_s_at	-2.03517	ZNF302
214978_s_at	-2.03744	PPFIA4
214014_at	-2.03999	CDC42EP2
200787_s_at	-2.04201	PEA15
204967_at	-2.04375	SHROOM2
204937_s_at	-2.04423	ZNF274
212326_at	-2.04431	VPS13D
221878_at	-2.04453	C2orf68
221527_s_at	-2.04546	PARD3
201843_s_at	-2.04857	EFEMP1
219269_at	-2.0488	HMBOX1
220072_at	-2.04886	CSPP1
213326_at	-2.04887	VAMP1
220751_s_at	-2.05201	C5orf4
204048_s_at	-2.05383	PHACTR2
209733_at	-2.05461	LOC286440
219578_s_at	-2.05482	CPEB1
202897_at	-2.05514	SIRPA
217853_at	-2.05526	TNS3
205726_at	-2.06161	DIAPH2
205715_at	-2.06248	BST1
202908_at	-2.0625	WFS1
212542_s_at	-2.06833	PHIP
212473_s_at	-2.07146	MICAL2
217975_at	-2.07238	WBP5
213628_at	-2.07467	CLCC1
219192_at	-2.07771	UBAP2
202630_at	-2.07797	APPBP2
201467_s_at	-2.0798	NQO1
212641_at	-2.08511	HIVEP2
205325_at	-2.08597	PHYHIP
219410_at	-2.08615	TMEM45A
212365_at	-2.08777	MYO1B
210277_at	-2.08792	AP4S1
218694_at	-2.09369	ARMCX1
201739_at	-2.0939	SGK1
212442_s_at	-2.09398	LASS6
218801_at	-2.09527	UGCGL2
214743_at	-2.09928	CUX1
202555_s_at	-2.10565	MYLK
219312_s_at	-2.10571	ZBTB10
218532_s_at	-2.10811	FAM134B
213992_at	-2.10907	COL4A6
218616_at	-2.11046	INTS12
218692_at	-2.11132	GOLSYN
222235_s_at	-2.11415	CSGALNACT2
201730_s_at	-2.11535	TPR
204237_at	-2.11541	GULP1
212914_at	-2.11556	CBX7
217843_s_at	-2.11614	MED4
206210_s_at	-2.1202	CETP
65472_at	-2.12163	C2orf68
212928_at	-2.1236	TSPYL4
213656_s_at	-2.12843	KLC1
209147_s_at	-2.13118	PPAP2A
212254_s_at	-2.13287	DST
219368_at	-2.13419	NAP1L2
212231_at	-2.13486	FBXO21
203153_at	-2.13497	IFIT1
209362_at	-2.13588	MED21
218587_s_at	-2.13698	KTELC1
216368_s_at	-2.13716	COL4A3
210051_at	-2.14304	RAPGEF3
219988_s_at	-2.1439	RNF220
209815_at	-2.1441	PTCH1
209311_at	-2.14636	BCL2L2
212798_s_at	-2.14659	ANKMY2
202861_at	-2.1481	PER1
201925_s_at	-2.14936	CD55
201334_s_at	-2.15036	ARHGEF12
221839_s_at	-2.15405	UBAP2
203845_at	-2.15419	KAT2B
200601_at	-2.15622	ACTN4
220770_s_at	-2.15747	LOC63920
209210_s_at	-2.15825	FERMT2
215016_x_at	-2.15863	DST
219880_at	-2.15912
201646_at	-2.16029	SCARB2
204042_at	-2.16228	WASF3
208021_s_at	-2.16488	RFC1
221221_s_at	-2.16677	KLHL3
222035_s_at	-2.16771	PAPOLA
205651_x_at	-2.16794	RAPGEF4
209090_s_at	-2.17157	SH3GLB1
215388_s_at	-2.1722	CFH /// CFHR1
213970_at	-2.17266	RABL3
201842_s_at	-2.17357	EFEMP1
202174_s_at	-2.17548	PCM1
212607_at	-2.17625	AKT3
220110_s_at	-2.1786	NXF3
209662_at	-2.17971	CETN3
200816_s_at	-2.1837	PAFAH1B1
218645_at	-2.18767	ZNF277
214641_at	-2.18794	COL4A3
214053_at	-2.18975	ERBB4
218518_at	-2.18993	FAM13B1
203725_at	-2.19136	GADD45A
219489_s_at	-2.19334	NXN
220316_at	-2.19454	NPAS3
212785_s_at	-2.19695	LARP7
213362_at	-2.19835	PTPRD
212509_s_at	-2.20003	MXRA7
218432_at	-2.20007	FBXO3
58780_s_at	-2.20219	FLJ10357
212642_s_at	-2.20275	HIVEP2
215440_s_at	-2.2039	BEX4
205437_at	-2.20424	ZNF211
218656_s_at	-2.20715	LHFP
202481_at	-2.20912	DHRS3
203801_at	-2.21082	MRPS14
217196_s_at	-2.21696	CAMSAP1L1
217763_s_at	-2.21993	RAB31
213419_at	-2.2202	APBB2
202523_s_at	-2.22136	SPOCK2
213135_at	-2.22584	TIAM1
212624_s_at	-2.22835	CHN1
212725_s_at	-2.23401	TUG1
212636_at	-2.2355	QKI
203881_s_at	-2.23596	DMD
218454_at	-2.24239	FLJ22662
207414_s_at	-2.24425	PCSK6
200788_s_at	-2.24605	PEA15
204613_at	-2.24648	PLCG2
213725_x_at	-2.25038	XYLT1
214314_s_at	-2.2543	EIF5B
219789_at	-2.2544	NPR3
212647_at	-2.25768	RRAS
203304_at	-2.25926	BAMBI
210612_s_at	-2.26367	SYNJ2
202388_at	-2.26588	RGS2
210519_s_at	-2.26719	NQO1
214111_at	-2.26746	OPCML
213849_s_at	-2.2726	PPP2R2B
202052_s_at	-2.27455	RAI14
214099_s_at	-2.27524	PDE4DIP
209904_at	-2.27685	TNNC1
215543_s_at	-2.28028	LARGE
212665_at	-2.28104	TIPARP
209950_s_at	-2.28211	VILL
203188_at	-2.28274	B3GNT1
202479_s_at	-2.2828	TRIB2
40148_at	-2.2868	APBB2
214823_at	-2.28923	ZNF204
203072_at	-2.29835	MYO1E
201139_s_at	-2.30038	SSB
213034_at	-2.30053	KIAA0999
212530_at	-2.30226	NEK7
206528_at	-2.30231	TRPC6
211105_s_at	-2.30274	NFATC1
212425_at	-2.30772	SCAMP1
219599_at	-2.31039	EIF4B
211998_at	-2.32865	H3F3A /// H3F3B /// LOC440926
212397_at	-2.3296	RDX
220765_s_at	-2.33	LIMS2
203787_at	-2.33187	SSBP2
213035_at	-2.33339	ANKRD28
213122_at	-2.33461	TSPYL5
212333_at	-2.33472	FAM98A
219999_at	-2.343	MAN2A2
212345_s_at	-2.34389	CREB3L2
214129_at	-2.35083	PDE4DIP
212406_s_at	-2.3514	PCMTD2
214725_at	-2.35263	C8orf84
212229_s_at	-2.35465	FBXO21
219553_at	-2.35693	NME7
219100_at	-2.36163	OBFC1
212036_s_at	-2.36466	PNN
220381_at	-2.36505	ARHGAP28
212427_at	-2.36639	KIAA0368
201468_s_at	-2.36734	NQO1
209447_at	-2.36812	SYNE1
212103_at	-2.36817	KPNA6
211538_s_at	-2.36992	HSPA2
205975_s_at	-2.37699	HOXD1
213500_at	-2.38149
202075_s_at	-2.38307	PLTP
202149_at	-2.38859	NEDD9
214293_at	-2.38865	2023-09-11
203661_s_at	-2.38929	TMOD1
208816_x_at	-2.38952	ANXA2P2
212758_s_at	-2.3938	ZEB1
214212_x_at	-2.39475	FERMT2
209868_s_at	-2.39525	RBMS1
205883_at	-2.39789	ZBTB16
214168_s_at	-2.40663	TJP1
203934_at	-2.4077	KDR
203748_x_at	-2.40788	RBMS1
218147_s_at	-2.40877	GLT8D1
206481_s_at	-2.41135	LDB2
204749_at	-2.41462	NAP1L3
204702_s_at	-2.42345	NFE2L3
214670_at	-2.42502	ZKSCAN1
214106_s_at	-2.42525	GMDS
211382_s_at	-2.42728	TACC2
218974_at	-2.43411	SOBP
205079_s_at	-2.43585	MPDZ
203298_s_at	-2.43843	JARID2
202916_s_at	-2.44018	FAM20B
208944_at	-2.4451	TGFBR2
201761_at	-2.4511	MTHFD2
213455_at	-2.45169	FAM114A1
202678_at	-2.45219	GTF2A2
203149_at	-2.45302	PVRL2
214761_at	-2.45336	ZNF423
203029_s_at	-2.45539	PTPRN2
201474_s_at	-2.45963	ITGA3
32625_at	-2.46379	NPR1
210105_s_at	-2.46445	FYN
218613_at	-2.47314	PSD3
212230_at	-2.4751	PPAP2B
201893_x_at	-2.47704	DCN
212288_at	-2.48045	FNBP1
214188_at	-2.48265
205326_at	-2.48309	RAMP3
219054_at	-2.48465	C5orf23
208611_s_at	-2.48716	SPTAN1
214927_at	-2.50031	ITGBL1
212062_at	-2.50064	ATP9A
38037_at	-2.50243	HBEGF
211813_x_at	-2.50533	DCN
219496_at	-2.50642	ANKRD57
204688_at	-2.50918	SGCE
207266_x_at	-2.50926	RBMS1
200621_at	-2.51012	CSRP1
218318_s_at	-2.51766	NLK
201904_s_at	-2.52088	CTDSPL
203474_at	-2.52176	IQGAP2
40093_at	-2.52278	BCAM
221008_s_at	-2.52348	AGXT2L1
201141_at	-2.52372	GPNMB
202368_s_at	-2.52877	TRAM2
217721_at	-2.53686
207554_x_at	-2.54369	TBXA2R
221861_at	-2.55156
202084_s_at	-2.55233	SEC14L1
209550_at	-2.55453	NDN
212494_at	-2.55748	TENC1
208683_at	-2.56069	CAPN2
203821_at	-2.56154	HBEGF
205816_at	-2.56329	ITGB8
204017_at	-2.56394	KDELR3
204032_at	-2.56713	BCAR3
212158_at	-2.56756	SDC2
213248_at	-2.5684	LOC730101
204975_at	-2.58349	EMP2
209894_at	-2.58915	LEPR
206283_s_at	-2.58927	TAL1
203037_s_at	-2.59016	MTSS1
203434_s_at	-2.59398	MME
219520_s_at	-2.59609	WWC3
218397_at	-2.59718	FANCL
218717_s_at	-2.59803	LEPREL1
220324_at	-2.60829	C6orf155
214265_at	-2.60905	ITGA8
218187_s_at	-2.61706	C8orf33
209304_x_at	-2.61777	GADD45B
206874_s_at	-2.62286
206875_s_at	-2.62321	SLK
207213_s_at	-2.62798	USP2
205417_s_at	-2.62966	DAG1
212812_at	-2.63959
209357_at	-2.64091	CITED2
203323_at	-2.64162	CAV2
210861_s_at	-2.64521	WISP3
212667_at	-2.66797	SPARC
213715_s_at	-2.6727	KANK3
202260_s_at	-2.68014	STXBP1
212171_x_at	-2.68106	VEGFA
218966_at	-2.687	MYO5C
201150_s_at	-2.6907	TIMP3
210427_x_at	-2.69087	ANXA2
212764_at	-2.69314	ZEB1
213364_s_at	-2.70214	SNX1
204204_at	-2.72118	SLC31A2
206307_s_at	-2.72713	FOXD1
205888_s_at	-2.73587	JAKMIP2
212358_at	-2.73587	CLIP3
205694_at	-2.74452	TYRP1
212226_s_at	-2.74706	PPAP2B
213194_at	-2.75109	ROBO1
217890_s_at	-2.75517	PARVA
213075_at	-2.75612	OLFML2A
201590_x_at	-2.75625	ANXA2
201426_s_at	-2.7632	VIM
208671_at	-2.76433	SERINC1
215235_at	-2.76531	SPTAN1
202011_at	-2.76774	TJP1
202668_at	-2.77652	EFNB2
213503_x_at	-2.78506	ANXA2
205177_at	-2.78725	TNNI1
210512_s_at	-2.78956	VEGFA
209335_at	-2.79899	DCN
220115_s_at	-2.8036	CDH10
219235_s_at	-2.80433	PHACTR4
204845_s_at	-2.80796	ENPEP
209227_at	-2.81609	TUSC3
202289_s_at	-2.82223	TACC2
209682_at	-2.82776	CBLB
219165_at	-2.83521	PDLIM2
203081_at	-2.83924	CTNNBIP1
212830_at	-2.84013	MEGF9
203662_s_at	-2.84183	TMOD1
219778_at	-2.84486	ZFPM2
213882_at	-2.84962	TM2D1
203708_at	-2.85054	PDE4B
213541_s_at	-2.85745	ERG
201307_at	-2.86066	2023-09-11
220977_x_at	-2.86156	EPB41L5
205856_at	-2.86805	SLC14A1
216620_s_at	-2.88479	ARHGEF10
213095_x_at	-2.89745	AIF1
213413_at	-2.89863	STON1
215051_x_at	-2.8989	AIF1
205846_at	-2.9051	PTPRB
204713_s_at	-2.90804	F5
212609_s_at	-2.91224	AKT3
212233_at	-2.91368	MAP1B
200906_s_at	-2.9177	PALLD
204301_at	-2.91824	KBTBD11
213547_at	-2.92096	CAND2
208958_at	-2.9221	TXNDC4
205712_at	-2.92511	PTPRD
207279_s_at	-2.93171	NEBL
201906_s_at	-2.93364	CTDSPL
213169_at	-2.93695	SEMA5A
202478_at	-2.94811	TRIB2
204796_at	-2.95343	EML1
210731_s_at	-2.98483	LGALS8
220319_s_at	-2.99772	MYLIP
205348_s_at	-3.00187	DYNC1I1
211527_x_at	-3.00266	VEGFA
211432_s_at	-3.00616	TYRO3
203071_at	-3.00722	SEMA3B
205518_s_at	-3.01721	CMAH
212390_at	-3.01869	LOC727893 /// PDE4DIP
209806_at	-3.01965	HIST1H2BK
213661_at	-3.02108	DKFZP586H2123
203355_s_at	-3.02234	PSD3
213348_at	-3.02355	CDKN1C
205514_at	-3.02865	ZNF415
218820_at	-3.03843	C14orf132
208934_s_at	-3.04326	LGALS8
212813_at	-3.05092	JAM3 /// LOC100133502
208936_x_at	-3.05248	LGALS8
212444_at	-3.06744
204235_s_at	-3.07167	GULP1
206404_at	-3.09122	FGF9
213260_at	-3.09305	FOXC1
203914_x_at	-3.09507	HPGD
212985_at	-3.10195	APBB2
206226_at	-3.12436	HRG
201930_at	-3.12574	MCM6
211675_s_at	-3.13752	MDFIC
207574_s_at	-3.1411	GADD45B
212354_at	-3.14856	SULF1
203435_s_at	-3.15253	MME
219321_at	-3.15647	MPP5
207148_x_at	-3.16723	MYOZ2
205290_s_at	-3.17364	BMP2
206928_at	-3.18625	ZNF124
209901_x_at	-3.18753	AIF1
49111_at	-3.18994
205801_s_at	-3.19183	RASGRP3
211896_s_at	-3.19625	DCN
213422_s_at	-3.20611	MXRA8
209535_s_at	-3.21322
209883_at	-3.21505	GLT25D2
203917_at	-3.21872	CXADR
205407_at	-3.22161	RECK
216033_s_at	-3.22697	FYN
207069_s_at	-3.2625	SMAD6
214734_at	-3.27595	EXPH5
213249_at	-3.28944	FBXL7
212970_at	-3.30836	APBB2
204417_at	-3.32746	GALC
205984_at	-3.33842	CRHBP
215104_at	-3.345	NRIP2
217484_at	-3.35367	CR1
204482_at	-3.38234	CLDN5
209292_at	-3.41903	ID4
210762_s_at	-3.42168	DLC1
205548_s_at	-3.45581	BTG3
45749_at	-3.46091	FAM65A
212364_at	-3.46609	MYO1B
218501_at	-3.47085	ARHGEF3
213832_at	-3.47511	KCND3
205498_at	-3.48396	GHR
204897_at	-3.49635	PTGER4
213110_s_at	-3.49794	COL4A5
209591_s_at	-3.51068	BMP7
204544_at	-3.52524	HPS5
205289_at	-3.55033	BMP2
210074_at	-3.55605	CTSL2
207526_s_at	-3.5598	IL1RL1
43511_s_at	-3.56272
210220_at	-3.57972	FZD2
204396_s_at	-3.57976	GRK5
213747_at	-3.59776	LOC100134128
209598_at	-3.60374	PNMA2
219532_at	-3.6348	ELOVL4
201185_at	-3.6419	HTRA1
206954_at	-3.64291	WIT1
218545_at	-3.64863	CCDC91
220382_s_at	-3.65276	ARHGAP28
222073_at	-3.65288	COL4A3
208240_s_at	-3.65463	FGF1
214606_at	-3.68014	TSPAN2
206713_at	-3.68075	NTNG1
213845_at	-3.69415	GRIK2
201328_at	-3.69981	ETS2
210194_at	-3.71372	PLA2R1
204324_s_at	-3.71603	GOLIM4
222033_s_at	-3.73724
214788_x_at	-3.74146	DDN
219064_at	-3.76978	ITIH5
203989_x_at	-3.78547	F2R
210513_s_at	-3.78718	VEGFA
205302_at	-3.79733	IGFBP1
213317_at	-3.82354	CLIC5
218559_s_at	-3.83287	MAFB
201667_at	-3.83321	GJA1
203870_at	-3.83607	USP46
218380_at	-3.87104	NLRP1
213782_s_at	-3.88754	MYOZ2
216894_x_at	-3.90352	CDKN1C
217552_x_at	-3.90588	CR1
206089_at	-3.90898	NELL1
208935_s_at	-3.9164	LGALS8
213675_at	-3.9298
201058_s_at	-3.94334	MYL9
201335_s_at	-3.95875	ARHGEF12
209101_at	-3.97143	CTGF
201578_at	-3.97815	PODXL
336_at	-3.98138	TBXA2R
217628_at	-3.99281	CLIC5
212486_s_at	-3.99555	FYN
214319_at	-4.00149	FRY
212991_at	-4.01986	FBXO9
209789_at	-4.12663	CORO2B
204457_s_at	-4.13731	GAS1
219142_at	-4.16675	RASL11B
218029_at	-4.16772	FAM65A
221031_s_at	-4.17017	APOLD1
213388_at	-4.18247	PDE4DIP
201124_at	-4.18846	ITGB5
211548_s_at	-4.18847	HPGD
212344_at	-4.21272	SULF1
214945_at	-4.21303	FAM153A /// FAM153B /// FAM153C
219534_x_at	-4.23096	CDKN1C
219436_s_at	-4.25049	EMCN
209590_at	-4.25077	BMP7
204334_at	-4.26849	KLF7
213714_at	-4.28151	CACNB2
202524_s_at	-4.29105	SPOCK2
209583_s_at	-4.3027	CD200
209288_s_at	-4.31076	CDC42EP3
220936_s_at	-4.31521	H2AFJ
205778_at	-4.3263	KLK7
204083_s_at	-4.35857	TPM2
221272_s_at	-4.37537	C1orf21
212738_at	-4.40455	ARHGAP19
204363_at	-4.43808	F3
213929_at	-4.44736
212353_at	-4.47237	SULF1
203548_s_at	-4.48624	LPL
212446_s_at	-4.48664	LASS6
206059_at	-4.49789	ZNF91
222108_at	-4.49847	AMIGO2
213921_at	-4.51954	SST
221016_s_at	-4.53321	TCF7L1
204467_s_at	-4.53437	SNCA
218510_x_at	-4.56801	FAM134B
211276_at	-4.56911	TCEAL2
219985_at	-4.58245	HS3ST3A1
202369_s_at	-4.62743	TRAM2
219866_at	-4.65864	CLIC5 /// LOC100131610
205471_s_at	-4.6681	DACH1
205472_s_at	-4.69472	DACH1
212828_at	-4.71252	SYNJ2
201860_s_at	-4.74177	PLAT
204731_at	-4.75803	TGFBR3
215767_at	-4.77303	ZNF804A
218249_at	-4.77654	ZDHHC6
220424_at	-4.79167	NPHS2
214920_at	-4.80646	THSD7A
203108_at	-4.85618	GPRC5A
213355_at	-4.8821	ST3GAL6
203869_at	-4.9138	USP46
204466_s_at	-4.9417	SNCA
206067_s_at	-4.98264	WT1
209540_at	-5.0173	IGF1
201525_at	-5.04071	APOD
218935_at	-5.04378	EHD3
203585_at	-5.04816	ZNF185
205288_at	-5.08362	CDC14A
209286_at	-5.1071	CDC42EP3
212098_at	-5.10821	LOC151162
201431_s_at	-5.167	DPYSL3
214255_at	-5.24595	ATP10A
215306_at	-5.25225
206172_at	-5.31206	IL13RA2
213182_x_at	-5.32625	CDKN1C
217452_s_at	-5.36791	B3GALT2
205405_at	-5.39053	SEMA5A
208933_s_at	-5.40958	LGALS8
37577_at	-5.54135	ARHGAP19
213329_at	-5.56259	SRGAP2
210942_s_at	-5.57388	ST3GAL6
204714_s_at	-5.62707	F5
213894_at	-5.63171	THSD7A
202796_at	-5.69664	SYNPO
218678_at	-5.71814	NES
205117_at	-5.72722	FGF1
204931_at	-5.81493	TCF21
220889_s_at	-5.84322	CA10
209541_at	-5.95691	IGF1
207415_at	-5.99995	PLA2R1
204733_at	-6.01941	KLK6
207702_s_at	-6.13684	MAGI2
211748_x_at	-6.27214	PTGDS
204072_s_at	-6.39386	FRY
221898_at	-6.47305	PDPN
203961_at	-6.49195	NEBL
219689_at	-6.52449	SEMA3G
217623_at	-6.58766	MYLK3
202363_at	-6.60713	SPOCK1
211663_x_at	-6.69474	PTGDS
218876_at	-6.88175	TPPP3
212187_x_at	-7.03904	PTGDS
207789_s_at	-7.05256	DPP6
208121_s_at	-7.14496	PTPRO
210121_at	-7.64673	B3GALT2
213438_at	-7.67143	NFASC
207673_at	-7.79598	NPHS1
204298_s_at	-7.87457	LOX
203680_at	-8.08981	PRKAR2B
219295_s_at	-8.20099	PCOLCE2
205111_s_at	-8.58887	PLCE1
215446_s_at	-8.78095	LOX
209737_at	-8.80475	MAGI2
203962_s_at	-8.88205	NEBL
219949_at	-8.98867	LRRC2
215059_at	-9.04782
219747_at	-9.09534	C4orf31
203549_s_at	-9.18501	LPL
215389_s_at	-9.43383	TNNT2
205112_at	-9.78234	PLCE1
209396_s_at	-12.0204	CHI3L1
209395_at	-12.1555	CHI3L1

## Sheet: Pathways Up
Biological pathways related to ER and autophagy-Upregulated
none
p-value	q-value	pathway	source	external_id	members_input_overlap	members_input_overlap_geneids	size	effective_size
3.68623e-18	4.58198e-15	Immune System	Reactome	R-HSA-168256	IGKV4-1; AP1M2; STK10; CD36; FCGR1B; FCGR1A; IGKC; MRC1; TYROBP; PIK3CD; LYZ; CAPN1; BLNK; CD28; RNASE6; MUC1; CD27; CTSG; APRT; UBR4; VAT1; INPP5D; IGKV1-5; SYK; C1QB; C1QA; PTEN; TLR1; TLR7; LAT; CD300A; CD3D; PAK2; IL7R; TNFSF12; CD1D; RASGRP1; IL10RA; DOCK2; MAPK13; CD209; ARHGAP8; ADAM8; DNM2; ITGB5; HLA-DQB1; C4A; C4B; HLA-DQB2; B4GALT1; ITPR2; RPS6KA1; IRF8; CDC20; ITGAM; EIF4A1; LCK; BTK;…	1785; 3109; 3514; 3689; 3507; 834; 3385; 4069; 6793; 10462; 720; 3587; 713; 3394; 939; 968; 3709; 11126; 7456; 4050; 29760; 3119; 2207; 4068; 912; 730; 948; 30835; 3575; 712; 10493; 3082; 10125; 1511; 960; 1436; 4582; 925; 915; 729230; 5603; 2683; 8742; 3635; 991; 353; 940; 6850; 51284; 629; 10475; 3120; 963; 1973; 3113; 841; 3693; 6195; 10562; 28299; 695; 5062; 4360; 11010; 717; 2209; 12; 9725; …	1828	1827
1.12675e-12	7.00276e-10	Phagosome - Homo sapiens (human)	KEGG	path:hsa04145	NCF4; CD36; CD209; CORO1A; FCGR1A; MSR1; MRC1; TUBA3C; TUBA3D; THBS2; HLA-DQB1; C3; ITGB2; ITGB5; FCGR2B; CYBB; TUBA4A; TUBB2B; CALR; ITGAM; HLA-DPA1; ATP6V0E1; HLA-DMB; M6PR	1536; 3109; 3113; 3119; 4689; 347733; 3684; 3689; 7277; 7278; 30835; 2209; 2213; 718; 811; 4360; 8992; 113457; 3693; 4481; 11151; 7058; 948; 4074	152	151
9.62926e-12	3.98972e-09	Innate Immune System	Reactome	R-HSA-168249	CLEC10A; CD53; RASGRP1; IGKV4-1; NCF4; DOCK2; STK10; OLFM4; CD36; CD209; CCR2; LAIR1; CLEC4A; FCGR1A; MAPK13; CASP8; IGKC; LCN2; FCER1G; SERPINA3; TYROBP; RNASE6; C3; LYZ; TLR7; ICAM3; AAMP; C4B; B4GALT1; C2; C7; C1QA; BTK; C4A; ITGB2; RAC2; CAPN1; GLIPR1; CD44; MUC1; CTSG; CYBB; APRT; LTF; PYCARD; ITPR2; CLU; CD68; UBR4; TMEM63A; RPS6KA1; VAT1; IGKV1-5; CASP1; SYK; C3AR1; CFB; C1QB; ADAM8; TLR1;…	948; 3684; 5062; 10493; 11010; 717; 10462; 834; 721; 2209; 10125; 3514; 12; 6039; 1511; 9725; 960; 3385; 719; 3903; 3689; 14; 4057; 6793; 27040; 720; 3932; 4689; 8992; 713; 823; 629; 1191; 729230; 5603; 3934; 23352; 7305; 1794; 2683; 968; 4582; 51284; 3709; 7456; 353; 2207; 5880; 101; 7096; 4069; 6850; 30835; 963; 29108; 1536; 718; 50856; 841; 6195; 28908; 712; 730; 10562; 11314; 28299; 695	1065	1064
1.39893e-11	4.34719e-09	Microglia Pathogen Phagocytosis Pathway	Wikipathways	WP3937	FCER1G; ITGB2; RAC2; NCF4; SYK; PIK3CD; C1QB; C1QA; CYBB; TYROBP; ITGAM; FCGR1A; LAT	6850; 5880; 4689; 2207; 2209; 27040; 713; 712; 5293; 3689; 7305; 3684; 1536	40	40
2.55634e-11	6.35507e-09	TYROBP causal network in microglia	Wikipathways	WP3945	RPS6KA1; ITGB2; IL10RA; RNASE6; TYROBP; RUNX3; GPX1; C3; ADAP2; SPP1; ITGAM; ABCC4; PYCARD; CAPG; PLEK	10257; 7305; 6039; 6195; 2876; 718; 55803; 3587; 3689; 5341; 864; 3684; 29108; 6696; 822	60	60
6.67524e-11	1.38289e-08	Adaptive Immune System	Reactome	R-HSA-1280218	IGKV4-1; CD1D; RASGRP1; CD1C; NCF4; AP1M2; SH2D1A; CD36; ITPR2; CD28; LAIR1; FCGR1B; FCGR1A; DNM2; IGKC; MRC1; TRBC1; TYROBP; PIK3CD; PRR5; PPL; CD3D; ICAM3; HLA-DQB2; C3; HLA-DQB1; BLNK; ITGB2; ITGB5; ITGB7; FCGR2B; CYBB; HLA-DPA1; CD8A; IGHM; UBR4; INPP5D; IGKV1-5; CD209; SYK; CD160; CALR; CDC20; PTEN; BTK; LAT; ARHGAP8; CD300A; HLA-DMB; LCK; PAK2	3695; 948; 5062; 4360; 11126; 2209; 10125; 1785; 3109; 3514; 28639; 3507; 3385; 5293; 811; 3689; 3903; 27040; 5728; 3932; 4689; 925; 915; 1536; 23352; 7305; 55615; 3635; 5493; 3709; 10053; 991; 29760; 940; 11314; 3119; 6850; 911; 3120; 2213; 3113; 718; 2210; 3693; 4068; 23779; 28908; 912; 30835; 28299; 695	719	719
4.68979e-10	8.31801e-08	Extracellular matrix organization	Reactome	R-HSA-1474244	MMP11; VCAN; BGN; FBLN1; LUM; ICAM3; CAPN1; PCOLCE; SPP1; ITGB2; ITGB5; FMOD; ITGB7; CD44; CTSG; COL5A2; TNC; LAMC2; COL16A1; SERPINH1; ACTN1; FN1; COL14A1; ADAM8; COL1A2; ITGAM; COL1A1; MMP7; COL6A3	871; 3918; 3695; 2192; 4320; 3684; 1278; 2331; 4060; 1277; 7373; 3693; 2335; 3371; 6696; 3689; 1307; 5118; 823; 1293; 633; 4316; 1462; 87; 960; 3385; 101; 1290; 1511	287	287
5.35351e-10	8.31801e-08	Complement and coagulation cascades - Homo sapiens (human)	KEGG	path:hsa04610	C4A; ITGB2; C3AR1; VSIG4; CFB; C1QB; C1QA; F12; ITGAM; C4B; C2; C3; CLU; VWF; C7; PROCR	721; 629; 7450; 730; 1191; 11326; 10544; 3684; 712; 713; 717; 718; 719; 2161; 3689; 720	85	85
3.60296e-09	4.97609e-07	Integrin	INOH	None	ITGB2; ITGB5; FN1; ITGB7; DOCK2; CD44; VCAN; BGN; LUM; COL5A2; COL1A2; ITGAM; TNC; COL1A1; LAMC2; COL16A1; DOCK10; LCK	3918; 3695; 3684; 1278; 1794; 3932; 4060; 1277; 3371; 3693; 2335; 55619; 3689; 1307; 633; 1462; 960; 1290	124	124
1.99029e-08	2.47393e-06	Staphylococcus aureus infection - Homo sapiens (human)	KEGG	path:hsa05150	ITGB2; C4B; CFB; FCGR2B; C1QB; C1QA; C3; HLA-DQB1; ITGAM; FCGR1A; C3AR1; HLA-DPA1; C2; HLA-DMB; C4A	3109; 3113; 3119; 3684; 3689; 2209; 2213; 629; 712; 713; 717; 718; 719; 720; 721	96	94
3.55774e-08	4.02024e-06	Hematopoietic cell lineage - Homo sapiens (human)	KEGG	path:hsa04640	IL7R; CD1D; CD1C; CD3D; CD2; CSF1R; CD36; CD24; CD8A; HLA-DQB1; ITGAM; FCGR1A; CD44; HLA-DPA1; HLA-DMB	3109; 3113; 3119; 3684; 2209; 100133941; 911; 912; 914; 915; 1436; 925; 948; 960; 3575	99	98
4.12403e-08	4.27181e-06	Coronavirus disease - COVID-19 - Homo sapiens (human)	KEGG	path:hsa05171	RPL37A; RPL4; RPS6; RPS10; RPS2; MAPK13; PIK3CD; C4A; C4B; C3; C2; C7; TMPRSS2; CYBB; RPL10; CASP1; SYK; C3AR1; CFB; C1QB; C1QA; TLR7; VWF	1536; 6168; 6187; 6194; 6204; 5293; 629; 6850; 712; 713; 717; 718; 719; 720; 721; 51284; 7450; 730; 834; 7113; 5603; 6124; 6134	232	231
4.76192e-08	4.55313e-06	Complement Activation	Wikipathways	WP545	CFB; C1QB; C1QA; C4A; C4B; C3; C2; C7	629; 730; 718; 717; 713; 712; 720; 721	22	22
6.11569e-08	5.42986e-06	Cell adhesion molecules - Homo sapiens (human)	KEGG	path:hsa04514	CD8A; ITGB2; ITGB7; NRCAM; CLDN4; NLGN4X; VCAN; GLG1; CD28; VTCN1; HLA-DQB1; ITGAM; CD2; HLA-DPA1; ICAM3; CDH3; HLA-DMB; CLDN7	3113; 3119; 3684; 3689; 57502; 2734; 3109; 4897; 3385; 79679; 1366; 3695; 914; 925; 940; 1462; 1001; 1364	149	148
7.05207e-08	5.84381e-06	Activation of C3 and C5	Reactome	R-HSA-174577	C3; C2; CFB; C4A; C4B	718; 629; 717; 720; 721	6	6
7.5736e-08	5.88374e-06	Pertussis - Homo sapiens (human)	KEGG	path:hsa05133	IRF8; CASP1; CXCL6; C1QB; C1QA; MAPK13; ITGB2; C4A; C4B; C2; C3; PYCARD; ITGAM	29108; 834; 712; 713; 717; 718; 720; 721; 6372; 5603; 3684; 3394; 3689	76	76
1.16323e-07	8.50529e-06	Inflammatory Response Pathway	Wikipathways	WP453	CD28; FN1; IGHA2; IGHA1; IGHM; COL1A2; COL1A1; LAMC2; LCK	3494; 3493; 1278; 3918; 1277; 3932; 2335; 940; 3507	33	33
1.26613e-07	8.74334e-06	Allograft Rejection	Wikipathways	WP2328	CD28; CCL19; C1QB; CASP8; HLA-DPA1; HLA-DQB1; C1QA; C4B; FAS; C3; C2; C7; HLA-DMB; C4A	718; 717; 713; 712; 841; 730; 6363; 720; 721; 3109; 3119; 3113; 940; 355	93	93
1.74255e-07	1.13999e-05	Hemostasis	Reactome	R-HSA-109582	IGKV4-1; RASGRP1; IGHA2; IGHA1; ITPR2; CD36; GLG1; CD2; TUBA4A; SYK; IGKC; DOCK10; SERPINE2; FCER1G; SERPINA3; F12; ADRA2A; DOCK2; AAMP; PROCR; ITGB2; RAC2; CD48; CD44; ABCC4; VEGFB; HGF; CLU; PLA2G4A; PLEK; IGHM; ACTN1; INPP5D; IGKV1-5; FN1; SLC16A1; PFN1; GNA15; ITGAM; LAT; VWF; LCK	948; 914; 3684; 3082; 5216; 2335; 5341; 10125; 3514; 12; 3689; 6566; 3507; 2734; 87; 960; 150; 962; 5880; 10257; 14; 27040; 55619; 5270; 3932; 1191; 7450; 7277; 3635; 3709; 5321; 3494; 3493; 2207; 7423; 6850; 2769; 2161; 28908; 1794; 10544; 28299	677	677
3.10434e-07	1.92935e-05	Complement and Coagulation Cascades	Wikipathways	WP558	C3AR1; CFB; C1QB; C1QA; F12; C4B; C2; C3; CLU; VWF; C7	629; 7450; 730; 1191; 719; 718; 717; 713; 712; 2161; 721	59	59
4.37432e-07	2.53363e-05	Platelet activation, signaling and aggregation	Reactome	R-HSA-76002	RASGRP1; CD36; ITPR2; TUBA4A; FCER1G; SERPINA3; ADRA2A; AAMP; RAC2; ABCC4; VEGFB; HGF; CLU; PLA2G4A; PLEK; ACTN1; FN1; SYK; PFN1; GNA15; LAT; VWF; LCK	7450; 10257; 10125; 2769; 948; 14; 27040; 87; 3082; 5216; 7277; 12; 150; 5341; 7423; 3932; 3709; 2335; 2207; 5880; 1191; 5321; 6850	263	263
4.48431e-07	2.53363e-05	ECM-receptor interaction - Homo sapiens (human)	KEGG	path:hsa04512	ITGB5; ITGB7; FN1; CD44; THBS2; CD36; SPP1; TNC; COL1A1; LAMC2; COL1A2; COL6A3; VWF	6696; 3693; 3695; 2335; 1277; 1293; 7450; 3371; 3918; 7058; 948; 960; 1278	88	88
1.0112e-06	5.46485e-05	Integrin cell surface interactions	Reactome	R-HSA-216083	ITGB2; ITGB5; FN1; ITGB7; CD44; SPP1; ITGAM; TNC; ICAM3; COL16A1; LUM	4060; 3695; 6696; 960; 3385; 3371; 3689; 1307; 3693; 3684; 2335	66	66
1.08665e-06	5.55401e-05	Tuberculosis - Homo sapiens (human)	KEGG	path:hsa05152	MRC1; FCER1G; ITGB2; IL10RA; SYK; CORO1A; TLR1; FCGR2B; CASP8; CD209; VDR; HLA-DQB1; ITGAM; FCGR1A; MAPK13; HLA-DPA1; HLA-DMB; C3	3587; 3109; 3113; 3119; 3684; 3689; 30835; 2207; 2209; 6850; 2213; 718; 7421; 4360; 841; 11151; 7096; 5603	180	179
1.11706e-06	5.55401e-05	Focal Adhesion	Wikipathways	WP306	ERBB2; ACTN1; ITGB5; ITGB7; FN1; PTEN; PIK3CD; COL1A1; THBS2; COL5A2; HGF; SPP1; TNC; VEGFB; LAMC2; RAC2; VWF; PAK2; COL1A2	7450; 5062; 2064; 87; 7058; 3918; 7423; 3693; 3082; 5293; 2335; 3695; 3371; 6696; 5880; 5728; 1290; 1278; 1277	198	198
1.18183e-06	5.65004e-05	Fc epsilon RI signaling pathway - Homo sapiens (human)	KEGG	path:hsa04664	FCER1G; FCER1A; SYK; PIK3CD; ALOX5AP; MAPK13; LAT; INPP5D; PLA2G4A; RAC2; BTK	2205; 2207; 27040; 241; 5293; 3635; 6850; 5321; 695; 5603; 5880	68	67
1.40304e-06	6.45916e-05	Focal adhesion - Homo sapiens (human)	KEGG	path:hsa04510	ERBB2; ACTN1; ITGB5; FN1; ITGB7; THBS2; VEGFB; PIK3CD; PTEN; SPP1; TNC; COL1A1; HGF; RAC2; COL6A3; LAMC2; VWF; PAK2; COL1A2	3082; 2064; 6696; 5728; 87; 3693; 3695; 5293; 2335; 5880; 1277; 7423; 1293; 7450; 3371; 3918; 7058; 5062; 1278	201	201
1.93806e-06	8.6036e-05	CD4 T cell receptor signaling-JNK cascade	INOH	None	CD28; RAC2; TRBC1; LAT; RASGRP1; HLA-DQB1; HLA-DQB2; HLA-DPA1; CD3D; LCK	5880; 3932; 3113; 27040; 28639; 940; 915; 3120; 3119; 10125	57	57
3.83118e-06	0.000164212	Immunoregulatory interactions between a Lymphoid and a non-Lymphoid cell	Reactome	R-HSA-198933	IGKV4-1; CD1D; ITGB2; CD1C; ITGB7; TYROBP; CD160; SH2D1A; FCGR2B; C3; IGKV1-5; LAIR1; FCGR1A; CD8A; ICAM3; IGKC; CD300A; CD3D; TRBC1	3695; 28908; 911; 7305; 2213; 3903; 11126; 4068; 2209; 3514; 912; 28639; 925; 3689; 11314; 28299; 718; 3385; 915	215	215
4.26699e-06	0.000172241	Leishmaniasis - Homo sapiens (human)	KEGG	path:hsa05140	ITGB2; NCF4; EEF1A2; CYBB; C3; HLA-DQB1; ITGAM; FCGR1A; MAPK13; HLA-DPA1; HLA-DMB	1536; 2209; 3109; 3113; 3119; 4689; 5603; 718; 3684; 3689; 1917	77	76
4.29564e-06	0.000172241	Fc-epsilon receptor I signaling in mast cells	PID	fcer1pathway	FCER1G; FCER1A; SYK; FCGR2B; BTK; LAT; INPP5D; WIPF1; PLA2G4A; PAK2	5062; 7456; 3635; 2205; 5321; 27040; 2207; 2213; 695; 6850	62	62
7.58186e-06	0.000289311	Antigen processing-Cross presentation	Reactome	R-HSA-1236975	MRC1; ITGB5; NCF4; CALR; CD36; CYBB; FCGR1B; FCGR1A	2210; 1536; 4360; 2209; 4689; 811; 948; 3693	40	40
7.68081e-06	0.000289311	Beta1 integrin cell surface interactions	PID	integrin1_pathway	FN1; THBS2; COL5A2; TGFBI; SPP1; TNC; COL1A1; LAMC2; COL1A2; COL6A3	3371; 1277; 3918; 1278; 1293; 6696; 1290; 7058; 7045; 2335	66	66
1.10601e-05	0.00038418	Systemic lupus erythematosus - Homo sapiens (human)	KEGG	path:hsa05322	ACTN1; CD28; FCGR1A; C7; C1QB; C1QA; CTSG; C3; HLA-DQB1; C4A; C4B; HLA-DPA1; C2; HLA-DMB	3109; 3113; 3119; 87; 712; 713; 717; 718; 720; 721; 730; 2209; 1511; 940	136	134
1.11164e-05	0.00038418	Generation of second messenger molecules	Reactome	R-HSA-202433	TRBC1; LAT; HLA-DQB1; HLA-DQB2; HLA-DPA1; CD3D; LCK; PAK2	5062; 3932; 3113; 27040; 28639; 915; 3120; 3119	42	42
1.1479e-05	0.00038418	C-type lectin receptors (CLRs)	Reactome	R-HSA-5621481	CLEC10A; FCER1G; SYK; MUC1; CASP8; CD209; ICAM3; CLEC4A; ITPR2; PYCARD; PAK2	5062; 3709; 30835; 841; 4582; 3385; 10462; 29108; 50856; 2207; 6850	84	84
1.14935e-05	0.00038418	Viral protein interaction with cytokine and cytokine receptor - Homo sapiens (human)	KEGG	path:hsa04061	TNFSF10; IL10RA; CCL5; CCL19; CXCL6; CSF1R; XCL1; CXCR3; XCL2; CCR2; CCR5; CCR7	3587; 8743; 729230; 6846; 1236; 6363; 6352; 6372; 6375; 1234; 2833; 1436	100	100
1.17449e-05	0.00038418	Influenza A - Homo sapiens (human)	KEGG	path:hsa05164	TNFSF10; CCL5; TMPRSS4; DNAJB1; CASP1; PIK3CD; CASP8; HLA-DQB1; TLR7; FAS; HLA-DPA1; PYCARD; VDAC1; HLA-DMB; TMPRSS2; IL33	3109; 3113; 3119; 51284; 5293; 6352; 8743; 90865; 7416; 3337; 834; 56649; 355; 29108; 841; 7113	172	172
1.22828e-05	0.000391474	Neutrophil degranulation	Reactome	R-HSA-6798695	CD53; LCN2; DOCK2; STK10; CD36; LAIR1; OLFM4; FCER1G; SERPINA3; TYROBP; LYZ; CAPN1; B4GALT1; PYCARD; C3; ITGB2; GLIPR1; CD44; CTSG; CYBB; APRT; LTF; CD68; UBR4; TMEM63A; VAT1; C3AR1; ADAM8; ITGAM; CD300A	948; 3684; 10493; 11010; 12; 3689; 1511; 9725; 960; 719; 4057; 6793; 823; 3934; 23352; 7305; 1794; 2683; 968; 353; 2207; 101; 4069; 29108; 963; 1536; 718; 10562; 3903; 11314	487	486
1.27408e-05	0.000395919	Amoebiasis - Homo sapiens (human)	KEGG	path:hsa05146	ACTN1; ITGB2; CD1C; FN1; PIK3CD; CD1D; CTSG; GNA15; COL1A2; ITGAM; COL1A1; LAMC2	87; 3684; 3689; 5293; 2769; 1277; 1278; 2335; 3918; 1511; 911; 912	102	101
1.454e-05	0.000440811	Cell surface interactions at the vascular wall	Reactome	R-HSA-202733	IGKV4-1; FCER1G; ITGB2; INPP5D; IGKV1-5; FN1; GLG1; IGHA2; CD44; CD48; IGHA1; LCK; SLC16A1; ITGAM; CD2; IGKC; IGHM; PROCR	914; 3684; 3507; 3635; 2335; 28908; 3494; 3932; 3514; 10544; 3689; 6566; 2207; 2734; 3493; 28299; 960; 962	215	215
1.59469e-05	0.000471953	CD4 T cell receptor signaling-ERK cascade	INOH	None	RASGRP1; TRBC1; LAT; HLA-DQB1; HLA-DQB2; HLA-DPA1; CD3D; LCK	10125; 3932; 3113; 27040; 28639; 915; 3120; 3119	44	44
1.89571e-05	0.000543138	Class I PI3K signaling events	PID	pi3kcipathway	INPP5D; SYK; ARF5; PTEN; LAT; LCK; BTK; BLNK	3932; 381; 27040; 3635; 29760; 5728; 695; 6850	45	45
1.92261e-05	0.000543138	TCR signaling	Reactome	R-HSA-202403	INPP5D; TRBC1; PTEN; LAT; HLA-DQB1; HLA-DQB2; HLA-DPA1; CD3D; LCK; PAK2	5062; 3932; 3113; 27040; 28639; 915; 3119; 3635; 5728; 3120	73	73
1.97786e-05	0.000546329	classical complement pathway	BioCarta	classicpathway	C3; C2; C7; C1QB; C1QA	718; 730; 717; 712; 713	14	14
2.83366e-05	0.000765705	Regulation of Complement cascade	Reactome	R-HSA-977606	IGKV4-1; IGKV1-5; C3AR1; CFB; C1QB; C1QA; C4A; C4B; CLU; C3; C2; IGKC; C7	629; 719; 721; 717; 718; 720; 28908; 3514; 713; 730; 28299; 1191; 712	127	127
2.98449e-05	0.000789301	Cross-presentation of particulate exogenous antigens (phagosomes)	Reactome	R-HSA-1236973	CYBB; ITGB5; CD36; NCF4	948; 3693; 1536; 4689	8	8
3.09371e-05	0.000794466	Costimulation by the CD28 family	Reactome	R-HSA-388841	CD28; TRBC1; PRR5; ARHGAP8; HLA-DQB2; HLA-DPA1; HLA-DQB1; CD3D; LCK; PAK2	23779; 5062; 55615; 3932; 3113; 28639; 940; 915; 3120; 3119	77	77
3.13185e-05	0.000794466	Chemokine receptors bind chemokines	Reactome	R-HSA-380108	CCL5; CCL19; CXCL6; CCR2; CXCR3; XCL2; XCL1; CCR5; CCR7	1236; 6375; 1234; 2833; 6363; 6846; 6352; 729230; 6372	62	62
3.55258e-05	0.000870264	Neutrophil extracellular trap formation - Homo sapiens (human)	KEGG	path:hsa04613	ITGB2; RAC2; NCF4; SYK; CASP1; PIK3CD; CTSG; CYBB; ITGAM; FCGR1A; MAPK13; C3; PPIF; VWF; VDAC1; TLR7	1536; 4689; 51284; 3684; 3689; 2209; 5293; 6850; 718; 5880; 7450; 834; 10105; 7416; 5603; 1511	190	188
3.57067e-05	0.000870264	Modulators of TCR signaling and T cell activation	Wikipathways	WP5072	UBASH3A; MAP4K1; CD28; SH2D1A; CD8A; RHOH; LAT; CD3D; LCK	53347; 27040; 399; 4068; 915; 11184; 3932; 940; 925	63	63
4.7196e-05	0.00112817	Cytokine Signaling in Immune system	Reactome	R-HSA-1280215	TNFSF13; TNFSF12; TRIM38; IL10RA; PIK3CD; FCGR1B; FCGR1A; CSF1R; HLA-DQB1; HLA-DQB2; BLNK; CD44; IL7R; CD27; CTSG; LTB; IL32; IL33; HGF; SLA; RPS6KA1; INPP5D; CASP1; SYK; IRF8; HLA-DPA1; EIF4A1; LCK	834; 2209; 1511; 960; 1436; 5293; 3932; 3587; 3394; 90865; 9235; 6503; 939; 8742; 3635; 3082; 29760; 3119; 6850; 10475; 3120; 3113; 2210; 6195; 8741; 4050; 3575; 1973	471	471
5.26108e-05	0.00123387	Macrophage markers	Wikipathways	WP4146	CD163; RAC2; LYZ; CD68	9332; 4069; 968; 5880	9	9
5.64173e-05	0.00129864	Downstream TCR signaling	Reactome	R-HSA-202424	INPP5D; TRBC1; PTEN; HLA-DQB1; HLA-DQB2; HLA-DPA1; CD3D; LCK	3932; 3113; 3635; 28639; 915; 3119; 5728; 3120	52	52
5.88533e-05	0.00133008	Pathogenic Escherichia coli infection - Homo sapiens (human)	KEGG	path:hsa05130	TUBA3C; TNFSF10; TUBA3D; CASP1; FAS; LPAR1; CASP8; MAPK13; PYCARD; TUBA4A; WIPF1; CLDN7; CLDN4; CYTH4; PAK2; TUBB2B	8743; 347733; 7277; 7278; 7456; 113457; 834; 841; 1364; 1366; 355; 1902; 29108; 5062; 5603; 27128	197	196
6.29467e-05	0.00139719	Complement cascade	Reactome	R-HSA-166658	IGKV4-1; IGKV1-5; C3AR1; CFB; C1QB; C1QA; C4A; C4B; CLU; C3; C2; IGKC; C7	629; 719; 721; 28299; 718; 717; 720; 28908; 3514; 713; 730; 1191; 712	137	137
7.16989e-05	0.00155066	Translocation of ZAP-70 to Immunological synapse	Reactome	R-HSA-202430	TRBC1; HLA-DQB1; HLA-DQB2; HLA-DPA1; CD3D; LCK	3932; 3113; 28639; 915; 3120; 3119	28	28
7.23557e-05	0.00155066	Chagas disease - Homo sapiens (human)	KEGG	path:hsa05142	CCL5; FAS; CALR; PIK3CD; C1QB; C1QA; GNA15; CASP8; MAPK13; C3; CD3D	5293; 712; 713; 718; 6352; 2769; 811; 841; 355; 915; 5603	102	102
7.3795e-05	0.0015547	TCR	NetPath	Pathway_TCR	MAP4K1; RASGRP1; INPP5D; DOCK2; SYK; MUC1; DNAJB1; LCK; CD8A; WIPF1; CD28; CD2; DNM2; LAT; TUBA4A; HOMER3; CD3D; SLA	6503; 4582; 9454; 914; 27040; 1794; 11184; 7277; 3635; 10125; 1785; 3932; 7456; 925; 940; 915; 3337; 6850	244	243
9.11209e-05	0.00188772	Direct p53 effectors	PID	p53downstreampathway	TGFA; GPX1; VDR; IGFBP3; FAS; SH2D1A; VCAN; SFN; PTEN; SPP1; HGF; PYCARD; CASP1	29108; 355; 7421; 5728; 2810; 4068; 3082; 3486; 6696; 7039; 834; 1462; 2876	142	142
9.77741e-05	0.00196021	Binding and Uptake of Ligands by Scavenger Receptors	Reactome	R-HSA-2173782	STAB1; CD163; CD36; COL1A2; COL1A1; CALR; MSR1	1277; 9332; 1278; 811; 948; 4481; 23166	42	42
9.77741e-05	0.00196021	Fc Epsilon Receptor I Signaling in Mast Cells	SMPDB	SMP00358	FCER1G; INPP5D; SYK; LAT; FCER1A; PLA2G4A; BTK	2205; 2207; 695; 6850; 27040; 3635; 5321	42	42
0.000101974	0.00201196	Cytokine-cytokine receptor interaction - Homo sapiens (human)	KEGG	path:hsa04060	TNFSF13; TNFSF12; TNFSF10; IL10RA; CCL5; CCR7; FAS; CD27; CXCL6; CSF1R; CCR2; LTB; CXCR3; XCL2; XCL1; IL32; CCR5; CCL19; IL7R; IL33	3587; 8741; 8742; 8743; 355; 2833; 9235; 6846; 6352; 6363; 6372; 6375; 1234; 90865; 1236; 729230; 1436; 939; 4050; 3575	295	295
0.000108114	0.00209978	T-Cell Receptor and Co-stimulatory Signaling	Wikipathways	WP2583	CD28; RASGRP1; PTEN; DYRK2; CD8A; LCK	8445; 10125; 5728; 3932; 940; 925	30	30
0.00011419	0.00218367	Syndecan-1-mediated signaling events	PID	syndecan_1_pathway	CCL5; COL5A2; COL1A2; COL1A1; HGF; MMP7; COL6A3	3082; 1293; 4316; 1277; 1290; 1278; 6352	43	43
0.000131062	0.00235531	Collagen formation	Reactome	R-HSA-1474290	COL6A3; COL14A1; COL5A2; PCOLCE; COL1A2; COL1A1; LAMC2; MMP7; SERPINH1; COL16A1	871; 3918; 1278; 1277; 7373; 1307; 5118; 1293; 4316; 1290	91	91
0.000131131	0.00235531	Phosphorylation of CD3 and TCR zeta chains	Reactome	R-HSA-202427	TRBC1; HLA-DQB1; HLA-DQB2; HLA-DPA1; CD3D; LCK	3932; 3113; 28639; 915; 3120; 3119	31	31
0.000132777	0.00235531	Beta3 integrin cell surface interactions	PID	integrin3_pathway	FN1; SPP1; CSF1R; COL1A2; TNC; COL1A1; TGFBI	1277; 6696; 7045; 1436; 3371; 1278; 2335	44	44
0.000132777	0.00235531	Urokinase-type plasminogen activator (uPA) and uPAR-mediated signaling	PID	upa_upar_pathway	ITGB2; ITGB5; FN1; CSF1R; CTSG; ITGAM; HGF	1511; 3082; 1436; 3689; 3693; 3684; 2335	44	44
0.000134535	0.00235531	Purinergic signaling in leishmaniasis infection	Reactome	R-HSA-9660826	C3; PYCARD; CTSG; CASP1; C3AR1	29108; 718; 719; 1511; 834	20	20
0.000134535	0.00235531	Cell recruitment (pro-inflammatory response)	Reactome	R-HSA-9664424	C3; PYCARD; CTSG; CASP1; C3AR1	29108; 718; 719; 1511; 834	20	20
0.000140151	0.00241955	Focal Adhesion-PI3K-Akt-mTOR-signaling pathway	Wikipathways	WP3932	IL7R; ITGB2; ITGB5; FN1; ITGB7; PTEN; CSF1R; VEGFB; THBS2; PIK3CD; COL5A2; RPS6; SPP1; TNC; COL1A1; HGF; COL1A2; VWF; LPAR1; LAMC2	7058; 7450; 1290; 3371; 3575; 1277; 1436; 1902; 3693; 3695; 3082; 5293; 6194; 2335; 3689; 6696; 5728; 7423; 1278; 3918	302	302
0.000143684	0.00244656	Rheumatoid arthritis - Homo sapiens (human)	KEGG	path:hsa05323	TNFSF13; ITGB2; CCL5; CXCL6; LTB; CD28; HLA-DQB1; HLA-DPA1; ATP6V0E1; HLA-DMB	3109; 3113; 3119; 3689; 6352; 8741; 6372; 8992; 940; 4050	93	92
0.000156216	0.0025546	Natural killer cell mediated cytotoxicity - Homo sapiens (human)	KEGG	path:hsa04650	FCER1G; TNFSF10; RAC2; CD48; SYK; FAS; SH2D1A; PIK3CD; TYROBP; ITGB2; LAT; LCK	8743; 3689; 962; 2207; 5293; 6850; 7305; 4068; 3932; 355; 27040; 5880	131	130
0.000157316	0.0025546	Complement system	Wikipathways	WP2806	C3AR1; CALR; CFB; GNA15; SPP1; C4A; C3; C2; C7; VSIG4	811; 719; 718; 717; 2769; 629; 730; 720; 6696; 11326	93	93
0.000157866	0.0025546	PD-1 signaling	Reactome	R-HSA-389948	TRBC1; HLA-DQB1; HLA-DQB2; HLA-DPA1; CD3D; LCK	3932; 3113; 28639; 915; 3120; 3119	32	32
0.00015825	0.0025546	PI3K-Akt signaling pathway - Homo sapiens (human)	KEGG	path:hsa04151	IL7R; PIK3CD; RPS6; TGFA; THBS2; CSF1R; COL1A2; ERBB2; ITGB5; ITGB7; TNC; VEGFB; HGF; VWF; FN1; SYK; PTEN; SPP1; COL1A1; COL6A3; LPAR1; LAMC2	2064; 6194; 2335; 6696; 6850; 7039; 7058; 3082; 5293; 1277; 7423; 1293; 7450; 3371; 1436; 1278; 3575; 5728; 3693; 3695; 3918; 1902	354	353
0.000167998	0.0026772	Platelet degranulation	Reactome	R-HSA-114608	ACTN1; SERPINA3; FN1; PFN1; VEGFB; CD36; HGF; CLU; ABCC4; TUBA4A; VWF; PLEK	7450; 10257; 948; 3082; 5216; 7277; 12; 5341; 87; 2335; 1191; 7423	131	131
0.00017152	0.00269873	Cross-presentation of soluble exogenous antigens (endosomes)	Reactome	R-HSA-1236978	MRC1; FCGR1B; FCGR1A	4360; 2210; 2209	5	5
0.000197677	0.00307141	Leukocyte transendothelial migration - Homo sapiens (human)	KEGG	path:hsa04670	ACTN1; ITGB2; RAC2; NCF4; PIK3CD; CYBB; RHOH; ITGAM; MAPK13; CLDN4; CLDN7	1536; 4689; 87; 3684; 3689; 5293; 5880; 1364; 1366; 399; 5603	114	114
0.000204923	0.00314468	Fc gamma R-mediated phagocytosis - Homo sapiens (human)	KEGG	path:hsa04666	INPP5D; SYK; FCGR2B; PIK3CD; MARCKS; FCGR1A; DNM2; LAT; RAC2; PLA2G4A	5293; 3635; 2209; 2213; 6850; 5321; 5880; 1785; 27040; 4082	97	96
0.000224175	0.00338566	Fluoropyrimidine Activity	Wikipathways	WP1601	UPP1; TYMS; TYMP; RRM2; TK1; ABCC4	1890; 10257; 7298; 6241; 7083; 7378	34	34
0.000226074	0.00338566	Integrins in angiogenesis	PID	avb3_integrin_pathway	FN1; CSF1R; CASP8; COL5A2; SPP1; COL1A1; COL1A2; COL6A3	1293; 1277; 1278; 6696; 841; 1290; 1436; 2335	63	63
0.00023897	0.00353385	Response to elevated platelet cytosolic Ca2+	Reactome	R-HSA-76005	ACTN1; SERPINA3; FN1; PFN1; VEGFB; CD36; HGF; CLU; ABCC4; TUBA4A; VWF; PLEK	7450; 10257; 948; 3082; 5216; 7277; 12; 2335; 5341; 87; 1191; 7423	136	136
0.000241655	0.00353385	PI3K-Akt signaling pathway	Wikipathways	WP4172	IL7R; TGFA; ITGB5; FN1; ITGB7; PTEN; SYK; CSF1R; VEGFB; THBS2; PIK3CD; RPS6; SPP1; TNC; COL1A1; HGF; COL1A2; VWF; LPAR1; LAMC2; COL6A3	7058; 7450; 6850; 3371; 3575; 1277; 7423; 1902; 1436; 3693; 3695; 3082; 7039; 5293; 6194; 2335; 6696; 5728; 1293; 1278; 3918	340	339
0.000254002	0.00367121	Signal Transduction	Reactome	R-HSA-162582	STK10; APOC1; GPR37; LBR; DHRS9; PIK3CD; ADRA2A; XCL2; XCL1; DOCK10; ERBB2; CD28; SFRP1; GMIP; SHMT2; FN1; CXCL6; SYK; SFN; PTEN; ARHGAP15; LAT; YBX1; PAK2; TNFSF10; CCL5; DOCK2; SMPD2; GPR18; ARHGAP8; DNM2; ARL4C; TGFA; SCD; THBS2; B4GALT1; RHOH; VEGFB; ITPR2; GALNT3; RPS6KA1; CDC20; PFN1; VWF; LCK; BTK; NCF4; RPS6; CCR2; RASGRP1; CCR5; CCR7; DACT1; GPR143; P2RY14; DNAJB1; CSF1R; AAMP; C3; GPR65…	6363; 6352; 1785; 4316; 51339; 1999; 6793; 2810; 399; 51072; 3709; 7456; 1234; 2769; 150; 6610; 7039; 10636; 6846; 2064; 8743; 7058; 3082; 10125; 6696; 87; 55843; 6422; 1236; 1902; 695; 6372; 7450; 1794; 51176; 2683; 991; 5321; 940; 126; 2591; 6850; 841; 3930; 6195; 9934; 5062; 6375; 2335; 6662; 6472; 10874; 220; 6319; 27040; 5728; 3932; 8992; 10170; 23580; 6194; 2841; 55615; 5293; 5880; 7423; 35…	2432	2431
0.000264084	0.00377306	CD4 T cell receptor signaling-NFkB cascade	INOH	None	RASGRP1; TRBC1; PIK3CD; LAT; CD28; HLA-DQB1; HLA-DQB2; HLA-DPA1; CD3D; LCK	3120; 3113; 27040; 10125; 3932; 28639; 940; 3119; 5293; 915	99	99
0.000336916	0.00475894	Initial triggering of complement	Reactome	R-HSA-166663	IGKV4-1; IGKV1-5; CFB; C1QB; C1QA; C4A; C4B; C3; C2; IGKC	629; 721; 717; 720; 28908; 3514; 713; 28299; 718; 712	102	102
0.00034769	0.00480198	Collagen biosynthesis and modifying enzymes	Reactome	R-HSA-1650814	COL6A3; COL14A1; COL5A2; COL1A2; COL1A1; PCOLCE; SERPINH1; COL16A1	871; 1277; 5118; 7373; 1290; 1307; 1293; 1278	67	67
0.00034769	0.00480198	TCR signaling in na&#xef;ve CD4+ T cells	PID	tcr_pathway	MAP4K1; CD28; INPP5D; PTEN; RASGRP1; LAT; CD3D; LCK	10125; 3932; 27040; 940; 11184; 915; 5728; 3635	67	67
0.000362705	0.00492651	Primary immunodeficiency - Homo sapiens (human)	KEGG	path:hsa05340	IL7R; CD8A; CD3D; LCK; BTK; BLNK	915; 925; 695; 29760; 3575; 3932	38	37
0.000364633	0.00492651	Degradation of the extracellular matrix	Reactome	R-HSA-1474228	MMP11; CD44; COL14A1; ADAM8; CTSG; SPP1; CAPN1; LAMC2; MMP7; COL16A1	3918; 4320; 7373; 6696; 1511; 1307; 823; 4316; 960; 101	103	103
0.00041187	0.00547375	Platelet activation - Homo sapiens (human)	KEGG	path:hsa04611	FCER1G; RASGRP1; SYK; MAPK13; PIK3CD; COL1A2; COL1A1; ITPR2; PLA2G4A; VWF; BTK	3709; 2207; 5293; 695; 6850; 5321; 1277; 1278; 7450; 5603; 10125	124	124
0.000413944	0.00547375	stathmin and breast cancer resistance to antimicrotubule agents	BioCarta	stathminpathway	TUBA4A; TUBA3C; TUBA3D; CD2; MAPK13	5603; 7278; 113457; 7277; 914	25	25
0.000459428	0.00601125	PI3K/AKT Signaling in Cancer	Reactome	R-HSA-2219528	ERBB2; TGFA; CD28; RAC2; CSF1R; PIK3CD; PRR5; ARHGAP8; HGF; LCK	55615; 2064; 3082; 23779; 3932; 940; 7039; 5293; 5880; 1436	106	106
0.000505319	0.00654283	Osteoclast differentiation - Homo sapiens (human)	KEGG	path:hsa04380	FCGR2B; NCF4; TYROBP; CSF1R; PIK3CD; SYK; FCGR1A; MAPK13; LCK; BTK; BLNK	29760; 4689; 7305; 2209; 5293; 695; 6850; 3932; 1436; 2213; 5603	128	127
0.000560576	0.00718347	Oxidative Damage	Wikipathways	WP3941	C3AR1; C1QB; C1QA; C4B; MAPK13; C2	5603; 719; 717; 713; 712; 721	40	40
0.000681945	0.00852185	G alpha (i) signalling events	Reactome	R-HSA-418594	RGS14; NMU; CCL5; P2RY14; C3AR1; CXCL6; ADRA2A; GPR18; CXCR3; ITPR2; CCR2; GNA15; CCR5; CCR7; C3; PLA2G4A; LPAR1; GPR37; CCL19	719; 2841; 2861; 2769; 1236; 1902; 9934; 718; 10636; 150; 6352; 1234; 2833; 3709; 5321; 10874; 729230; 6372; 6363	316	316
0.000684559	0.00852185	Legionellosis - Homo sapiens (human)	KEGG	path:hsa05134	ITGB2; CASP1; EEF1A2; CASP8; ITGAM; C3; PYCARD	29108; 834; 841; 718; 3684; 3689; 1917	57	57
0.000685587	0.00852185	Validated targets of C-MYC transcriptional repression	PID	myc_represspathway	ERBB2; CEBPA; SFRP1; CCL5; IRF8; CSF1R; COL1A2; CLU	1050; 1191; 2064; 1436; 6422; 1278; 6352; 3394	74	74
0.00070024	0.0086178	CD4 T cell receptor signaling	INOH	None	RASGRP1; RAC2; TRBC1; PIK3CD; LAT; CD28; HLA-DQB1; HLA-DQB2; HLA-DPA1; CD3D; LCK	3120; 3113; 27040; 10125; 3932; 28639; 940; 3119; 5293; 5880; 915	132	132
0.0007179	0.00874853	The role of Nef in HIV-1 replication and disease pathogenesis	Reactome	R-HSA-164952	AP1M2; DOCK2; CD28; LCK; PAK2	5062; 3932; 10053; 1794; 940	28	28
0.000788301	0.00942284	Antigen activates B Cell Receptor (BCR) leading to generation of second messengers	Reactome	R-HSA-983695	IGKV4-1; IGKV1-5; SYK; PIK3CD; ITPR2; IGKC; IGHM; BTK; BLNK	3709; 28908; 3514; 29760; 3507; 5293; 28299; 695; 6850	94	94
0.000812451	0.00942284	Class A/1 (Rhodopsin-like receptors)	Reactome	R-HSA-373076	NMU; CCL5; P2RY14; CCL19; GPR65; GPR143; CCR2; GPR18; CXCR3; XCL2; XCL1; CXCL6; CCR5; CCR7; C3; C3AR1; LPAR1; ADRA2A; GPR37; ADRB2	6375; 6363; 6352; 2833; 10874; 1902; 4935; 1236; 9934; 729230; 6372; 719; 2841; 154; 1234; 718; 150; 2861; 6846; 8477	346	346
0.000833532	0.00942284	miRNA targets in ECM and membrane receptors	Wikipathways	WP2911	ITGB5; FN1; THBS2; COL5A2; COL1A2; COL6A3	7058; 3693; 1293; 1290; 1278; 2335	43	43
0.000844714	0.00942284	Viral myocarditis - Homo sapiens (human)	KEGG	path:hsa05416	CD28; RAC2; CASP8; ITGB2; HLA-DQB1; HLA-DPA1; HLA-DMB	3689; 940; 3109; 3113; 3119; 841; 5880	60	59
0.000847818	0.00942284	Epstein-Barr virus infection - Homo sapiens (human)	KEGG	path:hsa05169	SYK; FAS; CALR; MAPK13; PIK3CD; CASP8; CD3D; RUNX3; HLA-DQB1; CD44; HLA-DPA1; HLA-DMB; BTK; BLNK	3109; 3113; 3119; 29760; 5293; 811; 841; 864; 355; 695; 915; 960; 5603; 6850	202	201
0.000849041	0.00942284	Beta2 integrin cell surface interactions	PID	integrin2_pathway	C3; TGFBI; ITGB2; ICAM3; ITGAM	718; 3385; 3689; 3684; 7045	29	29
0.000849041	0.00942284	Selective expression of chemokine receptors during T-cell polarization	Wikipathways	WP4494	CXCR3; CCR2; CD28; CCR5; CCR7	1234; 1236; 2833; 940; 729230	29	29
0.000849041	0.00942284	DAP12 signaling	Reactome	R-HSA-2424491	LAT; SYK; LCK; BTK; TYROBP	3932; 27040; 695; 6850; 7305	29	29
0.000849041	0.00942284	Dectin-2 family	Reactome	R-HSA-5621480	CLEC10A; SYK; MUC1; FCER1G; CLEC4A	4582; 50856; 10462; 2207; 6850	29	29
0.000849041	0.00942284	fc epsilon receptor i signaling in mast cells	BioCarta	fcer1pathway	SYK; FCER1G; FCER1A; BTK; PAK2	5062; 2205; 2207; 695; 6850	29	29
0.000878601	0.00966461	Prion disease - Homo sapiens (human)	KEGG	path:hsa05020	TUBA3C; RAC2; TUBA3D; NCF4; CCL5; CACNA1D; MAPK13; PIK3CD; C1QB; C1QA; CYBB; PPIF; ITPR2; TUBA4A; VDAC1; C7; TUBB2B	1536; 7277; 3709; 113457; 7278; 5293; 712; 713; 6352; 7416; 776; 730; 10105; 347733; 5880; 5603; 4689	273	273
0.000887719	0.00967925	Salmonella infection - Homo sapiens (human)	KEGG	path:hsa05132	TUBA3C; TNFSF10; TUBA3D; CASP1; MAPK13; PIK3CD; PYCARD; PFN1; RHOH; CASP8; DNM2; TUBA4A; LEF1; M6PR; CYTH4; TUBB2B	8743; 347733; 5216; 7277; 7278; 5293; 1785; 113457; 834; 399; 51176; 29108; 841; 5603; 4074; 27128	249	249
0.000897952	0.0097045	Yersinia infection - Homo sapiens (human)	KEGG	path:hsa05135	RPS6KA1; RAC2; FN1; CASP1; PIK3CD; LAT; MAPK13; CD8A; PYCARD; WIPF1; LCK	6195; 5293; 5880; 2335; 7456; 834; 3932; 925; 29108; 27040; 5603	137	136
0.000905649	0.0097045	Nef and signal transduction	Reactome	R-HSA-164944	DOCK2; LCK; PAK2	5062; 3932; 1794	8	8
0.000944178	0.0100309	Collagen chain trimerization	Reactome	R-HSA-8948216	COL14A1; COL5A2; COL1A2; COL1A1; COL6A3; COL16A1	1293; 1277; 1290; 7373; 1307; 1278	44	44
0.000997226	0.0105047	Asthma - Homo sapiens (human)	KEGG	path:hsa05310	HLA-DPA1; HLA-DMB; FCER1G; HLA-DQB1; FCER1A	2205; 2207; 3109; 3113; 3119	31	30
0.00105988	0.0110708	Constitutive Signaling by Aberrant PI3K in Cancer	Reactome	R-HSA-2219530	ERBB2; TGFA; CD28; RAC2; CSF1R; PIK3CD; HGF; LCK	3932; 5880; 2064; 5293; 940; 7039; 3082; 1436	79	79
0.00116378	0.0120548	Ethanol effects on histone modifications	Wikipathways	WP3996	TYMS; ALDH1A3; ADH1C; ADH1B; SLC19A1	6573; 7298; 125; 126; 220	31	31
0.00131476	0.0133955	Overview of nanoparticle effects	Wikipathways	WP3287	HMOX1; CDH3; PIK3CD; FN1	2335; 5293; 3162; 1001	19	19
0.00131476	0.0133955	Scavenging by Class A Receptors	Reactome	R-HSA-3000480	CALR; COL1A1; COL1A2; MSR1	4481; 1278; 811; 1277	19	19
0.00134471	0.013425	Intestinal immune network for IgA production - Homo sapiens (human)	KEGG	path:hsa04672	TNFSF13; CD28; ITGB7; HLA-DQB1; HLA-DPA1; HLA-DMB	3109; 3113; 940; 3119; 8741; 3695	49	47
0.00135006	0.013425	Syndecan-4-mediated signaling events	PID	syndecan_4_pathway	ACTN1; CCL5; FN1; TNC; DNM2	87; 3371; 1785; 6352; 2335	32	32
0.00135006	0.013425	CD28 co-stimulation	Reactome	R-HSA-389356	CD28; ARHGAP8; PRR5; PAK2; LCK	23779; 5062; 55615; 3932; 940	32	32
0.00138199	0.0136335	Metabolism	Reactome	R-HSA-1430728	NADK; VDR; NNMT; HS3ST1; CACNA1D; RPL4; SLC6A8; VCAN; IDS; CD36; SERINC2; SMPD2; ITPR2; RPL37A; RRM2; DNM2; VDAC1; RPS10; AKR1C1; HMBS; OGDH; LBR; RPS2; PTEN; SCD; PIK3CD; ADRA2A; GALE; LUM; PNPLA3; TKT; MARCKS; FMOD; B4GALT1; ADH1C; NUP210; FOLH1; FMO3; TDO2; SLC44A4; PTGES; CD44; ALOX5AP; TK1; APRT; RPL10; BGN; GGT5; ALDH1B1; OSBPL3; UCP2; SHMT2; DHCR24; PLA2G4A; UPP1; CYP24A1; INPP5D; TNFAIP8;…	1785; 6535; 7351; 80339; 2331; 7416; 80736; 3709; 2346; 65220; 2769; 6573; 1645; 150; 26031; 6472; 6241; 948; 1718; 219; 1890; 960; 6124; 9600; 1462; 23225; 7421; 2683; 3635; 5321; 353; 4967; 6134; 7086; 3162; 3930; 125; 7298; 6168; 11046; 9536; 1591; 5728; 6319; 6204; 2350; 6194; 3145; 6187; 5293; 2582; 241; 25816; 6999; 6948; 4082; 4837; 6566; 2876; 2687; 776; 633; 4060; 11309; 7083; 126; 9957;…	1954	1952
0.00155552	0.0151242	Regulation of Insulin-like Growth Factor (IGF) transport and uptake by Insulin-like Growth Factor Binding Proteins (IGFBPs)	Reactome	R-HSA-381426	C4B; FN1; VCAN; CTSG; IGFBP3; IGFBP6; C4A; TNC; C3; SPP1	3489; 721; 718; 3371; 720; 2335; 3486; 6696; 1511; 1462	124	124
0.00155744	0.0151242	GPVI-mediated activation cascade	Reactome	R-HSA-114604	LAT; SYK; FCER1G; RAC2; LCK	3932; 27040; 5880; 2207; 6850	33	33
0.00162092	0.0154985	T cell receptor signaling pathway - Homo sapiens (human)	KEGG	path:hsa04660	RASGRP1; PIK3CD; LAT; CD28; MAPK13; CD8A; CD3D; LCK; PAK2	5293; 3932; 10125; 915; 925; 27040; 940; 5062; 5603	104	104
0.00162092	0.0154985	C-type lectin receptor signaling pathway - Homo sapiens (human)	KEGG	path:hsa04625	FCER1G; CASP1; SYK; PIK3CD; CASP8; CD209; MAPK13; ITPR2; PYCARD	30835; 3709; 2207; 5293; 6850; 834; 841; 29108; 5603	104	104
0.00170745	0.0162012	RAC2 GTPase cycle	Reactome	R-HSA-9013404	LBR; RAC2; NCF4; DOCK2; CDC42EP4; CYBB; DOCK10; PAK2	5062; 1536; 5880; 3930; 1794; 55619; 4689; 23580	85	85
0.00175414	0.0165182	Signaling by the B Cell Receptor (BCR)	Reactome	R-HSA-983705	IGKV4-1; RASGRP1; IGKV1-5; SYK; PIK3CD; ITPR2; IGKC; IGHM; BTK; BLNK	3709; 28908; 10125; 3514; 29760; 3507; 5293; 28299; 695; 6850	126	126
0.00186629	0.0174421	Dimerization of procaspase-8	Reactome	R-HSA-69416	FAS; TNFSF10; CASP8	355; 8743; 841	10	10
0.00194794	0.0180568	CD28 dependent PI3K/Akt signaling	Reactome	R-HSA-389357	CD28; ARHGAP8; PRR5; LCK	55615; 23779; 940; 3932	21	21
0.00196403	0.0180568	BCR signaling pathway	PID	bcr_5pathway	MAP4K1; INPP5D; SYK; FCGR2B; PTEN; BTK; BLNK	2213; 29760; 11184; 5728; 3635; 695; 6850	68	68
0.00197564	0.0180568	Negative regulation of the PI3K/AKT network	Reactome	R-HSA-199418	ERBB2; TGFA; CD28; RAC2; CSF1R; PIK3CD; PTEN; HGF; LCK	3932; 2064; 3082; 5728; 940; 7039; 5293; 5880; 1436	107	107
0.00201828	0.0183119	The AIM2 inflammasome	Reactome	R-HSA-844615	PYCARD; CASP1	29108; 834	3	3
0.0020901	0.0188261	BCR	NetPath	Pathway_BCR	RPS6KA1; SYK; FCGR2B; IGHM; RPS6; STAP1; ITPR2; LCK; BTK; BLNK	3507; 3709; 29760; 3932; 2213; 6194; 6195; 26228; 695; 6850	129	129
0.00221295	0.0197892	Ebola Virus Pathway on Host	Wikipathways	WP4217	CLEC10A; ACTN1; PIK3CD; CD209; ICAM3; HLA-DQB2; HLA-DPA1; HLA-DQB1; CD300A; HLA-DMB	30835; 3120; 5293; 3109; 87; 3385; 10462; 11314; 3119; 3113	130	130
0.00228979	0.0203301	PD-L1 expression and PD-1 checkpoint pathway in cancer - Homo sapiens (human)	KEGG	path:hsa05235	RASGRP1; PIK3CD; PTEN; CD28; MAPK13; LAT; CD3D; LCK	5728; 5293; 3932; 10125; 915; 27040; 940; 5603	89	89
0.00233218	0.0204148	ras-independent pathway in nk cell-mediated cytotoxicity	BioCarta	nkcellspathway	LAT; SYK; CD28; CD2	27040; 940; 914; 6850	22	22
0.00233218	0.0204148	Post-chaperonin tubulin folding pathway	Reactome	R-HSA-389977	TUBA4A; TUBA3C; TUBA3D; TUBB2B	113457; 7278; 347733; 7277	22	22
0.00251659	0.0215733	Regulation by c-FLIP	Reactome	R-HSA-3371378	FAS; TNFSF10; CASP8	355; 8743; 841	11	11
0.00251659	0.0215733	CASP8 activity is inhibited	Reactome	R-HSA-5218900	FAS; TNFSF10; CASP8	355; 8743; 841	11	11
0.00251659	0.0215733	Pyrimidine salvage	Reactome	R-HSA-73614	UPP1; TYMP; TK1	7378; 1890; 7083	11	11
0.00262606	0.0217568	Allograft rejection - Homo sapiens (human)	KEGG	path:hsa05330	HLA-DPA1; HLA-DMB; CD28; HLA-DQB1; FAS	3119; 3109; 3113; 940; 355	38	37
0.00262606	0.0217568	Platelet Aggregation (Plug Formation)	Reactome	R-HSA-76009	SYK; VWF; RASGRP1; ADRA2A; FN1	10125; 7450; 2335; 150; 6850	37	37
0.00270221	0.0217568	Toxoplasmosis - Homo sapiens (human)	KEGG	path:hsa05145	IL10RA; CASP8; LAMC2; HLA-DQB1; CCR5; MAPK13; HLA-DPA1; PPIF; HLA-DMB	3587; 3109; 3113; 3119; 1234; 3918; 10105; 841; 5603	112	112
0.00276555	0.0217568	Nucleotide salvage	Reactome	R-HSA-8956321	APRT; TYMP; UPP1; TK1	1890; 353; 7378; 7083	23	23
0.00276555	0.0217568	FGF23 signaling in hypophosphatemic rickets and related disorders	Wikipathways	WP4790	CYP24A1; ALPL; SPP1; GALNT3	2591; 249; 1591; 6696	23	23
0.00276555	0.0217568	Phosphatidylinositol Phosphate Metabolism	SMPDB	SMP00463	ERBB2; PIK3CD; INPP5D; PTEN	3635; 2064; 5293; 5728	23	23
0.00276555	0.0217568	Joubert syndrome	SMPDB	SMP00582	ERBB2; PIK3CD; INPP5D; PTEN	3635; 2064; 5293; 5728	23	23
0.00276555	0.0217568	Pyrimidine Metabolism	SMPDB	SMP00046	TYMS; TYMP; RRM2; TK1	6241; 1890; 7083; 7298	23	23
0.00276555	0.0217568	UMP Synthase Deiciency (Orotic Aciduria)	SMPDB	SMP00219	TYMS; TYMP; RRM2; TK1	6241; 1890; 7083; 7298	23	23
0.00276555	0.0217568	MNGIE (Mitochondrial Neurogastrointestinal Encephalopathy)	SMPDB	SMP00202	TYMS; TYMP; RRM2; TK1	6241; 1890; 7083; 7298	23	23
0.00276555	0.0217568	Beta Ureidopropionase Deficiency	SMPDB	SMP00172	TYMS; TYMP; RRM2; TK1	6241; 1890; 7083; 7298	23	23
0.00276555	0.0217568	Dihydropyrimidinase Deficiency	SMPDB	SMP00178	TYMS; TYMP; RRM2; TK1	6241; 1890; 7083; 7298	23	23
0.00276555	0.0217568	Eicosanoid Synthesis	Wikipathways	WP167	PNPLA3; PTGES; ALOX5AP; PLA2G4A	9536; 5321; 80339; 241	23	23
0.0028208	0.0219141	Th1 and Th2 cell differentiation - Homo sapiens (human)	KEGG	path:hsa04658	HLA-DMB; RUNX3; HLA-DQB1; MAPK13; HLA-DPA1; LAT; CD3D; LCK	3109; 3113; 3119; 3932; 864; 915; 27040; 5603	92	92
0.0028208	0.0219141	T-cell receptor (TCR) signaling pathway	Wikipathways	WP69	MAP4K1; CD28; FAS; CD8A; CCR5; LAT; CD3D; LCK	11184; 3932; 27040; 925; 915; 1234; 940; 355	92	92
0.00295207	0.0226634	Proteoglycans in cancer - Homo sapiens (human)	KEGG	path:hsa05205	ERBB2; CD44; ITGB5; FN1; RPS6; FAS; MAPK13; PIK3CD; ITPR2; COL1A2; COL1A1; HGF; LUM	3082; 2064; 355; 3693; 3709; 5293; 2335; 1277; 6194; 960; 4060; 5603; 1278	205	205
0.00295371	0.0226634	Parkin-Ubiquitin Proteasomal System pathway	Wikipathways	WP2359	TUBA3C; TUBA3D; CASP1; CASP8; TUBA4A; GPR37; TUBB2B	2861; 113457; 834; 347733; 7277; 841; 7278	73	73
0.00304761	0.0232403	TCR signaling in na&#xef;ve CD8+ T cells	PID	cd8tcrpathway	CD28; CD8A; RASGRP1; LAT; CD3D; LCK	10125; 3932; 27040; 940; 915; 925	55	55
0.00320919	0.0243233	Peptide ligand-binding receptors	Reactome	R-HSA-375276	NMU; CCL5; CCL19; CXCL6; CCR2; CXCR3; XCL2; XCL1; CCR5; CCR7; C3; C3AR1; GPR37	2861; 1236; 6375; 718; 6363; 2833; 729230; 10874; 719; 1234; 6352; 6846; 6372	207	207
0.00329074	0.0244933	Ethanol oxidation	Reactome	R-HSA-71384	ALDH1B1; ADH1C; ADH1B	219; 126; 125	12	12
0.00329074	0.0244933	lectin induced complement pathway	BioCarta	lectinpathway	C3; C2; C7	718; 730; 717	12	12
0.00329074	0.0244933	CD28 dependent Vav1 pathway	Reactome	R-HSA-389359	CD28; LCK; PAK2	940; 5062; 3932	12	12
0.00333963	0.0247093	ECM proteoglycans	Reactome	R-HSA-3000178	ITGB5; FMOD; VCAN; BGN; TNC; LUM	633; 4060; 1462; 3371; 3693; 2331	56	56
0.00367289	0.0270142	Interferon gamma signaling	Reactome	R-HSA-877300	TRIM38; CD44; IRF8; HLA-DQB1; FCGR1B; FCGR1A; HLA-DQB2; HLA-DPA1	10475; 3120; 3119; 3113; 2210; 3394; 2209; 960	96	96
0.00379137	0.0275595	VEGFR3 signaling in lymphatic endothelium	PID	lymphangiogenesis_pathway	RPS6KA1; COL1A2; FN1; COL1A1	1277; 6195; 1278; 2335	25	25
0.00379137	0.0275595	Alpha9 beta1 integrin signaling events	PID	integrin_a9b1_pathway	TNC; SPP1; ADAM8; FN1	6696; 2335; 101; 3371	25	25
0.0039666	0.0281742	Alternative complement activation	Reactome	R-HSA-173736	C3; CFB	718; 629	4	4
0.0039666	0.0281742	transcriptional activation of dbpb from mrna	BioCarta	dbpbpathway	YBX1; PROCR	4904; 10544	4	4
0.0039666	0.0281742	pyrimidine deoxyribonucleosides degradation	HumanCyc	PWY-7181	UPP1; TYMP	7378; 1890	4	4
0.0039666	0.0281742	CLEC7A/inflammasome pathway	Reactome	R-HSA-5660668	PYCARD; CASP8	29108; 841	4	4
0.00405796	0.0286594	Glycosaminoglycan metabolism	Reactome	R-HSA-1630316	HS3ST1; CD44; VCAN; IDS; BGN; FMOD; B4GALT1; SLC35D2; LUM	4060; 2683; 9957; 2331; 633; 1462; 3423; 960; 11046	119	119
0.00414577	0.0289392	Nucleotide-binding Oligomerization Domain (NOD) pathway	Wikipathways	WP1433	PYCARD; AAMP; ACAP1; CASP8; CASP1	834; 9744; 14; 841; 29108	41	41
0.00416744	0.0289392	B Cell Receptor Signaling Pathway	Wikipathways	WP23	MAP4K1; RPS6KA1; INPP5D; SYK; RAC2; LCK; BTK; BLNK	695; 11184; 6850; 6195; 3635; 5880; 29760; 3932	98	98
0.00416744	0.0289392	Antimicrobial peptides	Reactome	R-HSA-6803157	RNASE6; LCN2; LYZ; CTSG; CCR2; TLR1; LTF; CLU	3934; 4069; 4057; 1191; 6039; 1511; 729230; 7096	98	98
0.00428864	0.0296155	Hippo-Merlin Signaling Dysregulation	Wikipathways	WP4541	ITGB2; ITGB5; ITGB7; CD44; CSF1R; ITGAM; CDH3; PAK2; CDH6	5062; 1436; 1004; 1001; 3693; 3695; 3689; 960; 3684	120	120
0.00438951	0.0300672	Formation of tubulin folding intermediates by CCT/TriC	Reactome	R-HSA-389960	TUBA4A; TUBA3C; TUBA3D; TUBB2B	113457; 7278; 347733; 7277	26	26
0.00440244	0.0300672	Signaling by Interleukins	Reactome	R-HSA-449147	IL7R; RPS6KA1; INPP5D; IL10RA; CASP1; SYK; CSF1R; PIK3CD; CTSG; IL32; IL33; HGF; LCK; BLNK	3635; 3082; 3932; 3587; 29760; 1511; 9235; 834; 6195; 5293; 3575; 1436; 90865; 6850	240	240
0.00460693	0.0311297	Graft-versus-host disease - Homo sapiens (human)	KEGG	path:hsa05332	HLA-DPA1; HLA-DQB1; CD28; HLA-DMB; FAS	3109; 3113; 940; 3119; 355	42	42
0.0046081	0.0311297	Disease	Reactome	R-HSA-1643685	IGKV4-1; AP1M2; CSF1R; ITPR2; CORO1A; ARHGAP8; CCR5; FCGR1A; IGKC; OGG1; TGFA; MRC1; PIK3CD; PRR5; DOCK2; CAPN1; C3; PYCARD; NUP210; ERBB2; CD28; RAC2; TMPRSS2; CTSG; LTF; GGT5; HGF; WIPF1; BTK; IGKV1-5; FN1; CASP1; SYK; C3AR1; CD163; ADRB2; TLR7; F12; VWF; LCK; PAK2	2064; 7113; 5062; 4360; 3082; 2335; 2209; 3514; 834; 1436; 5293; 719; 2687; 4057; 3932; 10053; 823; 7450; 23225; 154; 55615; 9332; 1794; 51284; 3709; 940; 11151; 5880; 6850; 1234; 29108; 7456; 2161; 1511; 718; 4968; 23779; 28908; 7039; 28299; 695	1029	1029
0.00471178	0.0314494	PI5P, PP2A and IER3 Regulate PI3K/AKT Signaling	Reactome	R-HSA-6811558	ERBB2; TGFA; CD28; RAC2; CSF1R; PIK3CD; HGF; LCK	3932; 2064; 3082; 940; 7039; 5293; 5880; 1436	100	100
0.00471953	0.0314494	MHC class II antigen presentation	Reactome	R-HSA-2132295	AP1M2; DNM2; HLA-DQB1; HLA-DQB2; HLA-DPA1; HLA-DMB	1785; 3109; 3113; 10053; 3120; 3119	60	60
0.00473132	0.0314494	Chemokine signaling pathway - Homo sapiens (human)	KEGG	path:hsa04062	RAC2; CXCL6; DOCK2; CCL19; CCL5; PIK3CD; XCL1; CXCR3; XCL2; CCR2; CCR5; CCR7	729230; 5293; 6846; 1236; 6363; 6372; 6375; 1234; 5880; 1794; 2833; 6352	192	192
0.00493092	0.0326018	B cell receptor signaling pathway - Homo sapiens (human)	KEGG	path:hsa04662	INPP5D; SYK; FCGR2B; PIK3CD; RAC2; BTK; BLNK	2213; 5293; 3635; 695; 29760; 6850; 5880	82	80
0.00497108	0.0326934	Tight junction - Homo sapiens (human)	KEGG	path:hsa04530	ERBB2; ACTN1; TUBA3D; CD1D; EPB41L4B; CACNA1D; TUBA3C; TUBA4A; CD1C; CLDN4; CLDN7	2064; 87; 7277; 7278; 776; 54566; 113457; 1364; 1366; 911; 912	169	169
0.00504812	0.0328525	Infection with Mycobacterium tuberculosis	Reactome	R-HSA-9635486	MRC1; CORO1A; LTF; CTSG	4360; 11151; 1511; 4057	27	27
0.00504812	0.0328525	Integrin signaling	Reactome	R-HSA-354192	SYK; VWF; RASGRP1; FN1	7450; 10125; 2335; 6850	27	27
0.00510343	0.0330394	Type I diabetes mellitus - Homo sapiens (human)	KEGG	path:hsa04940	HLA-DPA1; HLA-DQB1; CD28; HLA-DMB; FAS	3109; 3113; 940; 3119; 355	43	43
0.00523708	0.033729	TGF-B Signaling in Thyroid Cells for Epithelial-Mesenchymal Transition	Wikipathways	WP3859	FN1; TNC; CDH6	3371; 1004; 2335	14	14
0.00563667	0.0361154	Prostaglandin Synthesis and Regulation	Wikipathways	WP98	ABCC4; PTGES; SOX9; PLA2G4A; AKR1C1	9536; 5321; 10257; 6662; 1645	44	44
0.00576983	0.0364056	Keratan sulfate biosynthesis	Reactome	R-HSA-2022854	B4GALT1; SLC35D2; LUM; FMOD	4060; 2683; 2331; 11046	28	28
0.00576983	0.0364056	One-carbon metabolism	Wikipathways	WP241	TYMS; FOLH1; SHMT2; TCN2	6948; 2346; 6472; 7298	28	28
0.00576983	0.0364056	Prefoldin mediated transfer of substrate to CCT/TriC	Reactome	R-HSA-389957	TUBA4A; TUBA3C; TUBA3D; TUBB2B	113457; 7278; 347733; 7277	28	28
0.00583752	0.0366467	IL-18 signaling pathway	Wikipathways	WP4754	SPON1; FN1; CCL5; PTEN; FAS; COL1A1; HMOX1; CASP8; LTB; COL1A2; CD36; CCL19; SPP1; CLDN4; LCK	3932; 10418; 1278; 841; 4050; 6352; 3162; 355; 6696; 5728; 6363; 1277; 2335; 948; 1364	274	274
0.00620803	0.038638	DAP12 interactions	Reactome	R-HSA-2172127	LAT; SYK; LCK; BTK; TYROBP	3932; 27040; 695; 6850; 7305	45	45
0.00631143	0.038638	Eukaryotic Translation Elongation	Reactome	R-HSA-156842	RPS10; EEF1D; RPL4; RPS6; RPL37A; RPL10; RPS2; EEF1A2	6124; 1917; 6134; 6204; 1936; 6194; 6168; 6187	105	105
0.00647901	0.038638	Lung fibrosis	Wikipathways	WP3624	TGFA; CCL5; HMOX1; CCR2; SPP1; HGF	7039; 3162; 3082; 6352; 6696; 729230	64	64
0.0064837	0.038638	Human papillomavirus infection - Homo sapiens (human)	KEGG	path:hsa05165	ATP6V0E1; ITGB5; FN1; ITGB7; THBS2; FAS; PIK3CD; CASP8; PTEN; SPP1; TNC; COL1A1; LAMC2; COL1A2; COL6A3; VWF; UBR4	6696; 5728; 3693; 3695; 5293; 1277; 1278; 1293; 7450; 2335; 8992; 3371; 3918; 23352; 355; 7058; 841	331	331
0.00649665	0.038638	FasL/ CD95L signaling	Reactome	R-HSA-75157	FAS; CASP8	355; 841	5	5
0.00649665	0.038638	Interleukin-1 processing	Reactome	R-HSA-448706	CASP1; CTSG	1511; 834	5	5
0.00649665	0.038638	FLT3 signaling through SRC family kinases	Reactome	R-HSA-9706374	SYK; LCK	3932; 6850	5	5
0.00649665	0.038638	dTMP <i>de novo</i> biosynthesis (mitochondrial)	HumanCyc	PWY66-385	TYMS; SHMT2	6472; 7298	5	5
0.00649665	0.038638	pyrimidine deoxyribonucleosides salvage	HumanCyc	PWY-7199	TYMS; TK1	7083; 7298	5	5
0.00649665	0.038638	Capecitabine Action Pathway	SMPDB	SMP00469	TYMS; TYMP	7298; 1890	5	5
0.00649665	0.038638	Capecitabine Metabolism Pathway	SMPDB	SMP00607	TYMS; TYMP	7298; 1890	5	5
0.00655716	0.0388121	Pathogenesis of SARS-CoV-2 Mediated by nsp9-nsp10 Complex	Wikipathways	WP4884	CD8A; LCK; CD2; TRBC1	914; 3932; 28639; 925	29	29
0.00681888	0.04017	Mechanoregulation and pathology of YAP-TAZ via Hippo and non-Hippo mechanisms	Wikipathways	WP4534	MAP4K1; ITGB2; ITGB5; PAK2; ITGB7	11184; 3693; 3695; 5062; 3689	46	46
0.00705532	0.0413668	Post-translational protein phosphorylation	Reactome	R-HSA-8957275	C4B; FN1; VCAN; IGFBP3; SPP1; C4A; TNC; C3	721; 718; 3371; 720; 2335; 3486; 6696; 1462	107	107
0.00730173	0.0426106	Diabetic cardiomyopathy - Homo sapiens (human)	KEGG	path:hsa05415	RAC2; NCF4; PIK3CD; MAPK13; TBC1D4; CD36; CYBB; PTEN; COL1A2; COL1A1; PPIF; VDAC1	1536; 4689; 5728; 9882; 5293; 5880; 1277; 1278; 10105; 948; 5603; 7416	203	203
0.00775067	0.0450191	Caspase activation via Death Receptors in the presence of ligand	Reactome	R-HSA-140534	FAS; TNFSF10; CASP8	355; 8743; 841	16	16
0.00808032	0.0464993	Acute myeloid leukemia - Homo sapiens (human)	KEGG	path:hsa05221	CEBPA; CSF1R; PIK3CD; ITGAM; FCGR1A; LEF1	1436; 2209; 5293; 1050; 3684; 51176	67	67
0.00808032	0.0464993	Regulation of insulin secretion	Reactome	R-HSA-422356	CACNA1D; ADRA2A; CD36; MARCKS; ITPR2; GNA15	3709; 776; 4082; 2769; 948; 150	67	67
0.00816441	0.0465521	IL5	NetPath	Pathway_IL5	SYK; RPS6KA1; PLA2G4A; SOX4; DNM2	5321; 6659; 1785; 6195; 6850	48	48
0.00816441	0.0465521	Nucleotide-binding domain, leucine rich repeat containing receptor (NLR) signaling pathways	Reactome	R-HSA-168643	PYCARD; CASP1; AAMP; CASP8; MAPK13	5603; 29108; 14; 841; 834	48	48
0.00825723	0.0468664	Cytoplasmic Ribosomal Proteins	Wikipathways	WP477	RPS6KA1; RPL37A; RPL4; RPS6; RPS10; RPL10; RPS2	6124; 6168; 6204; 6194; 6195; 6187; 6134	88	88
0.00883953	0.0499433	GPCR downstream signalling	Reactome	R-HSA-388396	RASGRP1; CCL5; GPR18; CCR2; CCR5; CCR7; GPR37; GPR143; P2RY14; ADRA2A; CXCR3; XCL2; XCL1; C3; GPR65; ITPR2; PLA2G4A; RPS6KA1; RGS14; NMU; CXCL6; CCL19; ADRB2; GNA15; C3AR1; LPAR1; BTK	6375; 6363; 6352; 10125; 2833; 10874; 4935; 9934; 719; 729230; 6372; 2841; 154; 3709; 5321; 1234; 2769; 718; 6195; 150; 1236; 2861; 1902; 10636; 6846; 8477; 695	633	633
0.00913209	0.0509974	Necroptosis - Homo sapiens (human)	KEGG	path:hsa04217	TNFSF10; CASP1; FAS; CASP8; CYBB; IL33; CAPN1; PYCARD; PLA2G4A; VDAC1	1536; 8743; 5321; 90865; 7416; 823; 834; 841; 355; 29108	159	159
0.00923055	0.0509974	Vitamin D Receptor Pathway	Wikipathways	WP2877	CEBPA; CYP24A1; RASGRP1; IRF8; IGFBP3; ADRB2; SFRP1; VDR; ITGAM; SPP1; CST6	3486; 10125; 3394; 7421; 6422; 1591; 3684; 6696; 154; 1050; 1474	184	184
0.00923122	0.0509974	Metabolism of folate and pterines	Reactome	R-HSA-196757	SHMT2; FOLR2; SLC19A1	2350; 6573; 6472	17	17
0.00923122	0.0509974	Cells and molecules involved in local acute inflammatory response	Wikipathways	WP4493	C3; ITGB2; C7	3689; 730; 718	17	17
0.00923122	0.0509974	Beta5 beta6 beta7 and beta8 integrin cell surface interactions	PID	integrin5_pathway	ITGB5; FN1; ITGB7	3695; 3693; 2335	17	17
0.00929456	0.0511201	Folate Metabolism	Wikipathways	WP176	SERPINA3; SOD2; GPX1; SHMT2; FOLR2; SLC19A1	6573; 6472; 2876; 6648; 12; 2350	69	69
0.00943905	0.0516861	Rap1 signaling pathway - Homo sapiens (human)	KEGG	path:hsa04015	RGS14; ITGB2; RAC2; CSF1R; MAPK13; PIK3CD; PFN1; ITGAM; VEGFB; HGF; LAT; LPAR1	3082; 5216; 3684; 3689; 5293; 7423; 1902; 10636; 1436; 27040; 5880; 5603	210	210
0.00956011	0.0519823	Apoptosis - Homo sapiens (human)	KEGG	path:hsa04210	TUBA3C; TNFSF10; TUBA3D; FAS; PIK3CD; CASP8; CAPN1; ITPR2; TUBA4A	8743; 7278; 7277; 3709; 5293; 113457; 823; 355; 841	136	136
0.00957678	0.0519823	Metal sequestration by antimicrobial proteins	Reactome	R-HSA-6799990	LTF; LCN2	4057; 3934	6	6
0.00985415	0.0532553	Integration of energy metabolism	Reactome	R-HSA-163685	CACNA1D; ADRA2A; CD36; TKT; MARCKS; ITPR2; GNA15	2769; 948; 7086; 776; 4082; 150; 3709	91	91

## Sheet: GO Up
Gene categories related to ER and autophagy-Upregulated
p-value	q-value	term_goid	term_category	term_level	term_name	members_input_overlap	members_input_overlap_geneids	size	effective_size
2.36413e-05	0.00024501	GO:0005788	c	4	endoplasmic reticulum lumen	718; 720; 721; 811; 871; 1191; 1277; 1278; 1290; 1293; 1307; 1462; 2335; 3371; 3486; 6696; 7373; 9601; 10418	SPON1; TNC; FN1; COL16A1; SPP1; CALR; PDIA4; VCAN; COL14A1; COL5A2; IGFBP3; COL1A2; C4A; C4B; COL1A1; C3; CLU; SERPINH1; COL6A3	307	306
0.000790366	0.00304856	GO:0044432	c	3	endoplasmic reticulum part	241; 718; 720; 721; 811; 871; 912; 1191; 1277; 1278; 1290; 1293; 1307; 1462; 1536; 1718; 2328; 2335; 2590; 2861; 3113; 3119; 3120; 3162; 3371; 3486; 3709; 3930; 5321; 6319; 6696; 6746; 7039; 7086; 7373; 23225; 9536; 9600; 9601; 10125; 10170; 10418; 51284; 80339; 26002; 26031; 27346	CD1D; RASGRP1; COL14A1; VCAN; ALOX5AP; OSBPL3; MOXD1; PITPNM1; PLA2G4A; GPR37; TGFA; LBR; DHRS9; SCD; PNPLA3; TKT; HLA-DQB1; C4A; C4B; HLA-DQB2; C3; SPP1; NUP210; FMO3; SPON1; PTGES; PDIA4; TMEM97; CYBB; IGFBP3; TNC; ITPR2; CLU; COL16A1; COL6A3; GALNT2; DHCR24; COL5A2; FN1; CALR; HMOX1; SSR2; COL1A2; TLR7; COL1A1; HLA-DPA1; SERPINH1	1404	1403
0.00101461	0.00642589	GO:0005783	c	4	endoplasmic reticulum	241; 341; 718; 720; 721; 811; 871; 912; 1191; 1277; 1278; 1290; 1293; 1307; 1462; 1536; 1718; 1936; 2161; 2328; 2335; 2590; 2861; 3113; 3119; 3120; 3162; 3371; 3486; 3709; 3930; 4118; 5321; 6124; 6134; 6194; 6319; 6610; 6696; 6746; 7039; 7086; 7373; 7450; 23225; 9536; 9600; 9601; 10125; 10170; 10351; 10418; 10551; 51284; 80339; 51338; 254359; 26002; 26031; 27346; 29108	CD1D; RASGRP1; COL14A1; RPL4; SMPD2; VCAN; ITPR2; ALOX5AP; MS4A4A; APOC1; MOXD1; PITPNM1; PLA2G4A; GPR37; TGFA; LBR; DHRS9; SCD; PNPLA3; TKT; HLA-DQB1; C4A; C4B; HLA-DQB2; C3; SPP1; NUP210; FMO3; SPON1; PTGES; VWF; PDIA4; AGR2; OSBPL3; TMEM97; CYBB; IGFBP3; RPL10; TNC; PYCARD; F12; CLU; COL16A1; ZDHHC24; COL6A3; GALNT2; DHCR24; COL5A2; FN1; RPS6; EEF1D; HMOX1; MAL; SSR2; COL1A2; TLR7; COL1A1; HLA…	1976	1974
0.00143975	0.00630971	GO:0080135	b	4	regulation of cellular response to stress	355; 939; 948; 960; 1191; 1236; 51339; 2213; 2861; 2876; 3082; 3337; 4582; 4904; 4968; 5728; 6363; 6422; 6648; 6696; 6850; 7164; 23225; 10125; 10551; 11184; 23043; 29108	MAP4K1; RASGRP1; CD36; TNIK; CCR7; DACT1; OGG1; CD27; FAS; DNAJB1; GPR37; PYCARD; NUP210; SOD2; CD44; MUC1; FCGR2B; TPD52L1; HGF; CLU; SFRP1; SYK; CCL19; AGR2; GPX1; PTEN; SPP1; YBX1	732	731
0.00190611	0.00987712	GO:0005794	c	4	Golgi apparatus	154; 381; 633; 811; 948; 960; 1191; 1277; 1462; 1536; 1718; 1785; 1999; 2331; 2590; 2591; 2683; 2734; 3113; 3119; 3120; 3489; 4060; 4074; 4320; 23062; 4582; 4935; 5321; 6696; 7039; 7045; 7096; 8869; 9245; 9600; 9957; 10125; 11046; 51284; 80342; 376267; 51338; 53347; 55111; 254359; 27040; 27128; 10053; 29108; 64231	RASGRP1; MMP11; HS3ST1; AP1M2; VCAN; CD36; GLG1; MS4A4A; DNM2; ELF3; LUM; TGFA; GCNT3; GPR143; PLEKHJ1; ARF5; PYCARD; HLA-DQB1; FMOD; HLA-DQB2; B4GALT1; PITPNM1; DHCR24; RAB15; UBASH3A; ST3GAL5; CD44; MUC1; CYBB; TRAF3IP3; GGA2; IGFBP6; BGN; SLC35D2; LAT; CLU; PLA2G4A; ZDHHC24; CYTH4; GALNT2; GALNT3; MS4A6A; CALR; ADRB2; TLR1; SPP1; TLR7; COL1A1; HLA-DPA1; TGFBI; M6PR	1624	1623
0.00287698	0.00913865	GO:0098553	c	3	lumenal side of endoplasmic reticulum membrane	811; 3113; 3119; 3120	HLA-DPA1; CALR; HLA-DQB1; HLA-DQB2	29	29
0.00287698	0.0187004	GO:0071556	c	5	integral component of lumenal side of endoplasmic reticulum membrane	811; 3113; 3119; 3120	HLA-DPA1; CALR; HLA-DQB1; HLA-DQB2	29	29
0.00566195	0.023906	GO:0005796	c	4	Golgi lumen	633; 1462; 2331; 4060; 4320; 4582; 9957	MMP11; HS3ST1; MUC1; VCAN; BGN; FMOD; LUM	103	103
0.0070649	0.0195643	GO:0044431	c	3	Golgi apparatus part	633; 1462; 1718; 1785; 2331; 2590; 2591; 2683; 2734; 3113; 3119; 3120; 4060; 4074; 4320; 23062; 4582; 5321; 7039; 7045; 8869; 9245; 9600; 9957; 10125; 11046; 51284; 80342; 55111; 27128; 10053; 29108; 64231	RASGRP1; MMP11; HS3ST1; AP1M2; VCAN; BGN; GLG1; DNM2; LUM; TGFA; GCNT3; PLEKHJ1; HLA-DQB1; FMOD; HLA-DQB2; B4GALT1; PYCARD; DHCR24; ST3GAL5; MUC1; MS4A6A; TRAF3IP3; GGA2; SLC35D2; PLA2G4A; CYTH4; GALNT2; GALNT3; PITPNM1; TLR7; HLA-DPA1; TGFBI; M6PR	1012	1012
0.00777681	0.0295519	GO:0097038	c	4	perinuclear endoplasmic reticulum	1191; 1536; 26031	CYBB; CLU; OSBPL3	20	20
7.04094e-31	1.09135e-28	GO:0001775	b	2	cell activation	12; 87; 101; 150; 353; 399; 695; 712; 718; 719; 823; 841; 864; 911; 912; 914; 915; 925; 939; 940; 948; 960; 963; 968; 1050; 1191; 1236; 1277; 1278; 1511; 1536; 1794; 2064; 2207; 2213; 2335; 2683; 2769; 3109; 3113; 3162; 3394; 3493; 3494; 3507; 3514; 3575; 3635; 3684; 3689; 3709; 3903; 3932; 3934; 3936; 4057; 4069; 5062; 5270; 5293; 5321; 5341; 5880; 6194; 6195; 6352; 6363; 6372; 6375; 6422; 6659;…	STK10; CD36; LAPTM5; VTCN1; IGKC; TYROBP; PIK3CD; ADRA2A; LYZ; XCL1; CAPN1; BLNK; ERBB2; CD28; CD27; CTSG; APRT; CD160; UBR4; VAT1; INPP5D; FN1; CXCL6; SYK; C1QA; RUNX3; TLR1; TLR7; LAT; CD300A; CD3D; PAK2; IL7R; CD1D; RASGRP1; CD1C; CCL5; DOCK2; VSIG4; IGHA1; CD209; LAIR1; ADAM8; SERPINE2; OLFM4; B4GALT1; RHOH; ITPR2; PLEK; RPS6KA1; IRF8; HMOX1; ITGAM; IGHV3OR16-13; VWF; LCK; BTK; TNFSF13; RPS6;…	1477	1475
1.66852e-29	1.2931e-27	GO:0006955	b	2	immune response	12; 101; 353; 355; 629; 695; 712; 713; 717; 718; 719; 720; 721; 730; 823; 834; 841; 911; 912; 915; 925; 939; 940; 948; 960; 962; 963; 968; 1191; 1234; 1236; 1277; 1278; 1436; 1511; 1536; 1794; 2161; 2205; 2207; 2209; 2210; 2213; 2683; 2833; 2876; 3001; 3109; 3113; 3119; 3120; 3162; 3385; 3394; 3493; 3494; 3507; 3514; 3575; 3635; 3684; 3689; 3695; 3903; 3932; 3934; 3936; 4050; 4057; 4068; 4069; 43…	IGKV4-1; STK10; CD36; LAPTM5; VTCN1; FCGR1B; FCGR1A; IGKC; S100A14; MRC1; TYROBP; PIK3CD; LYZ; XCL2; XCL1; CAPN1; BLNK; CD28; RNASE6; MUC1; CD27; CTSG; APRT; CD160; SHMT2; UBR4; VAT1; INPP5D; IGKV1-5; CXCL6; SYK; C1QB; C1QA; TLR1; TLR7; LAT; CD300A; CD3D; PAK2; IL7R; TNFSF12; CD1D; TNFSF10; CD1C; CCL5; DOCK2; VSIG4; IGHA1; CD209; LAIR1; ADAM8; LY86; OLFM4; HLA-DQB1; C4A; C4B; HLA-DQB2; B4GALT1; P…	2409	2406
5.50741e-29	4.41695e-26	GO:0002684	b	4	positive regulation of immune system process	101; 399; 629; 695; 712; 713; 717; 718; 719; 720; 721; 730; 811; 841; 864; 911; 912; 914; 915; 939; 940; 948; 1050; 1191; 1236; 1436; 1511; 2124; 2207; 2209; 2213; 3109; 3113; 3119; 3120; 3162; 3385; 3493; 3494; 3507; 3514; 3575; 3635; 3684; 3689; 3932; 4057; 4068; 4582; 5062; 5293; 5321; 5880; 6352; 6363; 6375; 6659; 6846; 6850; 7096; 7305; 7423; 7456; 7805; 729230; 8741; 9760; 30835; 10125; 104…	IGKV4-1; CD36; LAPTM5; VTCN1; FCGR1A; IGKC; S100A14; TYROBP; PIK3CD; XCL2; STAP1; BLNK; CD28; MUC1; CD27; CTSG; INPP5D; IGKV1-5; SYK; C1QB; C1QA; RUNX3; TLR1; TLR7; LAT; CD24; CD300A; CD3D; PAK2; IL7R; CD1D; RASGRP1; CD1C; CCL5; IGHA2; VSIG4; IGHA1; CD209; ADAM8; HLA-DQB1; C4A; C4B; HLA-DQB2; PSME2; RHOH; VEGFB; HMOX1; ITGAM; IGHV3OR16-13; LCK; BTK; CLEC10A; TNFSF13; SH2D1A; CCR2; CD2; CCR7; FCER…	1238	1238
5.87515e-29	2.49694e-26	GO:0002682	b	3	regulation of immune system process	101; 399; 629; 695; 712; 713; 717; 718; 719; 720; 721; 730; 811; 841; 864; 911; 912; 914; 915; 925; 939; 940; 948; 962; 968; 1050; 1191; 1236; 1277; 1278; 1436; 1511; 2064; 2124; 2205; 2207; 2209; 2210; 2213; 2833; 2876; 3109; 3113; 3119; 3120; 3162; 3385; 3493; 3494; 3507; 3514; 3575; 3635; 3684; 3689; 3695; 3903; 3932; 4057; 4068; 4582; 5062; 5293; 5321; 5880; 6352; 6363; 6372; 6375; 6422; 6659…	IGKV4-1; STK10; CD36; LAPTM5; VTCN1; FCGR1B; FCGR1A; IGKC; S100A14; TYROBP; PIK3CD; XCL2; XCL1; BLNK; ERBB2; CD28; MUC1; CD27; CTSG; CD160; INPP5D; IGKV1-5; CXCL6; SYK; C1QB; C1QA; RUNX3; TLR1; TLR7; LAT; CD24; CD300A; CD3D; PAK2; IL7R; CD1D; RASGRP1; CD1C; CCL5; IGHA2; VSIG4; IGHA1; CD209; LAIR1; ADAM8; OLFM4; HLA-DQB1; C4A; C4B; HLA-DQB2; PSME2; RHOH; VEGFB; HMOX1; GPX1; ITGAM; IGHV3OR16-13; LC…	1722	1720
3.23967e-28	3.49885e-26	GO:0031982	c	3	vesicle	12; 53; 87; 101; 154; 220; 249; 353; 355; 381; 399; 629; 633; 695; 717; 718; 719; 720; 721; 730; 811; 822; 823; 911; 912; 915; 948; 960; 962; 963; 968; 1191; 1234; 1277; 1278; 1293; 1359; 1474; 1511; 1536; 1645; 1785; 1794; 1902; 1973; 2064; 2161; 2192; 2207; 2209; 2210; 2335; 2346; 2591; 2683; 2734; 2810; 2841; 3082; 3109; 3113; 3119; 3120; 3337; 3385; 3493; 3494; 3507; 3514; 3575; 3684; 3689; 3…	AP1M2; STK10; PCOLCE; BGN; GLG1; FCGR1B; FCGR1A; IGKC; S100A14; MSR1; MRC1; TYROBP; LYZ; MARCKS; CAPN1; ERBB2; SOD2; RNASE6; MUC1; CTSG; APRT; TSPAN1; CD36; SHMT2; UBR4; VAT1; IGKV1-5; FN1; LAPTM5; SYK; ADAM8; SFN; TLR1; TLR7; LDLRAP1; CD300A; CD3D; RPS2; IL7R; CD1D; RPL37A; CD1C; DOCK2; RPL4; IGHA1; GPR18; LAIR1; DNM2; RAC2; FBLN1; SERPINE2; TGFA; PLEKHJ1; CPA3; THBS2; LUM; TKT; HLA-DQB1; C4A; C…	3959	3955
1.5126e-27	7.81512e-26	GO:0045321	b	2	leukocyte activation	12; 101; 353; 399; 695; 712; 718; 719; 823; 841; 864; 911; 912; 914; 915; 925; 939; 940; 948; 960; 963; 968; 1050; 1191; 1236; 1511; 1536; 1794; 2064; 2207; 2213; 2683; 3109; 3113; 3162; 3394; 3493; 3494; 3507; 3514; 3575; 3635; 3684; 3689; 3903; 3932; 3934; 3936; 4057; 4069; 5062; 5293; 5321; 5880; 6194; 6352; 6363; 6372; 6375; 6422; 6659; 6793; 6850; 7096; 7305; 7805; 729230; 8741; 9725; 9760; …	STK10; CD36; LAPTM5; VTCN1; IGKC; TYROBP; PIK3CD; LYZ; STAP1; CAPN1; BLNK; ERBB2; CD28; CD27; CTSG; APRT; UBR4; VAT1; INPP5D; CXCL6; SYK; ADAM8; RUNX3; TLR1; TLR7; LAT; CD300A; CD3D; PAK2; IL7R; CD1D; RASGRP1; CD1C; CCL5; DOCK2; VSIG4; IGHA1; CD209; LAIR1; C1QA; OLFM4; B4GALT1; RHOH; IRF8; HMOX1; ITGAM; IGHV3OR16-13; LCK; BTK; TNFSF13; RPS6; CCR2; CD2; CCR7; DOCK10; PLA2G4A; FCER1G; TRBC1; TRBC2;…	1321	1319
4.73983e-27	1.90067e-24	GO:0050776	b	4	regulation of immune response	101; 629; 695; 712; 713; 717; 718; 719; 720; 721; 730; 841; 911; 912; 915; 925; 940; 948; 962; 1191; 1236; 1277; 1278; 1511; 2205; 2207; 2209; 2210; 2213; 2876; 3109; 3113; 3119; 3120; 3162; 3385; 3493; 3494; 3507; 3514; 3575; 3635; 3684; 3689; 3695; 3903; 3932; 4057; 4068; 4582; 5062; 5293; 5321; 5880; 6352; 6363; 6375; 6850; 7096; 7305; 7456; 7805; 729230; 8741; 30835; 10125; 10462; 11126; 1131…	CLEC10A; CD36; LAPTM5; VTCN1; FCGR1B; FCGR1A; IGKC; S100A14; TYROBP; PIK3CD; STAP1; BLNK; CD28; MUC1; CTSG; INPP5D; IGKV1-5; SYK; C1QB; ADAM8; TLR1; TLR7; LAT; CD300A; CD3D; PAK2; IL7R; CD1D; RASGRP1; CD1C; CCL5; IGHA2; VSIG4; IGHA1; CD209; LAIR1; C1QA; HLA-DQB1; C4A; C4B; HLA-DQB2; FCGR2B; COL1A1; HMOX1; GPX1; ITGAM; IGHV3OR16-13; LCK; BTK; IGKV4-1; TNFSF13; SH2D1A; CCR2; CCR7; FCER1G; FCER1A; T…	1159	1159
1.0318e-26	2.75834e-24	GO:0048584	b	4	positive regulation of response to stimulus	101; 150; 154; 355; 629; 695; 712; 713; 717; 718; 719; 720; 721; 730; 811; 834; 841; 911; 912; 915; 939; 940; 948; 960; 1001; 1050; 1191; 1236; 1277; 1364; 1436; 1511; 51339; 1902; 1936; 1999; 2064; 2161; 2207; 2209; 2213; 2335; 2810; 2841; 2861; 2876; 3082; 3109; 3113; 3119; 3120; 3162; 3385; 3486; 3489; 3493; 3494; 3507; 3514; 3575; 3587; 3635; 3684; 3689; 3932; 4057; 4068; 4582; 5062; 5293; 53…	IGKV4-1; STK19; TRIM16; CD36; PRR5; LAPTM5; VTCN1; FCGR1A; IGKC; S100A14; GPR37; TYROBP; PIK3CD; ADRA2A; XCL2; XCL1; CDH3; BLNK; ERBB2; CD28; MUC1; CD27; CTSG; CD160; INPP5D; IGKV1-5; FN1; SYK; EEF1D; C1QB; C1QA; SFN; PTEN; TLR1; ARHGAP8; TLR7; LAT; CD300A; CD3D; PAK2; IL7R; TNFSF12; CD1D; TNFSF10; CD1C; CCL5; IGHA2; VSIG4; IGHA1; GPR18; CD209; TRIM38; ADAM8; LY86; TGFA; HLA-DQB1; C4A; C4B; HLA-D…	2470	2468
9.00309e-26	1.91316e-23	GO:0006952	b	3	defense response	12; 101; 629; 695; 712; 713; 717; 718; 719; 720; 721; 730; 834; 841; 912; 940; 948; 960; 962; 968; 1050; 1191; 1234; 1236; 1436; 1511; 1536; 1999; 2161; 2207; 2209; 2210; 2213; 2335; 2350; 2683; 2687; 2833; 2876; 3082; 3113; 3119; 3120; 3162; 3385; 3394; 3493; 3494; 3507; 3514; 3575; 3684; 3689; 3764; 3932; 3934; 4057; 4068; 4069; 4360; 4582; 4968; 5062; 5176; 5293; 5603; 5790; 6039; 6503; 6352; …	IGKV4-1; CD36; LAPTM5; FCGR1B; FCGR1A; IGKC; S100A14; OGG1; MRC1; TYROBP; PIK3CD; LYZ; XCL2; XCL1; BLNK; CD28; RNASE6; MUC1; CTSG; SHMT2; IGKV1-5; FN1; CXCL6; SYK; C1QB; ADAM8; TLR1; TLR7; LAT; CD300A; PAK2; IL7R; CD1D; RASGRP1; CCL5; IGHA2; VSIG4; IGHA1; CD209; C1QA; LY86; HLA-DQB1; C4A; C4B; HLA-DQB2; B4GALT1; PPP1R14B; PSME2; F12; PTGES; WFDC2; IRF8; HMOX1; GPX1; ITGAM; IGHV3OR16-13; LCK; BTK;…	1876	1873
1.14898e-25	9.76637e-24	GO:0005615	c	2	extracellular space	12; 53; 87; 220; 249; 341; 353; 355; 381; 629; 633; 712; 713; 717; 718; 720; 721; 730; 811; 822; 823; 871; 911; 912; 948; 960; 962; 963; 1191; 1277; 1278; 1290; 1293; 1307; 1359; 1462; 1474; 1511; 1645; 1785; 1794; 1973; 2161; 2192; 2331; 2335; 2346; 2591; 2683; 2734; 2810; 3026; 3082; 3162; 3337; 3371; 3385; 3486; 3489; 3493; 3494; 3507; 3514; 3684; 3689; 3693; 3695; 3855; 3918; 3932; 3934; 3936…	IGKV4-1; STK10; BGN; GLG1; APOC1; IGKC; S100A14; MSR1; LYZ; XCL2; XCL1; MARCKS; CAPN1; SOD2; RNASE6; MUC1; CTSG; APRT; TSPAN1; CD36; SHMT2; VAT1; IGKV1-5; FN1; CXCL6; C1QB; C1QA; SFN; CCL19; B4GALT1; YBX1; TNFSF13; TNFSF12; CD1D; RPL37A; CD1C; CCL5; DOCK2; RPL4; IGHA1; SERINC2; ST14; HABP2; DNM2; RAC2; FBLN1; SERPINE2; LY86; TGFA; CPA3; AKR1C1; TKT; C4A; C4B; PCOLCE; SPP1; PROCR; PSME2; IGFBP3; I…	3423	3414
1.67969e-24	1.24969e-21	GO:0050778	b	5	positive regulation of immune response	101; 629; 695; 712; 713; 717; 718; 719; 720; 721; 730; 841; 911; 912; 915; 940; 948; 1191; 1236; 1511; 2207; 2209; 2213; 3109; 3113; 3119; 3120; 3385; 3493; 3494; 3507; 3514; 3635; 3684; 3689; 3932; 4057; 4068; 4582; 5062; 5293; 5321; 6352; 6363; 6375; 6850; 7096; 7305; 7456; 7805; 729230; 8741; 10125; 10462; 11126; 11314; 11326; 51284; 5721; 79679; 100287372; 50856; 26228; 54440; 57402; 53347; 9…	TNFSF13; CLEC10A; CD1D; RASGRP1; CLEC4A; CD1C; ICAM3; IGHA2; VSIG4; IGHA1; CD36; LAPTM5; CCR2; ITGB2; CASP8; FCGR1A; CCR7; BLNK; IGKC; S100A14; ADAM8; UBASH3A; FCER1G; TRBC1; TRBC2; TYROBP; CCL5; PIK3CD; STAP1; IGKV4-1; SASH3; XCL1; HLA-DQB1; C4A; C4B; HLA-DQB2; C3; C2; PAK2; C7; TLR7; HLA-DMB; CD28; PSME2; MUC1; FCGR2B; CTSG; VTCN1; IGHV3OR16-13; CD160; LTF; PYCARD; LAT; CLU; PLA2G4A; IGHM; SH2D…	932	932
6.30116e-22	8.92664e-20	GO:0002443	b	3	leukocyte mediated immunity	12; 101; 353; 695; 712; 713; 717; 718; 719; 720; 721; 730; 823; 911; 912; 925; 939; 940; 948; 960; 963; 968; 1191; 1511; 1536; 1794; 2207; 2213; 2683; 3119; 3162; 3493; 3494; 3507; 3514; 3575; 3635; 3684; 3689; 3903; 3934; 4057; 4068; 4069; 5293; 5880; 6372; 6375; 6793; 6850; 7305; 729230; 8741; 9725; 10125; 10493; 10562; 11010; 11126; 11151; 11314; 100287372; 54440; 23352; 27040; 28299; 28638; 2…	IL7R; CD53; CD1D; RASGRP1; LAT; CD1C; LCN2; DOCK2; STK10; IGHA1; FCGR2B; CD36; CCR2; ITGB2; LAIR1; ADAM8; OLFM4; IGKC; FCER1G; SERPINA3; TRBC1; TRBC2; TYROBP; IGKV4-1; PIK3CD; IGHV3OR16-13; LYZ; SASH3; IGHA2; XCL1; HLA-DQB1; C4A; CAPN1; C3; C2; C7; CD28; RAC2; C4B; GLIPR1; CD44; TNFSF13; CD27; CD68; CYBB; APRT; LTF; PYCARD; CD8A; CLU; CTSG; IGHM; UBR4; TMEM63A; VAT1; CD300A; INPP5D; IGKV1-5; CXCL…	905	903
1.56723e-21	3.14229e-19	GO:0050865	b	4	regulation of cell activation	101; 399; 695; 864; 912; 914; 939; 940; 1050; 1236; 2064; 2207; 2213; 3109; 3113; 3162; 3493; 3494; 3507; 3514; 3575; 3635; 3684; 3689; 3932; 5062; 5270; 5321; 5341; 5880; 6195; 6352; 6363; 6375; 6422; 6659; 6850; 7305; 7805; 729230; 8741; 9760; 30835; 11126; 11151; 11314; 11326; 79679; 100287372; 51176; 26228; 54440; 90865; 27040; 100133941; 28638; 28639; 29108	IL7R; TNFSF13; CD1D; CCL5; IGHA2; VSIG4; IGHA1; TOX; LAPTM5; CCR2; ITGB2; CD2; CCR7; IGKC; LEF1; SERPINE2; CEBPA; TRBC1; TRBC2; TYROBP; STAP1; SASH3; XCL1; SOX4; PYCARD; PAK2; ERBB2; CD28; RAC2; CD27; FCGR2B; FCER1G; CD24; VTCN1; IGHV3OR16-13; RHOH; IL33; LAT; PLA2G4A; PLEK; IGHM; RPS6KA1; SFRP1; INPP5D; CD209; SYK; CCL19; HMOX1; ADAM8; RUNX3; CORO1A; ITGAM; CD160; HLA-DPA1; CD300A; HLA-DMB; LCK;…	638	638
2.92285e-21	1.13261e-19	GO:0002252	b	2	immune effector process	12; 101; 353; 629; 695; 712; 713; 717; 718; 719; 720; 721; 730; 823; 911; 912; 925; 939; 940; 948; 960; 963; 968; 1191; 1511; 1536; 1794; 2207; 2209; 2213; 2683; 3109; 3119; 3162; 3493; 3494; 3507; 3514; 3575; 3635; 3684; 3689; 3764; 3903; 3934; 3936; 4057; 4068; 4069; 5293; 5880; 6039; 6194; 6363; 6372; 6375; 6793; 6850; 7305; 7456; 7805; 729230; 8741; 9725; 10125; 10493; 10562; 11010; 11126; 11…	IL7R; CD53; CD1D; RASGRP1; LAPTM5; CD1C; LCN2; DOCK2; HMOX1; STK10; IGHA1; FCGR2B; CD36; RPS6; CCR2; ITGB2; LAIR1; ADAM8; FCGR1A; OLFM4; IGKC; DOCK10; LEF1; FCER1G; SERPINA3; TRBC1; TRBC2; TYROBP; IGKV4-1; GLIPR1; PIK3CD; IGHV3OR16-13; LYZ; SASH3; IGHA2; XCL1; HLA-DQB1; C4A; CAPN1; C3; C2; LAT; C7; VSIG4; TLR7; CD28; RAC2; C4B; RNASE6; CD44; TNFSF13; CD27; CD68; CYBB; APRT; CD160; LTF; PYCARD; CD…	1324	1322
1.3266e-20	4.11246e-19	GO:0006950	b	2	response to stress	12; 87; 101; 150; 154; 355; 629; 695; 712; 713; 717; 718; 719; 720; 721; 730; 811; 834; 841; 871; 912; 939; 940; 948; 960; 962; 968; 1001; 1050; 1191; 1234; 1236; 1277; 1278; 1364; 1436; 1511; 1536; 1718; 1785; 1999; 2064; 2119; 2161; 2192; 2207; 2209; 2210; 2213; 2335; 2350; 2683; 2687; 2769; 2810; 2833; 2861; 2876; 3082; 3113; 3119; 3120; 3162; 3337; 3371; 3385; 3394; 3493; 3494; 3507; 3514; 35…	IGKV4-1; EPB41L4B; CD36; LAPTM5; FCGR1B; FCGR1A; IGKC; S100A14; GPR37; MRC1; TYROBP; PIK3CD; ADRA2A; LYZ; XCL2; XCL1; CDH3; NUP210; BLNK; ERBB2; CD28; SOD2; RNASE6; MUC1; CD27; CTSG; CD160; SHMT2; IGKV1-5; FN1; CXCL6; SYK; PPP1R14B; C1QB; C1QA; SFN; PTEN; TLR1; TLR7; LAT; CD300A; YBX1; PAK2; IL7R; CD1D; RASGRP1; CCL5; IGHA2; VSIG4; IGHA1; CD209; TRIM38; ADAM8; DNM2; FBLN1; SERPINE2; LY86; HLA-DQB…	4192	4187
1.38992e-20	1.47679e-18	GO:0048518	b	3	positive regulation of biological process	14; 87; 101; 150; 154; 220; 341; 355; 399; 629; 695; 712; 713; 717; 718; 719; 720; 721; 730; 776; 811; 822; 823; 834; 841; 864; 911; 912; 914; 915; 939; 940; 948; 960; 963; 991; 1001; 1050; 1164; 1191; 1236; 1277; 1307; 1364; 1366; 1436; 1511; 1536; 1785; 1794; 1902; 1917; 1936; 1999; 2064; 2119; 2124; 2161; 2192; 2207; 2209; 2213; 2335; 2350; 55022; 2683; 2810; 2841; 2861; 2876; 3001; 3082; 3109…	CLEC10A; STK19; TRIM16; NRCAM; PCOLCE; EPB41L4B; CD36; PRR5; LAPTM5; VTCN1; FCGR1A; APOC1; FBLN1; S100A14; GPR37; MSR1; TYROBP; CACNA1D; ADRA2A; XCL2; XCL1; CAPN1; MEIS3P1; CDH3; BLNK; ERBB2; CD28; SOD2; HOXD9; MUC1; CD27; CTSG; TACSTD2; NMU; SHMT2; PLA2G4A; TBX2; INPP5D; IGKV1-5; FN1; RPS6; SYK; EEF1D; C1QB; C1QA; SFN; RUNX3; TLR1; ARHGAP8; TLR7; NR2F1; PID1; CD24; CD300A; CD3D; PAK2; IL7R; TNFS…	6243	6239
1.68295e-20	2.69946e-18	GO:0046649	b	4	lymphocyte activation	101; 399; 695; 841; 864; 911; 912; 914; 915; 925; 939; 940; 960; 1236; 1794; 2064; 2207; 2213; 3109; 3113; 3493; 3494; 3507; 3514; 3575; 3635; 3689; 3932; 3936; 5062; 5293; 5880; 6194; 6352; 6363; 6375; 6422; 6659; 6850; 7305; 7805; 729230; 8741; 9760; 30835; 10125; 11126; 11151; 11314; 11326; 79679; 100287372; 50856; 51176; 54440; 27040; 100133941; 28638; 28639; 29108; 29760; 55619	IL7R; TNFSF13; CD1D; RASGRP1; CLEC4A; CD1C; CCL5; DOCK2; VSIG4; IGHA1; FCGR2B; TOX; RPS6; CCR2; ITGB2; ADAM8; CD2; CCR7; IGKC; DOCK10; LEF1; SOX4; CD209; FCER1G; TRBC1; TRBC2; TYROBP; PIK3CD; SASH3; IGHA2; XCL1; PYCARD; BLNK; ERBB2; CD28; RAC2; CD44; CD27; CD24; VTCN1; IGHV3OR16-13; RHOH; CD160; CD8A; LAT; LCP1; IGHM; SFRP1; INPP5D; LAPTM5; SYK; CD3D; CASP8; RUNX3; CORO1A; PAK2; CCL19; HLA-DPA1; …	762	762
2.36282e-20	8.78969e-18	GO:0050867	b	5	positive regulation of cell activation	101; 399; 695; 864; 912; 914; 939; 940; 1050; 1236; 3109; 3113; 3493; 3494; 3507; 3514; 3575; 3635; 3684; 3689; 3932; 5062; 5321; 5341; 6195; 6352; 6363; 6375; 6659; 6850; 7305; 729230; 8741; 9760; 11126; 11151; 100287372; 51176; 26228; 54440; 90865; 100133941; 28638; 28639; 29108; 30835	IL7R; TNFSF13; CD1D; CCL5; IGHA2; IGHA1; TOX; CD209; CCR2; ITGB2; CD2; CCR7; IGKC; LEF1; SOX4; CEBPA; TRBC1; TRBC2; TYROBP; STAP1; SASH3; XCL1; PYCARD; CD28; RPS6KA1; CD27; CD24; IGHV3OR16-13; RHOH; IL33; PLA2G4A; PLEK; IGHM; BTK; INPP5D; SYK; CCL19; ADAM8; RUNX3; CORO1A; ITGAM; CD160; HLA-DPA1; HLA-DMB; LCK; PAK2	422	422
2.84551e-20	3.8035e-18	GO:0006954	b	4	inflammatory response	12; 101; 629; 695; 712; 713; 717; 718; 719; 720; 721; 730; 834; 940; 948; 960; 968; 1050; 1191; 1234; 1236; 1436; 1536; 1999; 2161; 2213; 2335; 2350; 2683; 2687; 2833; 2876; 3082; 3162; 3514; 3684; 3689; 4069; 4968; 5176; 5293; 5603; 6352; 6363; 6372; 6375; 6696; 6846; 6850; 7096; 7305; 729230; 9332; 9450; 9536; 11326; 51284; 26228; 23166; 90865; 27040; 28299; 28908; 29108; 29760	IGKV4-1; STAB1; CCL5; HMOX1; CCR2; MAPK13; CD36; HGF; IGKC; ITGB2; CCR5; CCR7; PYCARD; ELF3; ADAM8; OGG1; LY86; CEBPA; SERPINA3; TYROBP; CSF1R; STAP1; LYZ; PIK3CD; CXCR3; XCL2; XCL1; C4A; C4B; C3; C2; C7; VSIG4; ITGAM; TLR7; CD28; CD44; FCGR2B; CD68; CYBB; B4GALT1; SERPINF1; IL33; GGT5; F12; CLU; PTGES; IGKV1-5; FN1; CASP1; SYK; C3AR1; CD163; CXCL6; CFB; C1QB; C1QA; GPX1; TLR1; SPP1; FOLR2; CCL19…	842	842
6.58206e-20	1.70037e-18	GO:0002253	b	2	activation of immune response	629; 695; 712; 713; 717; 718; 719; 720; 721; 730; 841; 915; 940; 948; 1191; 1236; 2207; 2209; 2213; 3113; 3119; 3120; 3385; 3493; 3494; 3507; 3514; 3635; 3684; 3689; 3932; 4057; 4068; 4582; 5062; 5293; 6850; 7096; 7305; 7456; 7805; 30835; 10462; 11126; 11314; 11326; 51284; 5721; 79679; 26228; 100287372; 50856; 53347; 57402; 27040; 28299; 28638; 28639; 28908; 29108; 29760	CLEC10A; IGKV4-1; CLEC4A; ICAM3; IGHA2; VSIG4; IGHA1; CD36; LAPTM5; ITGB2; CASP8; FCGR1A; CCR7; BLNK; IGKC; S100A14; UBASH3A; FCER1G; TRBC1; TRBC2; TYROBP; PIK3CD; STAP1; HLA-DQB1; C4A; C4B; HLA-DQB2; C3; C2; PAK2; C7; TLR7; CD28; PSME2; MUC1; FCGR2B; VTCN1; IGHV3OR16-13; LTF; PYCARD; LAT; CLU; IGHM; SH2D1A; INPP5D; IGKV1-5; CD209; SYK; C3AR1; CFB; C1QB; C1QA; TLR1; ITGAM; CD160; HLA-DPA1; WIPF1;…	759	759
7.55463e-20	8.65544e-18	GO:0002694	b	4	regulation of leukocyte activation	101; 399; 695; 864; 912; 914; 939; 940; 1050; 1236; 2064; 2213; 3109; 3113; 3162; 3493; 3494; 3507; 3514; 3575; 3635; 3684; 3689; 3932; 5062; 5321; 5880; 6352; 6363; 6375; 6422; 6659; 6850; 7305; 7805; 729230; 8741; 9760; 30835; 11126; 11151; 11314; 11326; 79679; 100287372; 51176; 26228; 54440; 90865; 27040; 100133941; 28638; 28639; 29108	IL7R; TNFSF13; CD1D; CCL5; IGHA2; VSIG4; IGHA1; TOX; LAPTM5; CCR2; ITGB2; CD2; CCR7; IGKC; LEF1; SOX4; CEBPA; TRBC1; TRBC2; TYROBP; STAP1; SASH3; XCL1; PYCARD; PAK2; ERBB2; CD28; RAC2; CD27; FCGR2B; CD24; VTCN1; IGHV3OR16-13; RHOH; IL33; LAT; PLA2G4A; IGHM; SFRP1; INPP5D; CD209; SYK; CCL19; HMOX1; ADAM8; RUNX3; CORO1A; ITGAM; CD160; HLA-DPA1; CD300A; HLA-DMB; LCK; BTK	601	601
8.70843e-20	1.9283e-18	GO:0050900	b	2	leukocyte migration	101; 399; 719; 811; 914; 960; 962; 1234; 1236; 1277; 1278; 1436; 2207; 2335; 2350; 2683; 2734; 2833; 3162; 3493; 3494; 3507; 3514; 3635; 3684; 3689; 3695; 3932; 5293; 5880; 6352; 6363; 6372; 6375; 6566; 6793; 6846; 6850; 7423; 729230; 10562; 11151; 11314; 26228; 51192; 57402; 90865; 28299; 28908; 29108	IGKV4-1; CCL5; IGHA2; PIK3CD; STK10; IGHA1; GLG1; CCR2; CORO1A; CCR5; CD2; CCR7; IGKC; S100A14; OLFM4; FCER1G; CSF1R; STAP1; CXCR3; XCL2; XCL1; B4GALT1; PYCARD; ITGB2; RAC2; CD48; ITGB7; CD44; CCL19; RHOH; IL33; VEGFB; CKLF; IGHM; INPP5D; IGKV1-5; FN1; CXCL6; SLC16A1; C3AR1; CALR; HMOX1; ADAM8; SYK; COL1A2; ITGAM; COL1A1; CD300A; LCK; FOLR2	517	517
2.78674e-19	6.91113e-17	GO:0002696	b	5	positive regulation of leukocyte activation	101; 399; 695; 864; 912; 914; 939; 940; 1050; 1236; 3109; 3113; 3493; 3494; 3507; 3514; 3575; 3635; 3684; 3689; 3932; 5062; 5321; 6352; 6363; 6375; 6659; 6850; 7305; 729230; 8741; 9760; 11126; 11151; 100287372; 51176; 26228; 54440; 90865; 100133941; 28638; 28639; 29108; 30835	IL7R; TNFSF13; CD1D; CCL5; IGHA2; IGHA1; TOX; CD209; CCR2; ITGB2; CD2; CCR7; IGKC; LEF1; SOX4; CEBPA; TRBC1; TRBC2; TYROBP; STAP1; SASH3; XCL1; PYCARD; CD28; CD27; CD24; IGHV3OR16-13; RHOH; IL33; PLA2G4A; IGHM; BTK; INPP5D; SYK; CCL19; ADAM8; RUNX3; CORO1A; ITGAM; CD160; HLA-DPA1; HLA-DMB; LCK; PAK2	409	409
3.69923e-19	3.70848e-17	GO:0042110	b	4	T cell activation	101; 399; 841; 864; 911; 912; 914; 915; 925; 939; 940; 960; 1236; 1794; 2064; 2207; 2213; 3109; 3113; 3575; 3932; 3936; 5062; 5293; 5880; 6194; 6352; 6363; 6375; 6659; 6850; 7805; 729230; 9760; 30835; 10125; 11126; 11151; 11314; 11326; 79679; 50856; 51176; 54440; 27040; 100133941; 29108	IL7R; CD1D; RASGRP1; CLEC4A; CD1C; CCL5; DOCK2; VSIG4; FCGR2B; TOX; RPS6; CCR2; CORO1A; ADAM8; CD2; CCR7; LEF1; SOX4; FCER1G; CD209; PIK3CD; XCL1; PYCARD; ERBB2; CD28; RAC2; CD44; CD27; CD24; LAT; RHOH; CD160; CD8A; LCP1; SASH3; LAPTM5; SYK; CD3D; CASP8; RUNX3; VTCN1; CCL19; HLA-DPA1; CD300A; HLA-DMB; LCK; PAK2	472	472
4.1034e-19	2.21583e-17	GO:1903561	c	3	extracellular vesicle	12; 53; 87; 220; 249; 353; 355; 381; 629; 633; 717; 718; 720; 721; 730; 811; 822; 823; 960; 962; 963; 1191; 1278; 1293; 1474; 1511; 1645; 1785; 1794; 1973; 2161; 2192; 2335; 2346; 2591; 2683; 2734; 2810; 3337; 3385; 3493; 3494; 3507; 3514; 3684; 3689; 3693; 3695; 3855; 3932; 3934; 3936; 4057; 4060; 4069; 4070; 4082; 4316; 4582; 4904; 5118; 5176; 5216; 5270; 5480; 5493; 5652; 5880; 5918; 6124; 616…	STK10; BGN; GLG1; IGKC; S100A14; LYZ; MARCKS; CAPN1; SOD2; MUC1; CTSG; APRT; TSPAN1; SHMT2; VAT1; IGKV1-5; FN1; SFN; B4GALT1; YBX1; TNFSF13; RPL37A; DOCK2; RPL4; IGHA1; SERINC2; DNM2; ITGB5; FBLN1; SERPINE2; LUM; TKT; C4A; C4B; PCOLCE; COL1A2; PROCR; F12; CAPG; GALNT3; CD300A; TACSTD2; PFN1; ITGAM; VWF; EIF4A1; LCK; NUTF2; ACP2; SLC4A4; TNIK; TNFSF10; KRT7; RPS2; OLFM4; VDAC1; DOCK10; AKR1C1; GPR…	2167	2167
4.3976e-19	1.86898e-17	GO:0043230	c	2	extracellular organelle	12; 53; 87; 220; 249; 353; 355; 381; 629; 633; 717; 718; 720; 721; 730; 811; 822; 823; 960; 962; 963; 1191; 1278; 1293; 1474; 1511; 1645; 1785; 1794; 1973; 2161; 2192; 2335; 2346; 2591; 2683; 2734; 2810; 3337; 3385; 3493; 3494; 3507; 3514; 3684; 3689; 3693; 3695; 3855; 3932; 3934; 3936; 4057; 4060; 4069; 4070; 4082; 4316; 4582; 4904; 5118; 5176; 5216; 5270; 5480; 5493; 5652; 5880; 5918; 6124; 616…	STK10; BGN; GLG1; IGKC; S100A14; LYZ; MARCKS; CAPN1; SOD2; MUC1; CTSG; APRT; TSPAN1; SHMT2; VAT1; IGKV1-5; FN1; SFN; B4GALT1; YBX1; TNFSF13; RPL37A; DOCK2; RPL4; IGHA1; SERINC2; DNM2; ITGB5; FBLN1; SERPINE2; LUM; TKT; C4A; C4B; PCOLCE; COL1A2; PROCR; F12; CAPG; GALNT3; CD300A; TACSTD2; PFN1; ITGAM; VWF; EIF4A1; LCK; NUTF2; ACP2; SLC4A4; TNIK; TNFSF10; KRT7; RPS2; OLFM4; VDAC1; DOCK10; AKR1C1; GPR…	2169	2169
5.17345e-19	4.39743e-17	GO:0048583	b	3	regulation of response to stimulus	101; 150; 154; 355; 399; 629; 695; 712; 713; 717; 718; 719; 720; 721; 730; 811; 823; 834; 841; 911; 912; 915; 925; 939; 940; 948; 960; 962; 1001; 1050; 1191; 1236; 1277; 1278; 1364; 1436; 1511; 1785; 1902; 1936; 1999; 2064; 2161; 2192; 2205; 2207; 2209; 2210; 2213; 2335; 55022; 2734; 2810; 2841; 2861; 2876; 3082; 3109; 3113; 3119; 3120; 3162; 3337; 3385; 3486; 3489; 3493; 3494; 3507; 3514; 3575; …	IGKV4-1; STK19; LAPTM5; TRIM16; CD36; PRR5; GLG1; VTCN1; FCGR1B; FCGR1A; IGKC; S100A14; GPR37; TYROBP; PIK3CD; ADRA2A; XCL2; XCL1; CAPN1; CDH3; NUP210; C4A; ERBB2; CD28; SOD2; MUC1; CD27; CTSG; CD160; GMIP; INPP5D; IGKV1-5; FN1; CXCL6; SYK; EEF1D; C1QB; ADAM8; SFN; PTEN; TLR1; ARHGAP8; TLR7; PID1; CD300A; YBX1; PAK2; IL7R; TNFSF12; CD1D; TNFSF10; CD1C; CCL5; IGHA2; VSIG4; IGHA1; GPR18; CD209; LAI…	4298	4294
1.86243e-18	2.12317e-16	GO:0070062	c	4	extracellular exosome	12; 53; 87; 220; 249; 353; 355; 381; 629; 633; 717; 718; 720; 721; 730; 811; 822; 823; 960; 962; 963; 1191; 1278; 1293; 1474; 1511; 1645; 1785; 1794; 1973; 2161; 2192; 2335; 2346; 2591; 2683; 2734; 2810; 3337; 3385; 3493; 3494; 3507; 3514; 3684; 3689; 3693; 3695; 3855; 3932; 3934; 3936; 4057; 4060; 4069; 4070; 4082; 4316; 4582; 4904; 5118; 5176; 5216; 5480; 5493; 5652; 5880; 5918; 6124; 6168; 618…	STK10; BGN; GLG1; IGKC; S100A14; LYZ; MARCKS; CAPN1; SOD2; MUC1; CTSG; APRT; TSPAN1; SHMT2; VAT1; IGKV1-5; FN1; SFN; B4GALT1; YBX1; TNFSF13; RPL37A; DOCK2; RPL4; IGHA1; SERINC2; DNM2; ITGB5; FBLN1; LUM; TKT; C4A; C4B; PCOLCE; COL1A2; PROCR; F12; CAPG; GALNT3; CD300A; TACSTD2; PFN1; ITGAM; VWF; EIF4A1; LCK; NUTF2; ACP2; SLC4A4; TNIK; TNFSF10; KRT7; RPS2; OLFM4; VDAC1; DOCK10; AKR1C1; GPRC5C; WFDC2…	2146	2146
2.4858e-18	1.76077e-16	GO:0045087	b	3	innate immune response	101; 629; 695; 712; 713; 717; 718; 720; 721; 730; 834; 841; 912; 948; 960; 1191; 1436; 1536; 2161; 2207; 2209; 2210; 2213; 3113; 3119; 3120; 3385; 3394; 3493; 3494; 3507; 3514; 3684; 3689; 3932; 3934; 4057; 4068; 4360; 4582; 5062; 5293; 6039; 6503; 6352; 6363; 6375; 6472; 6846; 6850; 7096; 7305; 9450; 30835; 10125; 10406; 10462; 10475; 11126; 11151; 11314; 11326; 51284; 5721; 100287372; 50856; 23…	CLEC10A; CD1D; RASGRP1; CLEC4A; ICAM3; IGHA2; PIK3CD; VSIG4; IGHA1; CD36; CD209; CCL5; TRIM38; FCGR1B; FCGR1A; CASP8; IGKC; S100A14; ADAM8; LY86; MRC1; FCER1G; TRBC1; TRBC2; TYROBP; LCN2; CSF1R; SLA; XCL2; XCL1; HLA-DQB1; C4A; C4B; HLA-DQB2; C3; C2; PAK2; PPP1R14B; C7; TLR7; ITGB2; RNASE6; CD44; MUC1; FCGR2B; CDC42EP4; CYBB; IGHV3OR16-13; LTF; PYCARD; F12; CLU; WFDC2; IGHM; SH2D1A; PSME2; CASP1; …	1104	1103
4.58091e-18	8.87551e-17	GO:0007155	b	2	cell adhesion	87; 101; 399; 811; 864; 912; 914; 939; 940; 948; 960; 1001; 1004; 1236; 1277; 1293; 1307; 1364; 1366; 1462; 1785; 2064; 2192; 2213; 2335; 2350; 2683; 2833; 3026; 3109; 3113; 3371; 3385; 3575; 3684; 3689; 3693; 3695; 3918; 3932; 4070; 4582; 5062; 5270; 5341; 5728; 5880; 6352; 6363; 6375; 6422; 6659; 6662; 6696; 6793; 6850; 7045; 7058; 7450; 7805; 729230; 9235; 30835; 79987; 10418; 23603; 10551; 10…	IL7R; CD1D; CD300A; STAB1; HABP2; CCL5; NRCAM; SVEP1; STK10; CCR7; VCAN; CD36; LAPTM5; CCR2; ITGB2; CLEC4A; CD2; DNM2; RAC2; FBLN1; LEF1; SERPINE2; OLFM4; FCGR2B; PTEN; THBS2; SASH3; CXCR3; XCL1; ICAM3; SOX4; B4GALT1; PYCARD; CDH3; CLDN4; VSIG4; CORO1C; CLDN7; ERBB2; SPON1; CD28; ITGB5; CORO1A; ITGB7; CD44; MUC1; NLGN4X; CD27; EPB41L4B; CD24; VTCN1; TACSTD2; RHOH; IL32; TNC; LAMC2; VWF; COL16A1; …	1457	1456
6.10249e-18	1.66921e-16	GO:0071944	c	2	cell periphery	14; 87; 101; 125; 126; 150; 154; 249; 355; 381; 399; 629; 633; 695; 718; 719; 720; 721; 730; 776; 811; 823; 834; 841; 911; 912; 914; 915; 925; 939; 940; 948; 960; 962; 963; 968; 1001; 1004; 1043; 1191; 1234; 1236; 1293; 1364; 1366; 1436; 1474; 1511; 1536; 1785; 1902; 2064; 2124; 2161; 2205; 2207; 2209; 2210; 2213; 2335; 2346; 2350; 2568; 2683; 2687; 2734; 2769; 2833; 2841; 2861; 3001; 3109; 3113;…	IGKV4-1; TRIM16; NRCAM; STK10; SLC6A8; EPB41L4B; BGN; GLG1; VTCN1; FCGR1B; FCGR1A; IGKC; GPR37; MSR1; MRC1; TYROBP; CACNA1D; ADRA2A; MICAL1; MARCKS; CAPN1; CDH3; CDH6; ERBB2; CD28; MUC1; CD27; CTSG; TACSTD2; TSPAN1; CD36; GMIP; OSBPL3; MS4A4A; UBR4; INPP5D; IGKV1-5; FN1; LAPTM5; SYK; TNIK; ADAM8; BLNK; OLFM4; PTEN; TLR1; TLR7; LAT; CD24; PROCR; CD3D; MAL; PAK2; SLC19A1; IL7R; TNFSF12; CD1D; TNFSF…	5888	5879
7.34213e-18	4.45772e-16	GO:0030155	b	3	regulation of cell adhesion	101; 399; 811; 864; 912; 939; 940; 948; 960; 1236; 1277; 1307; 1366; 1785; 2064; 2192; 2213; 2335; 2833; 3109; 3113; 3371; 3575; 3689; 3932; 4070; 4582; 5062; 5270; 5728; 5880; 6352; 6363; 6375; 6422; 6659; 6662; 6850; 7045; 7805; 729230; 30835; 23603; 10551; 10562; 11126; 11151; 11314; 11326; 79679; 51176; 54440; 54566; 54997; 100133941; 29108	IL7R; CD1D; CCL5; CORO1A; VSIG4; DNM2; EPB41L4B; CD36; LAPTM5; CCR2; ITGB2; CCR7; FBLN1; LEF1; SERPINE2; CD27; PTEN; CXCR3; XCL1; SOX4; TACSTD2; PYCARD; CORO1C; CLDN7; ERBB2; CD28; RAC2; CD44; MUC1; FCGR2B; CD24; VTCN1; RHOH; TNC; COL16A1; SASH3; SFRP1; FN1; CD209; SYK; CCL19; CALR; CD160; AGR2; ADAM8; TESC; OLFM4; RUNX3; SOX9; COL1A1; HLA-DPA1; TGFBI; CD300A; HLA-DMB; LCK; PAK2	713	713
8.62065e-18	4.57972e-16	GO:0007166	b	3	cell surface receptor signaling pathway	150; 154; 355; 695; 718; 719; 823; 834; 841; 914; 915; 925; 939; 940; 948; 960; 1001; 1004; 1050; 1234; 1236; 1277; 1278; 1307; 1436; 1536; 1785; 1999; 2064; 2192; 2205; 2207; 2209; 2210; 2213; 2331; 2335; 55022; 2591; 2734; 2833; 2876; 3082; 3113; 3119; 3120; 3162; 3385; 3394; 3486; 3489; 3493; 3494; 3507; 3514; 3575; 3587; 3635; 3684; 3689; 3693; 3695; 3932; 3934; 3936; 4050; 4057; 4068; 4582; …	IGKV4-1; LAPTM5; CD36; GLG1; VTCN1; FCGR1B; FCGR1A; IGKC; TYROBP; PIK3CD; ADRA2A; XCL2; XCL1; CAPN1; CDH3; CDH6; ERBB2; CD28; SOD2; MUC1; CD27; CD24; CD160; INPP5D; IGKV1-5; FN1; CXCL6; SYK; TNIK; PTEN; DYRK2; PID1; CD300A; YBX1; PAK2; IL7R; TNFSF12; TNFSF10; IL10RA; CCL5; IGHA2; IGHA1; CD209; DNM2; FBLN1; SERPINE2; LY86; TGFA; HLA-DQB1; HLA-DQB2; PSME2; IGFBP3; IGFBP6; VEGFB; COL16A1; PLEK; GALN…	3127	3125
8.87297e-18	1.66921e-16	GO:0005886	c	2	plasma membrane	14; 87; 101; 125; 126; 150; 154; 249; 355; 381; 399; 629; 633; 695; 718; 719; 720; 721; 730; 776; 811; 823; 834; 841; 911; 912; 914; 915; 925; 939; 940; 948; 960; 962; 963; 968; 1001; 1004; 1043; 1234; 1236; 1293; 1364; 1366; 1436; 1474; 1511; 1536; 1785; 1902; 2064; 2124; 2161; 2205; 2207; 2209; 2210; 2213; 2335; 2346; 2350; 2568; 2683; 2687; 2734; 2769; 2833; 2841; 2861; 3001; 3109; 3113; 3119;…	IGKV4-1; TRIM16; NRCAM; STK10; SLC6A8; EPB41L4B; BGN; GLG1; VTCN1; FCGR1B; FCGR1A; IGKC; GPR37; MSR1; MRC1; TYROBP; CACNA1D; ADRA2A; MICAL1; MARCKS; CAPN1; CDH3; CDH6; ERBB2; CD28; MUC1; CD27; CTSG; TACSTD2; TSPAN1; CD36; GMIP; OSBPL3; MS4A4A; UBR4; INPP5D; IGKV1-5; FN1; LAPTM5; SYK; TNIK; ADAM8; BLNK; OLFM4; PTEN; TLR1; TLR7; LAT; CD24; PROCR; CD3D; MAL; PAK2; SLC19A1; IL7R; TNFSF12; CD1D; TNFSF…	5778	5769
1.01417e-17	1.66921e-16	GO:0044459	c	2	plasma membrane part	101; 150; 154; 355; 399; 719; 730; 776; 811; 841; 911; 912; 914; 915; 925; 939; 940; 948; 960; 962; 963; 1001; 1004; 1043; 1234; 1236; 1364; 1366; 1436; 1536; 1785; 1902; 2064; 2124; 2205; 2207; 2209; 2210; 2213; 2335; 2346; 2350; 2568; 2683; 2687; 2769; 2833; 2841; 2861; 3001; 3109; 3113; 3119; 3120; 3162; 3385; 3493; 3494; 3507; 3514; 3575; 3684; 3689; 3693; 3695; 3764; 3932; 3936; 4070; 4074; …	NRCAM; SLC6A8; CD36; LAPTM5; VTCN1; FCGR1B; FCGR1A; IGKC; GPR37; MSR1; MRC1; TYROBP; CACNA1D; ADRA2A; CDH3; CDH6; ERBB2; CD28; MUC1; CD27; CD24; TACSTD2; TSPAN1; MS4A4A; FN1; SYK; TNIK; ADAM8; PTEN; TLR1; LAT; PROCR; CD3D; MAL; SLC19A1; IL7R; TNFSF12; CD1D; TNFSF10; CD1C; IGHA2; CCR7; GPR18; CD209; ST14; DNM2; SLC44A4; SERPINE2; TGFA; ST3GAL5; HLA-DQB1; HLA-DQB2; B4GALT1; CLDN4; CLDN7; PDLIM4; RH…	3026	3023
1.11388e-17	1.91834e-16	GO:0009605	b	2	response to external stimulus	101; 154; 220; 249; 355; 399; 629; 695; 712; 713; 717; 718; 719; 720; 721; 730; 811; 834; 841; 912; 940; 948; 968; 1050; 1191; 1234; 1236; 1277; 1436; 1511; 1536; 1591; 1794; 1890; 1902; 2064; 2161; 2207; 2213; 2350; 2687; 2833; 2876; 3001; 3082; 3162; 3371; 3394; 3493; 3494; 3507; 3514; 3575; 3587; 3689; 3764; 3918; 3934; 4057; 4069; 4316; 4360; 4968; 5176; 5270; 5293; 5321; 5341; 5493; 5603; 57…	NRCAM; CD36; IGKC; S100A14; OGG1; MRC1; PIK3CD; LYZ; XCL2; XCL1; ERBB2; CD28; SOD2; RNASE6; CTSG; CYP24A1; IGKV1-5; CXCL6; SYK; C1QB; ADAM8; PTEN; TLR1; TLR7; IL7R; CD1D; VDR; IL10RA; CCL5; DOCK2; VSIG4; IGHA1; C1QA; SERPINE2; LY86; CCR7; C4A; C4B; PITPNM1; RHOH; VEGFB; F12; PTGES; WFDC2; PLEK; TUBB2B; GZMA; IRF8; HMOX1; GPX1; IGHV3OR16-13; BTK; IGKV4-1; LAMC2; CCR2; CCR5; SMPD2; UCP2; FCER1G; TR…	2572	2570
1.17827e-17	1.66921e-16	GO:0009986	c	2	cell surface	14; 101; 355; 633; 718; 811; 911; 912; 914; 915; 925; 939; 940; 948; 960; 963; 1191; 1234; 1236; 1436; 1511; 1902; 2205; 2207; 2213; 2346; 2350; 2683; 2833; 2861; 3113; 3493; 3494; 3507; 3514; 3575; 3684; 3689; 3693; 3695; 4057; 4316; 4360; 4481; 5270; 6422; 6424; 7039; 7305; 729230; 8671; 9332; 9601; 30835; 10257; 10544; 79679; 100287372; 4897; 57502; 100133941; 28638; 28639	IL7R; CD53; CD1D; CD1C; NLGN4X; IGHA2; IGHA1; FCGR2B; BGN; SLC4A4; CCR2; ITGB2; CCR5; CD2; CCR7; IGKC; PROCR; GPR37; MSR1; TGFA; MRC1; FCER1G; FCER1A; TRBC1; TRBC2; TYROBP; FAS; CSF1R; IGHV3OR16-13; CXCR3; NRCAM; AAMP; C3; ABCC4; FOLH1; CD28; ITGB5; ITGB7; CD44; PDIA4; CD27; SERPINE2; CTSG; B4GALT1; CD36; CD8A; CLU; CD24; IGHM; SFRP1; SFRP4; CD209; CALR; ADAM8; VTCN1; ITGAM; HLA-DPA1; MMP7; LPAR1…	895	895
1.55212e-17	2.88695e-15	GO:0051249	b	5	regulation of lymphocyte activation	101; 399; 695; 864; 912; 914; 939; 940; 1236; 2064; 2213; 3109; 3113; 3493; 3494; 3507; 3514; 3575; 3635; 3932; 5062; 5880; 6352; 6363; 6375; 6422; 6659; 6850; 7305; 7805; 729230; 8741; 9760; 11126; 11151; 11314; 11326; 79679; 100287372; 51176; 54440; 27040; 100133941; 28638; 28639; 29108; 30835	IL7R; TNFSF13; CD1D; CCL5; IGHA2; VSIG4; IGHA1; TOX; LAPTM5; CCR2; CORO1A; CD2; CCR7; IGKC; SOX4; TRBC1; TRBC2; TYROBP; SASH3; XCL1; PYCARD; ERBB2; CD28; RAC2; CD27; FCGR2B; CD24; IGHV3OR16-13; RHOH; LAT; LEF1; IGHM; SFRP1; INPP5D; CD209; SYK; CCL19; ADAM8; RUNX3; VTCN1; BTK; CD160; HLA-DPA1; CD300A; HLA-DMB; LCK; PAK2	518	518
2.50456e-16	1.18271e-14	GO:0010033	b	3	response to organic substance	150; 154; 249; 353; 355; 695; 721; 811; 834; 841; 864; 871; 939; 948; 960; 968; 1050; 1191; 1234; 1236; 1277; 1278; 1290; 1307; 1364; 1366; 1436; 1511; 1536; 1591; 1645; 1785; 1902; 2064; 2161; 2207; 2209; 2210; 2213; 2331; 2335; 2350; 55022; 2591; 2687; 2734; 2769; 2833; 3082; 3113; 3119; 3120; 3162; 3337; 3371; 3394; 3575; 3587; 3635; 3684; 3689; 3693; 3709; 3764; 3934; 3936; 4050; 4057; 4060; …	LAPTM5; TRIM16; CD36; GLG1; FCGR1B; FCGR1A; S100A14; OGG1; MRC1; PIK3CD; ADRA2A; XCL2; XCL1; FMOD; ERBB2; SOD2; MUC1; CD27; CTSG; APRT; CYP24A1; SHMT2; INPP5D; FN1; CXCL6; SYK; PTEN; TLR1; PID1; PAK2; IL7R; TNFSF12; VDR; IL10RA; CCL5; MAPK13; TDO2; TRIM38; DNM2; LY86; RUNX3; SCD; LUM; PNPLA3; HLA-DQB1; C4B; HLA-DQB2; SPP1; CLDN4; CLDN7; PTGES; PSME2; VEGFB; ITPR2; COL16A1; GALNT3; IRF8; HMOX1; NN…	3181	3179
3.82633e-16	3.40968e-14	GO:0002274	b	4	myeloid leukocyte activation	12; 101; 353; 399; 695; 712; 718; 719; 823; 914; 948; 960; 963; 968; 1050; 1191; 1511; 1536; 1794; 2207; 2213; 2683; 3162; 3684; 3689; 3903; 3934; 4057; 4069; 5293; 5321; 5880; 6352; 6372; 6793; 6850; 7096; 7305; 729230; 9725; 10493; 10562; 11010; 11314; 11326; 51284; 26228; 23352; 90865; 27040; 29108	CD53; LCN2; DOCK2; STK10; CD36; CCR2; LAIR1; ADAM8; CD2; OLFM4; CEBPA; SERPINA3; TYROBP; CCL5; PIK3CD; LYZ; STAP1; CAPN1; C3; PYCARD; VSIG4; TLR7; ITGB2; RAC2; GLIPR1; CD44; FCGR2B; FCER1G; CD68; CYBB; APRT; RHOH; LTF; CLU; PLA2G4A; CTSG; UBR4; TMEM63A; VAT1; CD300A; CXCL6; SYK; C3AR1; HMOX1; C1QA; TLR1; ITGAM; LAT; B4GALT1; BTK; IL33	658	656
5.62014e-16	2.38856e-14	GO:0002764	b	3	immune response-regulating signaling pathway	695; 719; 841; 915; 940; 948; 1236; 2205; 2207; 2209; 2210; 2213; 3113; 3119; 3120; 3385; 3493; 3494; 3507; 3514; 3635; 3684; 3689; 3932; 4057; 4068; 4582; 5062; 5293; 6850; 7096; 7305; 7456; 7805; 30835; 10462; 11126; 11314; 51284; 5721; 79679; 100287372; 50856; 26228; 53347; 57402; 27040; 100133941; 28299; 28638; 28639; 28908; 29760	CLEC10A; IGKV4-1; CLEC4A; IGHA2; IGHA1; CD36; LAPTM5; ITGB2; FCGR1B; FCGR1A; CCR7; BLNK; IGKC; S100A14; UBASH3A; FCER1G; FCER1A; TRBC1; TRBC2; TYROBP; PIK3CD; STAP1; HLA-DQB1; HLA-DQB2; ICAM3; PAK2; TLR7; CD28; PSME2; MUC1; FCGR2B; CD24; VTCN1; IGHV3OR16-13; LTF; LAT; IGHM; SH2D1A; INPP5D; IGKV1-5; CD209; SYK; C3AR1; CASP8; TLR1; ITGAM; CD160; HLA-DPA1; WIPF1; CD300A; CD3D; LCK; BTK	711	711
1.03e-15	8.2606e-14	GO:0002768	b	4	immune response-regulating cell surface receptor signaling pathway	695; 719; 915; 940; 1236; 2205; 2207; 2209; 2210; 2213; 3113; 3119; 3120; 3385; 3493; 3494; 3507; 3514; 3635; 3932; 4068; 4582; 5062; 5293; 6850; 7305; 7456; 7805; 30835; 10462; 11126; 11314; 5721; 79679; 100287372; 50856; 26228; 53347; 27040; 100133941; 28299; 28638; 28639; 28908; 29760	CLEC10A; IGKV4-1; IGHA2; IGHA1; LAPTM5; VTCN1; FCGR1B; FCGR1A; CCR7; IGKC; UBASH3A; FCER1G; FCER1A; TRBC1; TRBC2; TYROBP; PIK3CD; STAP1; HLA-DQB1; HLA-DQB2; ICAM3; BLNK; CD28; PSME2; MUC1; FCGR2B; CD24; IGHV3OR16-13; LAT; IGHM; SH2D1A; INPP5D; IGKV1-5; CD209; SYK; C3AR1; CLEC4A; PAK2; CD160; HLA-DPA1; WIPF1; CD300A; CD3D; LCK; BTK	531	531
1.77249e-15	1.2895e-13	GO:0048522	b	4	positive regulation of cellular process	14; 87; 101; 150; 154; 220; 341; 355; 399; 695; 712; 717; 718; 719; 720; 721; 811; 822; 823; 834; 841; 864; 912; 914; 939; 940; 948; 960; 963; 991; 1001; 1050; 1164; 1191; 1236; 1277; 1307; 1364; 1366; 1436; 51339; 1785; 1794; 1902; 1917; 1936; 1999; 2064; 2119; 2124; 2161; 2192; 2207; 2209; 2213; 2335; 2350; 55022; 2683; 2810; 2841; 2861; 2876; 3001; 3082; 3109; 3113; 3162; 3235; 3371; 3394; 348…	STK19; TRIM16; NRCAM; PCOLCE; EPB41L4B; CD36; PRR5; LAPTM5; FCGR1A; APOC1; IGKC; S100A14; GPR37; MSR1; TYROBP; PIK3CD; ADRA2A; XCL2; XCL1; CAPN1; MEIS3P1; CDH3; ERBB2; CD28; SOD2; HOXD9; MUC1; CD27; CD24; TACSTD2; NMU; SHMT2; PLA2G4A; TBX2; INPP5D; FN1; RPS6; SYK; EEF1D; TNIK; ADAM8; SFN; RUNX3; TLR1; ARHGAP8; TLR7; PID1; CD300A; YBX1; PAK2; IL7R; TNFSF12; CD1D; VDR; IL10RA; CCL5; DOCK2; IGHA1; G…	5443	5439
1.7881e-15	6.90855e-14	GO:0002250	b	3	adaptive immune response	695; 712; 713; 717; 718; 720; 721; 730; 911; 912; 915; 925; 939; 940; 962; 1191; 2207; 2210; 2213; 3109; 3113; 3119; 3120; 3493; 3494; 3507; 3514; 3575; 3635; 3903; 4068; 5293; 5321; 6363; 6375; 6850; 729230; 8741; 30835; 10462; 11126; 79679; 100287372; 50856; 51176; 54440; 90865; 27040; 28299; 28638; 28639; 28908; 29108	IL7R; TNFSF13; CD1D; CLEC4A; CD1C; IGHA2; IGHA1; CD209; CCR2; VTCN1; LAIR1; FCGR1B; IGKC; LEF1; FCER1G; TRBC1; TRBC2; PIK3CD; IGKV4-1; SASH3; XCL1; HLA-DQB1; C4A; C4B; HLA-DQB2; C3; C2; LAT; C7; CD28; CD48; FCGR2B; CD27; IGHV3OR16-13; CD160; IL33; PYCARD; CD8A; CLU; PLA2G4A; IGHM; CLEC10A; SH2D1A; INPP5D; IGKV1-5; SYK; CD3D; C1QB; C1QA; CCL19; HLA-DPA1; HLA-DMB; BTK	733	731
1.92942e-15	1.2895e-13	GO:0016192	b	4	vesicle-mediated transport	12; 87; 101; 150; 154; 341; 353; 381; 399; 695; 717; 718; 719; 720; 721; 811; 823; 948; 960; 963; 968; 1191; 1511; 1536; 1785; 1794; 2207; 2209; 2210; 2213; 2335; 2683; 3082; 3162; 3385; 3394; 3493; 3494; 3507; 3514; 3587; 3684; 3689; 3903; 3934; 4057; 4069; 4074; 4360; 23062; 4481; 4689; 5293; 5341; 5728; 5880; 6352; 6363; 6424; 6793; 6850; 7039; 7113; 7277; 7305; 7423; 7450; 7456; 7805; 729230;…	IGKV4-1; AP1M2; STK10; CD36; LAPTM5; FCGR1B; FCGR1A; APOC1; IGKC; MSR1; MRC1; TYROBP; PIK3CD; ADRA2A; LYZ; MICAL1; STAP1; CAPN1; CTSG; APRT; UBR4; VAT1; IGKV1-5; FN1; SYK; ADAM8; PTEN; LAT; CD300A; IL10RA; CCL5; DOCK2; IGHA1; CD209; LAIR1; DNM2; ARL4C; TGFA; PLEKHJ1; C4A; C4B; B4GALT1; TMPRSS4; RHOH; VEGFB; PLEK; IRF8; HMOX1; LDLRAP1; ITGAM; IGHV3OR16-13; VWF; BTK; CLEC10A; NCF4; CCR2; OLFM4; FCE…	2167	2163
3.28607e-15	1.16381e-13	GO:0006810	b	3	transport	12; 87; 101; 150; 154; 341; 353; 381; 399; 695; 717; 718; 719; 720; 721; 776; 811; 823; 834; 841; 948; 960; 963; 968; 1001; 1191; 1234; 1236; 1277; 1364; 1511; 1536; 1645; 1785; 1794; 2064; 2207; 2209; 2210; 2213; 2335; 2350; 55022; 2568; 2683; 2810; 3082; 3162; 3385; 3394; 3493; 3494; 3507; 3514; 3587; 3684; 3689; 3709; 3764; 3903; 3932; 3934; 3936; 4057; 4069; 4074; 4360; 23062; 4481; 4689; 490…	CLEC10A; AP1M2; STK10; SLC6A8; CD36; LAPTM5; FCGR1B; FCGR1A; APOC1; IGKC; MSR1; MRC1; TYROBP; PIK3CD; ADRA2A; LYZ; MICAL1; XCL1; CAPN1; CDH3; NUP210; ERBB2; CTSG; APRT; NMU; RPL10; OSBPL3; THOC6; UBR4; PLA2G4A; VAT1; IGKV1-5; FN1; SLC4A4; SYK; ADAM8; SFN; PTEN; LDLRAP1; PID1; CD300A; YBX1; CCR5; RPL37A; IGKV4-1; IL10RA; CCL5; DOCK2; RPL4; IGHA1; CD209; LAIR1; DNM2; SLC44A4; ARL4C; SERPINE2; TGFA;…	5099	5094
3.47426e-15	2.14335e-13	GO:0007159	b	4	leukocyte cell-cell adhesion	101; 399; 864; 912; 939; 940; 960; 1236; 2064; 2213; 3109; 3113; 3575; 3689; 3695; 3932; 5062; 5880; 6352; 6363; 6375; 6659; 6793; 6850; 7805; 729230; 30835; 11126; 11151; 11314; 11326; 79679; 51176; 54440; 100133941; 29108	IL7R; CD1D; CCL5; STK10; LAPTM5; CCR2; ITGB2; CCR7; SOX4; CD27; XCL1; PYCARD; VSIG4; ERBB2; CD28; RAC2; ITGB7; CD44; FCGR2B; CD24; VTCN1; RHOH; LEF1; SASH3; CD209; SYK; CCL19; ADAM8; RUNX3; CORO1A; CD160; HLA-DPA1; CD300A; HLA-DMB; LCK; PAK2	354	354
5.23889e-15	1.71272e-13	GO:0002757	b	3	immune response-activating signal transduction	695; 719; 841; 915; 940; 948; 1236; 2207; 2209; 2213; 3113; 3119; 3120; 3385; 3493; 3494; 3507; 3514; 3635; 3684; 3689; 3932; 4057; 4068; 4582; 5062; 5293; 6850; 7096; 7305; 7456; 7805; 30835; 10462; 11126; 11314; 51284; 5721; 79679; 100287372; 50856; 26228; 53347; 57402; 27040; 28299; 28638; 28639; 28908; 29760	CLEC10A; IGKV4-1; IGHA2; IGHA1; CD36; LAPTM5; ITGB2; CLEC4A; FCGR1A; CCR7; BLNK; IGKC; S100A14; UBASH3A; FCER1G; TRBC1; TRBC2; TYROBP; PIK3CD; STAP1; HLA-DQB1; HLA-DQB2; ICAM3; PAK2; TLR7; CD28; PSME2; MUC1; FCGR2B; VTCN1; IGHV3OR16-13; LTF; LAT; IGHM; SH2D1A; INPP5D; IGKV1-5; CD209; SYK; C3AR1; CASP8; TLR1; ITGAM; CD160; HLA-DPA1; WIPF1; CD300A; CD3D; LCK; BTK	675	675
7.00556e-15	4.01318e-13	GO:0034097	b	4	response to cytokine	355; 695; 834; 841; 939; 948; 960; 1050; 1234; 1236; 1277; 1278; 1436; 2207; 2209; 2210; 2335; 55022; 2687; 2833; 3082; 3113; 3119; 3120; 3162; 3394; 3575; 3587; 3635; 3684; 3689; 3934; 3936; 4050; 4360; 4582; 5062; 5293; 5603; 6352; 6363; 6372; 6375; 6422; 6472; 6648; 6662; 6846; 6850; 7298; 7805; 729230; 8741; 8742; 9235; 9536; 10475; 11151; 5721; 407977; 51176; 26228; 54836; 23580; 90865; 2611…	IL7R; TNFSF13; TRIM38; IL10RA; LCN2; PIK3CD; MAPK13; CD36; LAPTM5; CCR2; SOX9; FCGR1B; FCGR1A; CCR7; LEF1; PTGES; MRC1; CEBPA; TNFSF12; FAS; CCL5; CSF1R; TNFSF12-TNFSF13; SHMT2; CXCR3; XCL2; XCL1; HLA-DQB1; HLA-DQB2; PYCARD; LTB; BSPRY; ITGB2; SOD2; CD44; MUC1; CD27; FCER1G; CDC42EP4; HLA-DPA1; IL32; IL33; GGT5; HGF; LCP1; CD24; PSME2; PAK2; SFRP1; INPP5D; STAP1; FN1; CASP1; SYK; CCL19; IRF8; HMO…	1165	1165
9.53021e-15	5.09549e-13	GO:0002429	b	4	immune response-activating cell surface receptor signaling pathway	695; 719; 915; 940; 1236; 2207; 2209; 2213; 3113; 3119; 3120; 3385; 3493; 3494; 3507; 3514; 3635; 3932; 4068; 4582; 5062; 5293; 6850; 7305; 7456; 7805; 30835; 10462; 11126; 11314; 5721; 79679; 100287372; 50856; 26228; 53347; 27040; 28299; 28638; 28639; 28908; 29760	CLEC10A; IGKV4-1; IGHA2; IGHA1; LAPTM5; VTCN1; FCGR1A; CCR7; IGKC; UBASH3A; FCER1G; TRBC1; TRBC2; TYROBP; PIK3CD; STAP1; HLA-DQB1; HLA-DQB2; ICAM3; BLNK; CD28; PSME2; MUC1; FCGR2B; IGHV3OR16-13; LAT; IGHM; SH2D1A; INPP5D; IGKV1-5; CD209; SYK; C3AR1; CLEC4A; BTK; CD160; HLA-DPA1; WIPF1; CD300A; CD3D; LCK; PAK2	495	495
1.03887e-14	3.73994e-13	GO:0044444	c	3	cytoplasmic part	12; 14; 53; 87; 101; 125; 126; 154; 219; 220; 241; 341; 353; 355; 381; 399; 65993; 633; 695; 718; 719; 720; 721; 776; 811; 822; 823; 834; 841; 864; 871; 911; 912; 915; 940; 948; 960; 963; 968; 991; 1191; 1234; 1236; 1277; 1278; 1290; 1293; 1307; 1359; 1462; 1511; 1536; 1591; 1645; 1718; 1785; 1794; 1890; 1902; 1917; 1936; 1973; 1999; 2064; 2161; 2207; 2209; 2210; 2328; 2331; 2335; 2582; 2590; 259…	NADK; LAPTM5; TRIM16; AP1M2; STK10; EPB41L4B; BGN; TNFSF12-TNFSF13; GLG1; FCGR1B; FCGR1A; APOC1; PITPNM1; S100A14; GPR37; MSR1; MMP11; MRC1; OGDH; LBR; DENND2D; DHRS9; TYROBP; PRR5; CACNA1D; LYZ; MICAL1; STAP1; MARCKS; MEMO1; FMOD; HOMER3; NUP210; BLNK; ERBB2; FMO3; CD28; SOD2; RNASE6; MUC1; CTSG; APRT; SFRP1; RPL10; CD36; GMIP; OSBPL3; MS4A4A; PNO1; SHMT2; UBR4; PLA2G4A; VAT1; INPP5D; FN1; RPS6;…	10011	10000
1.77189e-14	8.88161e-13	GO:0016477	b	4	cell migration	14; 101; 150; 399; 719; 811; 914; 960; 962; 1234; 1236; 1277; 1278; 1364; 1436; 1902; 2207; 2335; 2350; 2683; 2734; 2833; 2876; 3082; 3162; 3486; 3489; 3493; 3494; 3507; 3514; 3635; 3684; 3689; 3693; 3695; 3918; 3932; 3936; 4070; 4316; 5176; 5216; 5270; 5293; 5728; 5880; 6352; 6363; 6372; 6375; 6422; 6566; 6648; 6662; 6793; 6846; 6850; 7423; 729230; 8742; 23603; 10562; 11151; 11314; 407977; 51176…	SERPINF1; TNFSF12; CD300A; CCL5; IGHA2; PIK3CD; STK10; IGHA1; EPB41L4B; TNFSF12-TNFSF13; GLG1; CCR2; SOX9; CCR5; CD2; CCR7; RAC2; IGKC; DOCK10; LEF1; SERPINE2; OLFM4; FCER1G; SYK; PTEN; CSF1R; ADRA2A; IGKV4-1; S100A14; CXCR3; XCL2; XCL1; AAMP; B4GALT1; SOD2; NRCAM; CLDN4; CORO1C; ITGB2; ITGB5; CD48; ITGB7; CD44; STAP1; CCL19; IGFBP3; RHOH; IGFBP6; IL33; VEGFB; HGF; LCP1; CD24; CKLF; IGHM; TUBB2B;…	1521	1519
2.6895e-14	3.57846e-12	GO:0071345	b	5	cellular response to cytokine stimulus	355; 695; 834; 841; 939; 948; 960; 1050; 1234; 1236; 1277; 1278; 1436; 2207; 2209; 2210; 2335; 55022; 2833; 3082; 3113; 3119; 3120; 3162; 3394; 3575; 3587; 3635; 3684; 3689; 3934; 3936; 4050; 4360; 4582; 5062; 5293; 5603; 6352; 6363; 6372; 6375; 6422; 6648; 6662; 6846; 6850; 7805; 729230; 8741; 8742; 9235; 10475; 11151; 5721; 407977; 51176; 26228; 54836; 23580; 90865; 26119; 100133941; 29108	IL7R; TNFSF13; TRIM38; IL10RA; LCN2; PIK3CD; MAPK13; CD36; LAPTM5; CCR2; SOX9; FCGR1B; FCGR1A; CCR7; LEF1; MRC1; CEBPA; FAS; CCL5; CSF1R; TNFSF12-TNFSF13; STAP1; CXCR3; XCL2; XCL1; HLA-DQB1; HLA-DQB2; PYCARD; LTB; BSPRY; ITGB2; SOD2; CD44; MUC1; CD27; FCER1G; CDC42EP4; HLA-DPA1; IL32; IL33; TNFSF12; HGF; LCP1; CD24; PSME2; PAK2; SFRP1; INPP5D; FN1; CASP1; SYK; CCL19; IRF8; HMOX1; CASP8; CORO1A; C…	1082	1082
2.87125e-14	1.35456e-12	GO:0002449	b	4	lymphocyte mediated immunity	695; 712; 713; 717; 718; 720; 721; 730; 911; 912; 925; 939; 940; 1191; 2207; 2213; 3119; 3493; 3494; 3507; 3514; 3575; 3635; 4068; 6375; 729230; 8741; 10125; 11126; 11151; 100287372; 54440; 28299; 28638; 28639; 28908	IL7R; TNFSF13; CD1D; RASGRP1; CD1C; IGHA2; IGHA1; CCR2; CORO1A; IGKC; FCER1G; TRBC1; TRBC2; IGKV4-1; SASH3; XCL1; HLA-DQB1; C4A; C4B; C3; C2; C7; CD28; CD27; FCGR2B; IGHV3OR16-13; CD8A; CLU; IGHM; INPP5D; IGKV1-5; CD160; C1QB; C1QA; SH2D1A; BTK	379	379
2.88586e-14	3.57846e-12	GO:1903037	b	5	regulation of leukocyte cell-cell adhesion	101; 399; 864; 912; 939; 940; 960; 1236; 2064; 2213; 3109; 3113; 3575; 3689; 3932; 5062; 6352; 6363; 6375; 6659; 6850; 7805; 729230; 11126; 11151; 11314; 11326; 79679; 51176; 54440; 100133941; 29108; 30835	IL7R; CD1D; CCL5; VSIG4; LAPTM5; CCR2; ITGB2; CCR7; SOX4; CD27; XCL1; PYCARD; ERBB2; CD28; CD44; FCGR2B; CD24; VTCN1; RHOH; LEF1; SASH3; CD209; SYK; CCL19; ADAM8; RUNX3; CORO1A; CD160; HLA-DPA1; CD300A; HLA-DMB; LCK; PAK2	318	318
4.40235e-14	1.18863e-12	GO:0044433	c	3	cytoplasmic vesicle part	12; 87; 101; 154; 353; 718; 719; 811; 823; 911; 912; 915; 948; 960; 963; 968; 1191; 1511; 1536; 1785; 1794; 2064; 2207; 2209; 2210; 2335; 2683; 2841; 3082; 3109; 3113; 3119; 3120; 3575; 3684; 3689; 3709; 3903; 3934; 4057; 4069; 4074; 4360; 23062; 4481; 4689; 4935; 5880; 6793; 7039; 7096; 7305; 7423; 7450; 55890; 8572; 8992; 9143; 9332; 9725; 9744; 10257; 10493; 23603; 10562; 11010; 11151; 11314; …	IL7R; CD53; CD1D; RHBG; STAB1; CD1C; LCN2; DOCK2; STK10; OLFM4; CD36; GPR18; ITPR2; CORO1A; LAIR1; FCGR1B; FCGR1A; DNM2; MOXD1; MREG; NPC1L1; HLA-DMB; GPRC5C; MSR1; TGFA; MRC1; FCER1G; SERPINA3; GPR143; TYROBP; NCF4; LYZ; AP1M2; HLA-DQB1; CAPN1; HLA-DQB2; C3; PYCARD; ABCC4; TLR7; ERBB2; ITGB2; RAC2; GLIPR1; CD44; PDLIM4; ACAP1; CD68; CYBB; APRT; GGA2; VAT1; LTF; VEGFB; HGF; CLU; RAB15; CTSG; UBR4…	1547	1545
4.46599e-14	4.74671e-12	GO:0031347	b	5	regulation of defense response	101; 629; 695; 712; 713; 717; 718; 719; 720; 721; 730; 834; 841; 912; 940; 948; 1050; 1191; 1236; 2161; 2207; 2213; 2876; 3082; 3385; 3514; 3684; 3689; 4057; 4068; 4582; 5062; 5176; 5603; 6352; 6372; 6375; 6850; 7096; 7305; 729230; 9536; 10125; 10462; 11126; 11314; 11326; 51284; 5721; 50856; 26228; 57402; 90865; 28299; 28908; 29108; 30835	CLEC10A; IGKV4-1; CD1D; RASGRP1; CLEC4A; CCL5; VSIG4; SH2D1A; CD36; HGF; CCR2; ITGB2; CASP8; CCR7; IGKC; ADAM8; CEBPA; TYROBP; STAP1; S100A14; XCL1; ICAM3; C4A; C4B; C3; C2; C7; TLR7; CD28; PTGES; PSME2; MUC1; FCGR2B; FCER1G; SERPINF1; LTF; PYCARD; F12; CLU; MAPK13; PAK2; IGKV1-5; CASP1; SYK; C3AR1; CXCL6; CFB; C1QB; C1QA; GPX1; TLR1; ITGAM; CD160; CD300A; CD209; BTK; IL33	898	898
5.02291e-14	2.23799e-12	GO:0002460	b	4	adaptive immune response based on somatic recombination of immune receptors built from immunoglobulin superfamily domains	695; 712; 713; 717; 718; 720; 721; 730; 911; 912; 925; 939; 940; 1191; 2207; 2213; 3119; 3493; 3494; 3507; 3514; 3575; 3635; 5321; 6363; 6375; 729230; 8741; 100287372; 51176; 54440; 90865; 28299; 28638; 28639; 28908	IL7R; TNFSF13; CD1D; CD1C; IGHA2; IGHA1; CCR2; IGKC; LEF1; FCER1G; TRBC1; TRBC2; IGKV4-1; SASH3; XCL1; HLA-DQB1; C4A; C4B; C3; C2; C7; CD28; CD27; FCGR2B; IL33; CD8A; CLU; PLA2G4A; IGHM; INPP5D; IGKV1-5; CCL19; C1QB; C1QA; IGHV3OR16-13; BTK	386	386
5.51065e-14	3.14107e-12	GO:0031410	c	4	cytoplasmic vesicle	12; 87; 101; 154; 353; 399; 633; 695; 718; 719; 811; 822; 823; 911; 912; 915; 948; 960; 963; 968; 1191; 1234; 1277; 1359; 1511; 1536; 1785; 1794; 1902; 2064; 2207; 2209; 2210; 2335; 2683; 2841; 3082; 3109; 3113; 3119; 3120; 3575; 3684; 3689; 3693; 3709; 3903; 3934; 4057; 4069; 4074; 4360; 23062; 4481; 4689; 4935; 5176; 5270; 5880; 6039; 6503; 6507; 6793; 6850; 6948; 7039; 7058; 7096; 7305; 7416; …	AP1M2; STK10; CD36; LAPTM5; FCGR1B; FCGR1A; MSR1; MRC1; TYROBP; LYZ; CAPN1; ERBB2; RNASE6; CTSG; APRT; BGN; UBR4; VAT1; FN1; SYK; ADAM8; TLR1; TLR7; LDLRAP1; CD300A; CD3D; IL7R; CD1D; CD1C; DOCK2; GPR18; LAIR1; DNM2; ITGB5; SERPINE2; TGFA; PLEKHJ1; CPA3; THBS2; HLA-DQB1; HLA-DQB2; B4GALT1; PDLIM4; MREG; RHOH; VEGFB; ITPR2; CAPG; TCN2; ITGAM; VWF; BTK; NCF4; TNIK; CCR5; OLFM4; VDAC1; GPRC5C; FCER1…	2421	2417
5.90128e-14	2.49096e-12	GO:0002697	b	4	regulation of immune effector process	629; 695; 712; 713; 717; 718; 719; 720; 721; 730; 911; 912; 940; 948; 1191; 2213; 3109; 3162; 3514; 3575; 3684; 3689; 4068; 5880; 6363; 6372; 6375; 6850; 7805; 729230; 8741; 10125; 11126; 11314; 11326; 54440; 90865; 28299; 28908; 29108	IL7R; TNFSF13; CD1D; RASGRP1; CD1C; CFB; VSIG4; SH2D1A; CD36; LAPTM5; CCR2; ITGB2; IGKC; IGKV4-1; XCL1; C4A; C4B; C3; C2; C7; CD28; RAC2; FCGR2B; CD160; IL33; PYCARD; CLU; SASH3; IGKV1-5; CXCL6; SYK; C3AR1; HMOX1; C1QB; C1QA; ITGAM; CCL19; CD300A; HLA-DMB; BTK	476	476
6.06386e-14	9.39899e-13	GO:0051234	b	2	establishment of localization	12; 87; 101; 150; 154; 341; 353; 381; 399; 695; 717; 718; 719; 720; 721; 776; 811; 823; 834; 841; 948; 960; 963; 968; 1001; 1191; 1234; 1236; 1277; 1364; 1511; 1536; 1645; 1785; 1794; 2064; 2207; 2209; 2210; 2213; 2335; 2350; 55022; 2568; 2683; 2810; 3082; 3162; 3385; 3394; 3493; 3494; 3507; 3514; 3587; 3684; 3689; 3709; 3764; 3903; 3932; 3934; 3936; 4057; 4069; 4074; 4360; 23062; 4481; 4689; 490…	CLEC10A; AP1M2; STK10; SLC6A8; CD36; LAPTM5; FCGR1B; FCGR1A; APOC1; IGKC; MSR1; MRC1; TYROBP; PIK3CD; ADRA2A; LYZ; MICAL1; XCL1; CAPN1; CDH3; NUP210; ERBB2; CTSG; APRT; NMU; RPL10; OSBPL3; THOC6; UBR4; PLA2G4A; VAT1; IGKV1-5; FN1; SLC4A4; SYK; ADAM8; SFN; PTEN; LDLRAP1; PID1; CD300A; YBX1; CCR5; RPL37A; IGKV4-1; IL10RA; CCL5; DOCK2; RPL4; IGHA1; CD209; LAIR1; DNM2; SLC44A4; ARL4C; SERPINE2; TGFA;…	5250	5245
6.30598e-14	1.36209e-12	GO:0097708	c	3	intracellular vesicle	12; 87; 101; 154; 353; 399; 633; 695; 718; 719; 811; 822; 823; 911; 912; 915; 948; 960; 963; 968; 1191; 1234; 1277; 1359; 1511; 1536; 1785; 1794; 1902; 2064; 2207; 2209; 2210; 2335; 2683; 2841; 3082; 3109; 3113; 3119; 3120; 3575; 3684; 3689; 3693; 3709; 3903; 3934; 4057; 4069; 4074; 4360; 23062; 4481; 4689; 4935; 5176; 5270; 5880; 6039; 6503; 6507; 6793; 6850; 6948; 7039; 7058; 7096; 7305; 7416; …	AP1M2; STK10; CD36; LAPTM5; FCGR1B; FCGR1A; MSR1; MRC1; TYROBP; LYZ; CAPN1; ERBB2; RNASE6; CTSG; APRT; BGN; UBR4; VAT1; FN1; SYK; ADAM8; TLR1; TLR7; LDLRAP1; CD300A; CD3D; IL7R; CD1D; CD1C; DOCK2; GPR18; LAIR1; DNM2; ITGB5; SERPINE2; TGFA; PLEKHJ1; CPA3; THBS2; HLA-DQB1; HLA-DQB2; B4GALT1; PDLIM4; MREG; RHOH; VEGFB; ITPR2; CAPG; TCN2; ITGAM; VWF; BTK; NCF4; TNIK; CCR5; OLFM4; VDAC1; GPRC5C; FCER1…	2426	2422
7.95454e-14	3.18977e-12	GO:0051240	b	4	positive regulation of multicellular organismal process	14; 101; 150; 154; 399; 695; 718; 719; 811; 834; 841; 864; 914; 939; 940; 948; 991; 1050; 1191; 1236; 1277; 1436; 1536; 1902; 2119; 2124; 2161; 2207; 2335; 3082; 3113; 3162; 3394; 3575; 3635; 3689; 3934; 4050; 4057; 4060; 5176; 5216; 5270; 5293; 5321; 5341; 5603; 5728; 6319; 6363; 6375; 6648; 6659; 6662; 6696; 6850; 6909; 7096; 7305; 7351; 7421; 7423; 7805; 729230; 8741; 8742; 9760; 10125; 10626;…	IL7R; TNFSF13; TOX; VDR; LAPTM5; LCN2; NRCAM; PIK3CD; MAPK13; EPB41L4B; CD36; TNFSF12-TNFSF13; TBX2; HGF; CCR2; ITGB2; CASP8; CD2; CCR7; TESC; LEF1; LUM; SERPINE2; INPP5D; CEBPA; TNFSF12; PFN1; TYROBP; SCD; TRIM16; CSF1R; ADRA2A; SASH3; XCL1; TLR1; AAMP; C3; PYCARD; CD28; SOD2; PTEN; RASGRP1; CD27; FCER1G; CCL19; CYBB; LTB; RHOH; SERPINF1; LTF; CD160; VEGFB; F12; CLU; PLA2G4A; EVI2B; PLEK; SOX4; …	1722	1722
1.01452e-13	9.43501e-12	GO:0006897	b	5	endocytosis	154; 341; 399; 717; 718; 720; 721; 811; 948; 1191; 1785; 1794; 2207; 2209; 2210; 2213; 3385; 3394; 3493; 3494; 3507; 3514; 3587; 3684; 3689; 4074; 4360; 4481; 4689; 5728; 5880; 6363; 6424; 6850; 7113; 7305; 7456; 9332; 10462; 23603; 10562; 11151; 11314; 100287372; 26228; 23166; 56649; 57502; 26119; 28299; 28638; 28639; 28908; 29108; 30835	CLEC10A; IGKV4-1; STAB1; IL10RA; NCF4; DOCK2; IGHA1; CD36; CORO1C; CORO1A; FCGR1B; FCGR1A; DNM2; APOC1; IGKC; MSR1; OLFM4; MRC1; FCER1G; TRBC1; TRBC2; TYROBP; IGHA2; STAP1; ICAM3; C4A; C4B; C3; C2; ITGB2; RAC2; TMPRSS4; TMPRSS2; NLGN4X; FCGR2B; RHOH; PYCARD; CLU; IGHM; IGKV1-5; SFRP4; CD209; SYK; CCL19; CALR; IRF8; LDLRAP1; PTEN; ADRB2; ITGAM; IGHV3OR16-13; WIPF1; CD300A; CD163; M6PR	861	861
1.03865e-13	1.34159e-12	GO:0048870	b	2	cell motility	14; 101; 150; 399; 719; 811; 914; 960; 962; 1234; 1236; 1277; 1278; 1364; 1366; 1436; 1902; 2064; 2192; 2207; 2335; 2350; 2683; 2734; 2833; 2876; 3082; 3162; 3486; 3489; 3493; 3494; 3507; 3514; 3635; 3684; 3689; 3693; 3695; 3918; 3932; 3936; 4070; 4316; 5176; 5216; 5270; 5293; 5728; 5880; 6352; 6363; 6372; 6375; 6422; 6566; 6648; 6662; 6793; 6846; 6850; 7423; 729230; 8742; 23603; 10562; 11151; 11…	SERPINF1; TNFSF12; CD300A; CCL5; IGHA2; PIK3CD; STK10; IGHA1; EPB41L4B; TNFSF12-TNFSF13; GLG1; CCR2; SOX9; CCR5; CD2; CCR7; RAC2; FBLN1; LEF1; IGKC; SERPINE2; OLFM4; FCER1G; SYK; PTEN; DOCK10; CSF1R; ADRA2A; IGKV4-1; S100A14; CXCR3; XCL2; XCL1; AAMP; B4GALT1; SOD2; NRCAM; CLDN4; CORO1C; CLDN7; ERBB2; ITGB2; ITGB5; CD48; ITGB7; CD44; STAP1; CCL19; IGFBP3; RHOH; IGFBP6; IL33; VEGFB; HGF; LCP1; CD24…	1700	1698
1.03865e-13	1.34159e-12	GO:0051674	b	2	localization of cell	14; 101; 150; 399; 719; 811; 914; 960; 962; 1234; 1236; 1277; 1278; 1364; 1366; 1436; 1902; 2064; 2192; 2207; 2335; 2350; 2683; 2734; 2833; 2876; 3082; 3162; 3486; 3489; 3493; 3494; 3507; 3514; 3635; 3684; 3689; 3693; 3695; 3918; 3932; 3936; 4070; 4316; 5176; 5216; 5270; 5293; 5728; 5880; 6352; 6363; 6372; 6375; 6422; 6566; 6648; 6662; 6793; 6846; 6850; 7423; 729230; 8742; 23603; 10562; 11151; 11…	SERPINF1; TNFSF12; CD300A; CCL5; IGHA2; PIK3CD; STK10; IGHA1; EPB41L4B; TNFSF12-TNFSF13; GLG1; CCR2; SOX9; CCR5; CD2; CCR7; RAC2; FBLN1; LEF1; IGKC; SERPINE2; OLFM4; FCER1G; SYK; PTEN; DOCK10; CSF1R; ADRA2A; IGKV4-1; S100A14; CXCR3; XCL2; XCL1; AAMP; B4GALT1; SOD2; NRCAM; CLDN4; CORO1C; CLDN7; ERBB2; ITGB2; ITGB5; CD48; ITGB7; CD44; STAP1; CCL19; IGFBP3; RHOH; IGFBP6; IL33; VEGFB; HGF; LCP1; CD24…	1700	1698
1.12464e-13	1.36563e-12	GO:0098552	c	2	side of membrane	355; 811; 911; 912; 914; 915; 925; 939; 940; 948; 1234; 1236; 1917; 2207; 2213; 2350; 2683; 2769; 2833; 3113; 3119; 3120; 3493; 3494; 3507; 3514; 3575; 3684; 3689; 3932; 4481; 5270; 5728; 6503; 6850; 729230; 9332; 30835; 10257; 79679; 100287372; 4897; 26119; 100133941; 28638; 28639	IL7R; CD1D; CD1C; IGHA2; EEF1A2; IGHA1; CD163; CD36; CD209; CCR2; ITGB2; CCR5; CD2; CCR7; IGKC; SERPINE2; MSR1; FCER1G; TRBC1; TRBC2; FAS; IGHV3OR16-13; SLA; CXCR3; NRCAM; HLA-DQB1; HLA-DQB2; B4GALT1; CD28; CD27; FCGR2B; CD24; VTCN1; ABCC4; CD8A; IGHM; SYK; CALR; LDLRAP1; PTEN; GNA15; ITGAM; HLA-DPA1; CD3D; LCK; FOLR2	629	629
1.13433e-13	4.33208e-12	GO:0045055	b	4	regulated exocytosis	12; 87; 101; 150; 353; 695; 718; 719; 823; 948; 960; 963; 968; 1191; 1511; 1536; 1794; 2207; 2213; 2335; 2683; 3082; 3162; 3684; 3689; 3903; 3934; 4057; 4069; 5293; 5341; 5880; 6793; 6850; 7277; 7305; 7423; 7450; 729230; 9143; 9725; 10257; 10493; 10562; 11010; 11151; 11314; 376267; 23352; 27040; 29108; 64780	CD53; LAT; LCN2; DOCK2; STK10; OLFM4; CD36; CCR2; CORO1A; LAIR1; TUBA4A; FCER1G; SERPINA3; TYROBP; PIK3CD; ADRA2A; LYZ; MICAL1; CAPN1; C3; PYCARD; RAB15; ITGB2; RAC2; GLIPR1; CD44; FCGR2B; VAT1; CD68; CYBB; APRT; LTF; VEGFB; HGF; CLU; CTSG; PLEK; UBR4; TMEM63A; ACTN1; CD300A; FN1; SYK; C3AR1; SYNGR3; HMOX1; ADAM8; ITGAM; ABCC4; VWF; B4GALT1; BTK	786	783
1.20421e-13	4.38991e-12	GO:0001817	b	4	regulation of cytokine production	101; 150; 695; 718; 719; 834; 841; 914; 940; 948; 1001; 1191; 1236; 1436; 2207; 2213; 2335; 3082; 3113; 3162; 3394; 3635; 4050; 4057; 4060; 5603; 6363; 6372; 6375; 6850; 7096; 7305; 7805; 729230; 9454; 10125; 10204; 10626; 11126; 11326; 51284; 79679; 50856; 51176; 53347; 54440; 90865; 100133941; 29108	NUTF2; RASGRP1; TRIM16; VSIG4; MAPK13; CD36; LAPTM5; CCR2; VTCN1; CASP8; CD2; CCR7; LUM; UBASH3A; FCER1G; TYROBP; CSF1R; ADRA2A; SASH3; XCL1; C3; PYCARD; CDH3; CD28; CLEC4A; FCGR2B; CD24; LTB; CD160; LTF; HGF; CLU; LEF1; HOMER3; INPP5D; FN1; CASP1; SYK; C3AR1; IRF8; HMOX1; ADAM8; TLR1; TLR7; CCL19; HLA-DPA1; CXCL6; BTK; IL33	706	706
1.38903e-13	4.84349e-12	GO:0045785	b	4	positive regulation of cell adhesion	101; 399; 811; 864; 912; 939; 940; 948; 960; 1236; 1307; 1785; 2064; 2335; 3109; 3113; 3575; 3689; 3932; 5062; 6352; 6363; 6375; 6422; 6659; 6850; 729230; 30835; 10551; 10562; 11126; 11151; 51176; 54440; 54566; 100133941; 29108	IL7R; CD1D; CCL5; CCR7; EPB41L4B; CD36; CD209; CCR2; ITGB2; DNM2; LEF1; SOX4; OLFM4; XCL1; PYCARD; ERBB2; CD28; CD44; CD27; CD24; RHOH; COL16A1; SASH3; SFRP1; FN1; SYK; CCL19; CALR; AGR2; ADAM8; RUNX3; CORO1A; CD160; HLA-DPA1; HLA-DMB; LCK; PAK2	421	421
1.60786e-13	5.37292e-12	GO:0019221	b	4	cytokine-mediated signaling pathway	355; 834; 841; 939; 948; 960; 1050; 1234; 1236; 1278; 1436; 2207; 2209; 2210; 2335; 2833; 3082; 3113; 3119; 3120; 3162; 3394; 3575; 3587; 3635; 3684; 3689; 3934; 3936; 4050; 4582; 5062; 5293; 6352; 6363; 6372; 6375; 6648; 6846; 6850; 7805; 729230; 8741; 8742; 9235; 10475; 5721; 407977; 26228; 90865; 100133941; 29108	IL7R; TNFSF13; TRIM38; IL10RA; LCN2; PIK3CD; CD36; LAPTM5; CCR2; FCGR1B; FCGR1A; CCR7; CEBPA; FAS; CCL5; CSF1R; TNFSF12-TNFSF13; STAP1; CXCR3; XCL2; XCL1; HLA-DQB1; HLA-DQB2; PYCARD; ITGB2; SOD2; CD44; MUC1; CD27; FCER1G; CD24; LTB; IL32; IL33; TNFSF12; HGF; LCP1; PSME2; INPP5D; FN1; CASP1; SYK; CCL19; IRF8; HMOX1; CASP8; COL1A2; ITGAM; HLA-DPA1; CXCL6; PAK2; CCR5	790	790
1.69301e-13	5.1395e-12	GO:0070887	b	3	cellular response to chemical stimulus	101; 150; 154; 241; 249; 353; 355; 695; 719; 811; 834; 841; 939; 948; 960; 968; 1050; 1191; 1234; 1236; 1277; 1278; 1290; 1307; 1436; 1511; 1536; 1591; 1645; 1785; 1902; 2064; 2119; 2207; 2209; 2210; 2213; 2328; 2331; 2335; 2350; 55022; 2591; 2734; 2769; 2833; 2861; 2876; 3082; 3113; 3119; 3120; 3162; 3371; 3394; 3575; 3587; 3635; 3684; 3689; 3693; 3709; 3934; 3936; 4050; 4057; 4360; 4582; 4689; …	LAPTM5; CD36; GLG1; FCGR1B; FCGR1A; S100A14; GPR37; MRC1; PIK3CD; ADRA2A; XCL2; XCL1; FMOD; ERBB2; FMO3; SOD2; MUC1; CD27; CTSG; APRT; CYP24A1; INPP5D; FN1; CXCL6; SYK; ADAM8; PTEN; PID1; PAK2; IL7R; TNFSF12; VDR; IL10RA; CCL5; MAPK13; DNM2; ITGB5; LY86; PNPLA3; HLA-DQB1; OGG1; HLA-DQB2; SPP1; PTGES; PSME2; VEGFB; ITPR2; COL16A1; CKLF; GALNT3; ETV5; IRF8; HMOX1; GPX1; MELK; ITGAM; BTK; NADK; TNFS…	3189	3187
1.72541e-13	5.53513e-12	GO:0071310	b	4	cellular response to organic substance	150; 154; 249; 353; 355; 695; 811; 834; 841; 939; 948; 960; 968; 1050; 1191; 1234; 1236; 1277; 1278; 1290; 1307; 1436; 1511; 1536; 1591; 1645; 1785; 1902; 2064; 2207; 2209; 2210; 2213; 2331; 2335; 2350; 55022; 2591; 2734; 2769; 2833; 3082; 3113; 3119; 3120; 3162; 3371; 3394; 3575; 3587; 3635; 3684; 3689; 3693; 3709; 3934; 3936; 4050; 4057; 4360; 4582; 5062; 5176; 5293; 5603; 5728; 6352; 6363; 637…	CD36; LAPTM5; FCGR1B; FCGR1A; MRC1; PIK3CD; ADRA2A; XCL2; XCL1; FMOD; ERBB2; SOD2; MUC1; CD27; CTSG; APRT; CYP24A1; INPP5D; FN1; GLG1; SYK; CXCL6; PTEN; PID1; PAK2; IL7R; TNFSF12; VDR; IL10RA; CCL5; MAPK13; DNM2; LY86; PNPLA3; HLA-DQB1; HLA-DQB2; COL1A2; PSME2; VEGFB; ITPR2; COL16A1; GALNT3; IRF8; HMOX1; ITGAM; BTK; NADK; TNFSF13; TBC1D4; CCR2; TRIM38; CCR5; CCR7; AKR1C1; FCER1G; CSF1R; STAP1; CI…	2602	2602
2.49953e-13	2.98021e-12	GO:0001816	b	2	cytokine production	101; 150; 695; 718; 719; 834; 841; 914; 940; 948; 1001; 1191; 1236; 1436; 2207; 2213; 2335; 3082; 3113; 3162; 3394; 3635; 4050; 4057; 4060; 5293; 5603; 6363; 6372; 6375; 6850; 7096; 7305; 7805; 729230; 9454; 10125; 10204; 10626; 11126; 11326; 51284; 79679; 50856; 51176; 53347; 54440; 90865; 100133941; 29108	NUTF2; RASGRP1; TRIM16; PIK3CD; VSIG4; MAPK13; CD36; LAPTM5; CCR2; VTCN1; CASP8; CD2; CCR7; LUM; UBASH3A; FCER1G; TYROBP; CSF1R; ADRA2A; SASH3; XCL1; C3; PYCARD; CDH3; CD28; CLEC4A; FCGR2B; CD24; LTB; CD160; LTF; HGF; CLU; LEF1; HOMER3; INPP5D; FN1; CASP1; SYK; C3AR1; IRF8; HMOX1; ADAM8; TLR1; TLR7; CCL19; HLA-DPA1; CXCL6; BTK; IL33	746	746
2.57019e-13	7.58246e-12	GO:0098657	b	4	import into cell	154; 341; 399; 717; 718; 720; 721; 811; 948; 1191; 1785; 1794; 2207; 2209; 2210; 2213; 2350; 3385; 3394; 3493; 3494; 3507; 3514; 3587; 3684; 3689; 3764; 4074; 4360; 4481; 4689; 5728; 5880; 6363; 6424; 6507; 6524; 6573; 6850; 7113; 7305; 7456; 9332; 30835; 10462; 23603; 10562; 11151; 11314; 100287372; 26228; 23166; 56649; 57502; 26119; 28299; 28638; 28639; 28908; 29108	CLEC10A; IGKV4-1; KCNJ8; STAB1; IL10RA; NCF4; DOCK2; IGHA1; CD36; CD209; SLC5A2; CORO1A; FCGR1B; FCGR1A; DNM2; APOC1; IGKC; MSR1; OLFM4; MRC1; FCER1G; TRBC1; TRBC2; TYROBP; IGHA2; STAP1; ICAM3; C4A; C4B; C3; C2; ITGB2; RAC2; TMPRSS4; TMPRSS2; NLGN4X; FCGR2B; RHOH; PYCARD; CLU; SLC19A1; IGHM; CD300A; IGKV1-5; SFRP4; CORO1C; SYK; CCL19; CALR; IRF8; LDLRAP1; PTEN; ADRB2; ITGAM; IGHV3OR16-13; WIPF1; …	1021	1021
2.6138e-13	7.58246e-12	GO:0042127	b	4	regulation of cell proliferation	150; 695; 811; 823; 864; 912; 940; 991; 1001; 1050; 1191; 1366; 1436; 2064; 2119; 2192; 2213; 2335; 2350; 55022; 2683; 2810; 2876; 3109; 3113; 3162; 3371; 3486; 3489; 3575; 3635; 3918; 4057; 4213; 5176; 5270; 5293; 5321; 5728; 5880; 5918; 6194; 6352; 6363; 6375; 6422; 6424; 6472; 6648; 6659; 6662; 6850; 6909; 7039; 7305; 7421; 7423; 729230; 8741; 8742; 9536; 9760; 30835; 10257; 10950; 11151; 1131…	IL7R; TNFSF13; CD1D; VDR; ABCC4; CCL5; PIK3CD; VSIG4; EPB41L4B; TOX; TNFSF12-TNFSF13; TBX2; RPS6; CCR2; SOX9; SOD2; FBLN1; RARRES1; LEF1; PTGES; SERPINE2; TGFA; GPX1; CEBPA; BTG3; TNFSF12; PTEN; TYROBP; CSF1R; ADRA2A; SASH3; XCL1; SOX4; CAPN1; MEIS3P1; B4GALT1; PYCARD; CDH3; TES; CLDN7; ERBB2; CD28; RAC2; TESC; FCGR2B; CD24; VTCN1; HLA-DPA1; IGFBP6; LTF; TNC; VEGFB; LAMC2; CLU; PLA2G4A; INPP5D; S…	1598	1598
2.64724e-13	7.58246e-12	GO:0002366	b	4	leukocyte activation involved in immune response	12; 101; 353; 695; 718; 719; 823; 911; 940; 948; 960; 963; 968; 1511; 1536; 1794; 2207; 2213; 2683; 3109; 3162; 3684; 3689; 3903; 3934; 3936; 4057; 4069; 5293; 5880; 6194; 6363; 6793; 6850; 7305; 729230; 8741; 9725; 10493; 10562; 11010; 11151; 11314; 51176; 23352; 90865; 27040; 29108; 55619	TNFSF13; CD53; CD1C; LCN2; DOCK2; STK10; CD36; RPS6; CCR2; ITGB2; LAIR1; OLFM4; DOCK10; LEF1; FCER1G; SERPINA3; TYROBP; PIK3CD; LYZ; CAPN1; C3; PYCARD; CD28; RAC2; GLIPR1; CD44; FCGR2B; CD68; CYBB; APRT; LTF; LCP1; CTSG; UBR4; TMEM63A; VAT1; CD300A; SYK; C3AR1; HMOX1; ADAM8; CORO1A; ITGAM; CCL19; LAT; B4GALT1; HLA-DMB; BTK; IL33	723	721
3.25328e-13	9.21763e-12	GO:0002263	b	3	cell activation involved in immune response	12; 101; 353; 695; 718; 719; 823; 911; 940; 948; 960; 963; 968; 1511; 1536; 1794; 2207; 2213; 2683; 3109; 3162; 3684; 3689; 3903; 3934; 3936; 4057; 4069; 5293; 5880; 6194; 6363; 6793; 6850; 7305; 729230; 8741; 9725; 10493; 10562; 11010; 11151; 11314; 51176; 23352; 90865; 27040; 29108; 55619	TNFSF13; CD53; CD1C; LCN2; DOCK2; STK10; CD36; RPS6; CCR2; ITGB2; LAIR1; OLFM4; DOCK10; LEF1; FCER1G; SERPINA3; TYROBP; PIK3CD; LYZ; CAPN1; C3; PYCARD; CD28; RAC2; GLIPR1; CD44; FCGR2B; CD68; CYBB; APRT; LTF; LCP1; CTSG; UBR4; TMEM63A; VAT1; CD300A; SYK; C3AR1; HMOX1; ADAM8; CORO1A; ITGAM; CCL19; LAT; B4GALT1; HLA-DMB; BTK; IL33	727	725
3.71956e-13	1.02865e-11	GO:0080134	b	4	regulation of response to stress	101; 150; 355; 629; 695; 712; 713; 717; 718; 719; 720; 721; 730; 834; 841; 912; 939; 940; 948; 960; 1050; 1191; 1236; 1364; 51339; 2161; 2207; 2213; 2861; 2876; 3082; 3337; 3385; 3514; 3684; 3689; 4057; 4068; 4582; 4904; 4968; 5062; 5176; 5270; 5321; 5341; 5603; 5728; 6352; 6363; 6372; 6375; 6422; 6648; 6696; 6850; 7096; 7164; 7305; 23225; 729230; 9536; 30835; 10125; 10462; 10551; 11126; 11184; 1…	CLEC10A; MAP4K1; CD1D; RASGRP1; CLEC4A; CCL5; AGR2; VSIG4; SH2D1A; FCGR2B; CD36; HGF; CCR2; ITGB2; CASP8; CCR7; PSME2; IGKC; DACT1; ADAM8; GPR37; CEBPA; TYROBP; FAS; DNAJB1; ADRA2A; IGKV4-1; STAP1; MAPK13; PYCARD; XCL1; ICAM3; C4A; C4B; C3; C2; OGG1; S100A14; C7; TLR7; CD28; SOD2; PTGES; CD44; MUC1; CD27; FCER1G; SERPINE2; SFRP1; SERPINF1; LTF; CD160; TPD52L1; F12; CLU; PLA2G4A; PLEK; PAK2; CLDN4…	1642	1641
3.7944e-13	4.03155e-12	GO:0098805	c	2	whole membrane	53; 101; 154; 355; 695; 719; 811; 841; 871; 911; 912; 914; 915; 925; 948; 960; 962; 963; 968; 1536; 1591; 1785; 1917; 2064; 2207; 2209; 2210; 2683; 3109; 3113; 3119; 3120; 3162; 3575; 3635; 3684; 3689; 3709; 3903; 3932; 4074; 4118; 4360; 23062; 4481; 4689; 4935; 5880; 6610; 6793; 7039; 7096; 7305; 7416; 7805; 8572; 8992; 9143; 9332; 9725; 9744; 10103; 10204; 10257; 10493; 23603; 11010; 11151; 113…	IL7R; CD53; CD1D; CD300A; STAB1; CD1C; ACP2; NCF4; AP1M2; EEF1A2; SMPD2; CD36; SPNS1; ITPR2; CORO1A; LAIR1; CASP8; CD2; DNM2; MOXD1; VDAC1; HLA-DMB; NUTF2; MSR1; TGFA; MRC1; FCER1G; GPR143; TYROBP; FAS; TRAF3IP3; SYNGR3; CORO1C; TSPAN1; HLA-DQB1; HLA-DQB2; B4GALT1; RAB15; STK10; TLR7; ERBB2; ITGB2; RAC2; CD48; GLIPR1; CD44; PDLIM4; ACAP1; CD68; CYBB; ABCC4; GGA2; MREG; CD8A; LAT; MS4A4A; CD24; PL…	1741	1739
4.45526e-13	1.19104e-11	GO:0030198	b	4	extracellular matrix organization	101; 633; 822; 823; 871; 960; 1277; 1278; 1290; 1293; 1307; 1462; 1511; 1999; 2192; 2331; 2335; 2683; 3371; 3385; 3684; 3689; 3693; 3695; 3918; 3936; 4060; 4316; 4320; 6662; 6696; 7045; 7373; 7450; 57188	MMP11; VCAN; BGN; SOX9; FBLN1; ELF3; ADAMTSL3; LUM; ICAM3; FMOD; B4GALT1; SPP1; ITGB2; ITGB5; CAPN1; ITGB7; CD44; CTSG; COL5A2; TNC; TGFBI; LAMC2; VWF; COL16A1; CAPG; COL6A3; LCP1; FN1; COL14A1; ADAM8; COL1A2; ITGAM; COL1A1; MMP7; SERPINH1	393	393
4.51615e-13	5.00003e-12	GO:0042221	b	2	response to chemical	101; 150; 154; 241; 249; 353; 355; 399; 695; 712; 717; 719; 721; 811; 834; 841; 864; 871; 939; 948; 960; 968; 1001; 1050; 1191; 1234; 1236; 1277; 1278; 1290; 1307; 1364; 1366; 1436; 1511; 1536; 1591; 1645; 1785; 1794; 1890; 1902; 1917; 2064; 2119; 2161; 2207; 2209; 2210; 2213; 2328; 2331; 2335; 2350; 55022; 2591; 2687; 2734; 2769; 2833; 2861; 2876; 3082; 3113; 3119; 3120; 3162; 3337; 3371; 3394; …	LAPTM5; TRIM16; NRCAM; SLC6A8; CD36; GLG1; FCGR1B; FCGR1A; S100A14; GPR37; MRC1; PIK3CD; ADRA2A; XCL2; XCL1; FMOD; CDH3; ERBB2; FMO3; SOD2; MUC1; CD27; CTSG; APRT; SFRP1; SHMT2; PLA2G4A; INPP5D; FN1; CXCL6; SYK; ADAM8; RUNX3; TLR1; PID1; PAK2; SLC19A1; IL7R; TNFSF12; VDR; IL10RA; CCL5; DOCK2; MAPK13; TDO2; TRIM38; C1QA; DNM2; RAC2; LY86; PTEN; SCD; LUM; PNPLA3; HLA-DQB1; OGG1; C4B; HLA-DQB2; SPP1…	4693	4688
4.78855e-13	8.6194e-12	GO:0009897	c	3	external side of plasma membrane	355; 811; 911; 912; 914; 915; 925; 939; 940; 948; 1234; 1236; 2207; 2213; 2350; 2683; 2833; 3493; 3494; 3507; 3514; 3575; 3684; 3689; 4481; 5270; 729230; 9332; 30835; 10257; 79679; 100287372; 4897; 100133941; 28638; 28639	IL7R; CD1D; CD1C; IGHA2; IGHA1; CD36; CD209; CCR2; ITGB2; CCR5; CD2; CCR7; IGKC; SERPINE2; MSR1; FCER1G; TRBC1; TRBC2; FAS; CXCR3; NRCAM; B4GALT1; CD28; FCGR2B; CD27; CD24; IGHV3OR16-13; CD8A; IGHM; CALR; VTCN1; ITGAM; ABCC4; CD3D; CD163; FOLR2	416	416
4.85621e-13	5.01808e-12	GO:0070661	b	2	leukocyte proliferation	695; 912; 940; 1191; 1436; 1794; 2064; 2213; 3109; 3113; 3575; 3635; 5880; 6194; 6352; 6363; 6375; 6850; 7305; 729230; 30835; 10125; 11151; 11314; 11326; 79679; 51176; 54440; 90865; 100133941; 29108	IL7R; CD1D; RASGRP1; CCL5; DOCK2; VSIG4; RPS6; CCR2; CORO1A; TYROBP; CSF1R; XCL1; PYCARD; ERBB2; CD28; RAC2; FCGR2B; CD24; IL33; CLU; LEF1; SASH3; INPP5D; CD209; SYK; CCL19; VTCN1; HLA-DPA1; CD300A; HLA-DMB; BTK	310	310
7.77711e-13	2.06579e-11	GO:0050790	b	3	regulation of catalytic activity	12; 101; 150; 154; 241; 341; 355; 399; 718; 720; 721; 776; 823; 834; 841; 871; 939; 960; 991; 1001; 1050; 1164; 1191; 1236; 1293; 1364; 1436; 1474; 1718; 1785; 1794; 1902; 1917; 1936; 2064; 2192; 2209; 2335; 2769; 2810; 2876; 3001; 3082; 3337; 3486; 3489; 3684; 3689; 3932; 4057; 4689; 5062; 5118; 5176; 5216; 5270; 5341; 5728; 5880; 5918; 6187; 6195; 6352; 6363; 6375; 6422; 6846; 6850; 7039; 7164;…	LAPTM5; FCGR1A; APOC1; FBLN1; DENND2D; CACNA1D; ADRA2A; XCL2; XCL1; CAPN1; CDH3; ERBB2; CD27; CD24; GMIP; FN1; SYK; PPP1R14B; EEF1D; TNIK; ADAM8; SFN; PTEN; ARHGAP15; LAT; CD300A; PAK2; VDR; CCL5; DOCK2; SERINC2; ARHGAP8; DNM2; SERPINE2; TGFA; C4A; C4B; PCOLCE; CLDN4; IGFBP3; RHOH; IGFBP6; WFDC2; PLEK; RPS6KA1; GZMA; CDC20; GPX1; PFN1; ITGAM; LCK; NCF4; TBC1D4; CCR2; TNFSF10; RPS2; CCR7; DOCK10; …	2487	2483
1.29353e-12	1.25311e-11	GO:0032940	b	2	secretion by cell	12; 87; 101; 150; 353; 695; 718; 719; 776; 823; 948; 960; 963; 968; 1191; 1511; 1536; 1794; 2207; 2213; 2335; 2683; 3082; 3162; 3684; 3689; 3709; 3903; 3934; 4057; 4069; 4074; 5270; 5293; 5341; 5880; 6352; 6422; 6507; 6566; 6659; 6696; 6793; 6850; 6928; 7277; 7305; 7351; 7423; 7450; 729230; 9143; 9601; 9725; 10257; 10493; 10562; 10874; 11010; 11151; 11314; 80736; 376267; 51192; 23352; 27040; 2910…	NADK; CD53; CD300A; LAT; LCN2; DOCK2; PIK3CD; STK10; OLFM4; CD36; ITPR2; CCR2; CORO1A; LAIR1; TUBA4A; SLC44A4; SERPINE2; FCER1G; SERPINA3; TYROBP; CKLF; CCL5; CACNA1D; ADRA2A; LYZ; HNF1B; MICAL1; SOX4; CAPN1; SLC1A3; C3; PYCARD; RAB15; ITGB2; RAC2; GLIPR1; CD44; PDIA4; FCGR2B; VAT1; CD68; CYBB; APRT; NMU; LTF; VEGFB; HGF; CLU; UCP2; CTSG; PLEK; UBR4; TMEM63A; ACTN1; SFRP1; FN1; SLC16A1; C3AR1; SY…	1334	1331
1.37569e-12	3.43923e-11	GO:0043062	b	3	extracellular structure organization	101; 341; 633; 822; 823; 871; 948; 960; 1277; 1278; 1290; 1293; 1307; 1462; 1511; 1999; 2192; 2331; 2335; 2683; 3371; 3385; 3684; 3689; 3693; 3695; 3918; 3936; 4060; 4316; 4320; 6662; 6696; 7045; 7373; 7450; 57188	MMP11; VCAN; CD36; SOX9; APOC1; FBLN1; ELF3; ADAMTSL3; LUM; ICAM3; FMOD; B4GALT1; SPP1; ITGB2; ITGB5; CAPN1; ITGB7; CD44; CTSG; COL5A2; BGN; TNC; TGFBI; LAMC2; VWF; COL16A1; CAPG; COL6A3; LCP1; FN1; COL14A1; ADAM8; COL1A2; ITGAM; COL1A1; MMP7; SERPINH1	454	454
2.09708e-12	1.91204e-11	GO:0007154	b	2	cell communication	101; 150; 154; 355; 399; 695; 712; 718; 719; 776; 811; 823; 834; 841; 914; 915; 925; 939; 940; 948; 960; 963; 968; 991; 1001; 1004; 1050; 1191; 1234; 1236; 1277; 1278; 1307; 1436; 1536; 1591; 1785; 1794; 1890; 1902; 1936; 1999; 2064; 2192; 2205; 2207; 2209; 2210; 2213; 2331; 2335; 2350; 55022; 2568; 2591; 2734; 2769; 2810; 2833; 2841; 2861; 2876; 3082; 3113; 3119; 3120; 3162; 3371; 3385; 3394; 34…	IGKV4-1; STK19; LAPTM5; TRIM16; CD36; PRR5; GLG1; VTCN1; FCGR1B; FCGR1A; PITPNM1; IGKC; S100A14; GPR37; HNF1B; TYROBP; CACNA1D; ADRA2A; XCL2; XCL1; MICAL1; CAPN1; CDH3; CDH6; ERBB2; CD28; SOD2; MUC1; CD27; CD24; SFRP1; GMIP; TBX2; INPP5D; IGKV1-5; FN1; CXCL6; SYK; EEF1D; TNIK; C1QA; SFN; PTEN; TLR1; TLR7; NR2F1; PID1; CD300A; CD3D; PAK2; IL7R; TNFSF12; ARHGAP8; VDR; IL10RA; CCL5; DOCK2; IGHA1; RA…	6715	6710
2.86334e-12	7.40774e-11	GO:0051336	b	4	regulation of hydrolase activity	12; 341; 355; 399; 718; 720; 721; 834; 841; 871; 939; 960; 1236; 1293; 1364; 1474; 1718; 1785; 1794; 1902; 2064; 2192; 2335; 2769; 2810; 2876; 3001; 3082; 3337; 3486; 3932; 4057; 5062; 5118; 5176; 5216; 5270; 5341; 5918; 6195; 6352; 6363; 6375; 6422; 6846; 6850; 7805; 8477; 8743; 9744; 9882; 10105; 10125; 10406; 23603; 10636; 11314; 51291; 5721; 55843; 55803; 23779; 25816; 26472; 29108; 55619; 64…	PPP1R14B; TNFSF10; CCL5; DOCK2; CCR7; LAPTM5; RASGRP1; ARHGAP8; TNFAIP8; DNM2; APOC1; FBLN1; PCOLCE; DOCK10; SERPINE2; GPX1; SERPINA3; MICAL1; FAS; DNAJB1; TBC1D4; CORO1C; XCL2; XCL1; ARHGAP15; C4A; C4B; C3; PYCARD; CST6; ERBB2; CD44; CD27; ACAP1; IGFBP3; RHOH; SERPINF1; LTF; GMIP; HGF; ADAP2; WFDC2; PLEK; COL6A3; GPR65; DHCR24; CD300A; RPS6KA1; RGS14; SFRP1; GZMA; FN1; CASP1; SYK; CLDN4; PSME2; …	1295	1292
4.50731e-12	1.06423e-10	GO:1901700	b	3	response to oxygen-containing compound	150; 154; 249; 353; 695; 811; 834; 841; 939; 948; 968; 1191; 1234; 1236; 1277; 1278; 1290; 1307; 1364; 1366; 1511; 1536; 1591; 1645; 1785; 1902; 2213; 2350; 55022; 2687; 2769; 2861; 2876; 3082; 3162; 3371; 3394; 3587; 3709; 3764; 4057; 4360; 4968; 5176; 5603; 5728; 6319; 6352; 6363; 6372; 6422; 6648; 6659; 6662; 6696; 6928; 6999; 7298; 7351; 7421; 8743; 8992; 9450; 9536; 9882; 10105; 10518; 10626…	MAP4K1; NADK; KCNJ8; IL10RA; CCL5; DNM2; PNPLA3; CD36; ITPR2; SOX9; CCR5; CCR7; S100A14; AKR1C1; GPR37; LY86; HNF1B; MRC1; TNFSF10; TYMS; SCD; TRIM16; TBC1D4; ADRA2A; VDR; MAPK13; PYCARD; STAP1; CXCL6; OGG1; SPP1; CLDN4; CLDN7; TDO2; SOD2; PTGES; FCGR2B; UCP2; CD27; CD68; CYBB; APRT; SFRP1; SERPINF1; LTF; TNC; GGT5; HGF; CLU; COL16A1; CTSG; PPIF; COL5A2; CIB2; CYP24A1; SOX4; CASP1; CCL19; CALR; I…	1592	1591
4.65597e-12	1.13817e-10	GO:0002521	b	4	leukocyte differentiation	101; 399; 695; 841; 864; 912; 914; 915; 925; 939; 940; 1050; 1236; 1436; 1794; 2064; 2124; 2207; 2213; 3394; 3575; 3635; 3930; 3932; 4057; 5293; 6194; 6363; 6422; 6659; 6850; 7305; 729230; 9760; 51176; 54440; 54997; 29760; 55619	IL7R; CD1D; DOCK2; PIK3CD; TOX; RPS6; CCR2; ADAM8; CD2; CCR7; DOCK10; SOX4; FCER1G; LBR; TYROBP; CSF1R; BLNK; ERBB2; CD28; CD27; FCGR2B; CEBPA; RHOH; LTF; CD8A; LEF1; EVI2B; SASH3; SFRP1; INPP5D; SYK; CCL19; IRF8; CASP8; TESC; RUNX3; CD3D; LCK; BTK	523	521
4.68324e-12	1.13817e-10	GO:0032101	b	4	regulation of response to external stimulus	101; 629; 695; 712; 713; 717; 718; 719; 720; 721; 730; 811; 834; 940; 948; 1050; 1191; 1236; 1436; 1902; 2161; 2207; 2213; 2876; 3082; 3514; 4057; 5176; 5270; 5321; 5341; 5603; 5728; 5880; 6352; 6363; 6372; 6375; 6696; 6846; 6850; 7423; 729230; 9450; 9536; 11326; 51284; 347733; 26228; 57402; 90865; 28299; 28908; 29108	IGKV4-1; CCL5; VSIG4; MAPK13; CD36; HGF; CCR2; ADAM8; CCR7; PYCARD; IGKC; PTGES; SERPINE2; LY86; FCER1G; CSF1R; STAP1; S100A14; XCL2; XCL1; C4A; C4B; C3; C2; C7; CD28; RAC2; FCGR2B; CEBPA; SERPINF1; LTF; VEGFB; F12; CLU; PLA2G4A; PLEK; TUBB2B; IGKV1-5; CASP1; SYK; C3AR1; CALR; CXCL6; CFB; C1QB; C1QA; GPX1; PTEN; SPP1; TLR7; CCL19; LPAR1; BTK; IL33	920	919
4.96312e-12	1.88599e-10	GO:0030659	c	4	cytoplasmic vesicle membrane	101; 154; 719; 811; 915; 948; 960; 963; 968; 1536; 1785; 2207; 2209; 2210; 2683; 2841; 3113; 3119; 3120; 3575; 3684; 3689; 3709; 3903; 4074; 4481; 4935; 5880; 6793; 7039; 7096; 7305; 55890; 8992; 9143; 9332; 9725; 10257; 11010; 11151; 11314; 57127; 55686; 23166; 23352; 26002; 26119; 10053; 29881	IL7R; CD53; STAB1; AP1M2; STK10; CD36; GPR18; CORO1A; LAIR1; FCGR1B; FCGR1A; DNM2; MOXD1; GPRC5C; MSR1; TGFA; FCER1G; GPR143; TYROBP; RHBG; HLA-DQB1; HLA-DQB2; B4GALT1; ITGB2; RAC2; GLIPR1; CD44; NPC1L1; MREG; CD68; CYBB; ABCC4; ITPR2; UBR4; TMEM63A; C3AR1; CALR; ADAM8; LDLRAP1; CD163; ADRB2; TLR1; ITGAM; HLA-DPA1; ATP6V0E1; CD300A; CD3D; SYNGR3; M6PR	783	781
5.07976e-12	1.19822e-10	GO:0046903	b	4	secretion	12; 87; 101; 150; 353; 695; 718; 719; 776; 823; 948; 960; 963; 968; 1191; 1511; 1536; 1794; 2207; 2213; 2335; 2683; 3082; 3162; 3684; 3689; 3709; 3903; 3934; 4057; 4069; 4074; 5270; 5293; 5321; 5341; 5880; 6352; 6422; 6507; 6566; 6659; 6696; 6793; 6850; 6928; 7277; 7305; 7351; 7423; 7450; 729230; 9143; 9536; 9601; 9725; 10257; 10493; 10551; 10562; 10874; 11010; 11151; 11314; 80736; 376267; 51192;…	NADK; CD53; CD300A; LAT; LCN2; DOCK2; PIK3CD; STK10; OLFM4; CD36; ITPR2; CCR2; CORO1A; LAIR1; TUBA4A; SLC44A4; UCP2; SERPINE2; FCER1G; SERPINA3; TYROBP; CKLF; AGR2; CCL5; CACNA1D; ADRA2A; LYZ; HNF1B; MICAL1; SOX4; CAPN1; SLC1A3; C3; PYCARD; RAB15; ITGB2; RAC2; GLIPR1; PTGES; CD44; PDIA4; FCGR2B; VAT1; CD68; CYBB; APRT; NMU; LTF; VEGFB; HGF; CLU; PLA2G4A; CTSG; PLEK; UBR4; TMEM63A; ACTN1; SFRP1; F…	1469	1466
6.393e-12	1.43001e-10	GO:0006887	b	3	exocytosis	12; 87; 101; 150; 353; 695; 718; 719; 823; 948; 960; 963; 968; 1191; 1511; 1536; 1794; 2207; 2213; 2335; 2683; 3082; 3162; 3684; 3689; 3903; 3934; 4057; 4069; 5293; 5341; 5880; 6352; 6793; 6850; 7277; 7305; 7423; 7450; 729230; 9143; 9725; 10257; 10493; 10562; 11010; 11151; 11314; 376267; 23352; 27040; 29108; 64780	CD53; LAT; LCN2; DOCK2; STK10; OLFM4; CD36; CCR2; CORO1A; LAIR1; TUBA4A; FCER1G; SERPINA3; TYROBP; CCL5; PIK3CD; ADRA2A; LYZ; MICAL1; CAPN1; C3; PYCARD; RAB15; ITGB2; RAC2; GLIPR1; CD44; FCGR2B; VAT1; CD68; CYBB; APRT; LTF; VEGFB; HGF; CLU; CTSG; PLEK; UBR4; TMEM63A; ACTN1; CD300A; FN1; SYK; C3AR1; SYNGR3; HMOX1; ADAM8; ITGAM; ABCC4; VWF; B4GALT1; BTK	901	898
6.7396e-12	1.43217e-10	GO:0098609	b	3	cell-cell adhesion	87; 101; 399; 864; 912; 914; 939; 940; 960; 1001; 1004; 1236; 1364; 1366; 2064; 2213; 2335; 3109; 3113; 3385; 3575; 3684; 3689; 3693; 3695; 3932; 5062; 5270; 5341; 5880; 6352; 6363; 6375; 6659; 6662; 6793; 6850; 7373; 7805; 729230; 30835; 11126; 11151; 11314; 11326; 79679; 51176; 54440; 4897; 57502; 100133941; 29108	IL7R; CD1D; CCL5; NRCAM; STK10; LAPTM5; CCR2; ITGB2; CD2; CCR7; RAC2; SERPINE2; CD27; XCL1; ICAM3; SOX4; PYCARD; CDH3; CLDN4; VSIG4; CLDN7; ERBB2; CD28; ITGB5; ITGB7; CD44; NLGN4X; FCGR2B; CD24; VTCN1; RHOH; LEF1; PLEK; SASH3; ACTN1; CD300A; FN1; CD209; SYK; CCL19; CORO1A; COL14A1; ADAM8; RUNX3; SOX9; ITGAM; CD160; HLA-DPA1; CDH6; HLA-DMB; LCK; PAK2	871	871
7.37308e-12	1.68949e-10	GO:0046651	b	4	lymphocyte proliferation	695; 912; 940; 1794; 2064; 2213; 3109; 3113; 3575; 3635; 5880; 6194; 6352; 6363; 6375; 6850; 7305; 729230; 30835; 10125; 11151; 11314; 11326; 79679; 51176; 54440; 100133941; 29108	IL7R; CD1D; RASGRP1; CCL5; DOCK2; VSIG4; RPS6; CCR2; CORO1A; TYROBP; XCL1; PYCARD; ERBB2; CD28; RAC2; FCGR2B; CD24; LEF1; SASH3; INPP5D; CD209; SYK; CCL19; VTCN1; HLA-DPA1; CD300A; HLA-DMB; BTK	281	281
8.45149e-12	6.89534e-10	GO:0002526	b	5	acute inflammatory response	12; 101; 629; 695; 712; 713; 717; 718; 719; 720; 721; 730; 1191; 1236; 2161; 2213; 2335; 2683; 3514; 4968; 9332; 9536; 11326; 28299; 28908	IGKV4-1; VSIG4; ADAM8; CCR7; IGKC; OGG1; SERPINA3; C4A; C4B; C3; C2; C7; FCGR2B; B4GALT1; F12; CLU; PTGES; IGKV1-5; FN1; C3AR1; CD163; CFB; C1QB; C1QA; BTK	224	224
9.26793e-12	6.89534e-10	GO:0019724	b	5	B cell mediated immunity	695; 712; 713; 717; 718; 720; 721; 730; 939; 940; 1191; 2207; 2213; 3119; 3493; 3494; 3507; 3514; 3635; 6375; 8741; 100287372; 28299; 28638; 28639; 28908	TNFSF13; IGKV4-1; IGHA2; IGHA1; IGKC; FCER1G; TRBC1; TRBC2; XCL1; HLA-DQB1; C4A; C4B; C3; C2; C7; CD28; CD27; FCGR2B; CLU; IGHM; INPP5D; IGKV1-5; C1QB; C1QA; IGHV3OR16-13; BTK	244	244
9.52103e-12	1.92688e-10	GO:0032943	b	3	mononuclear cell proliferation	695; 912; 940; 1794; 2064; 2213; 3109; 3113; 3575; 3635; 5880; 6194; 6352; 6363; 6375; 6850; 7305; 729230; 30835; 10125; 11151; 11314; 11326; 79679; 51176; 54440; 100133941; 29108	IL7R; CD1D; RASGRP1; CCL5; DOCK2; VSIG4; RPS6; CCR2; CORO1A; TYROBP; XCL1; PYCARD; ERBB2; CD28; RAC2; FCGR2B; CD24; LEF1; SASH3; INPP5D; CD209; SYK; CCL19; VTCN1; HLA-DPA1; CD300A; HLA-DMB; BTK	284	284
1.22694e-11	2.37022e-10	GO:0051239	b	3	regulation of multicellular organismal process	14; 101; 150; 154; 341; 399; 695; 718; 719; 776; 811; 834; 841; 864; 914; 939; 940; 948; 991; 1001; 1050; 1191; 1236; 1277; 1290; 1436; 1536; 1785; 1890; 1902; 2064; 2119; 2124; 2161; 2207; 2213; 2335; 2734; 2810; 2876; 3082; 3113; 3162; 3394; 3575; 3635; 3689; 3709; 3934; 4050; 4057; 4060; 4070; 5062; 5176; 5216; 5270; 5293; 5321; 5341; 5603; 5728; 6319; 6363; 6372; 6375; 6422; 6424; 6648; 6659;…	TRIM16; NRCAM; EPB41L4B; CD36; LAPTM5; VTCN1; APOC1; TYROBP; CACNA1D; ADRA2A; XCL1; CDH3; ERBB2; CD28; SOD2; CD27; CD24; NMU; PLA2G4A; INPP5D; FN1; GLG1; SYK; CXCL6; TNIK; ADAM8; SFN; PTEN; TLR1; TLR7; NR2F1; PAK2; IL7R; TNFSF12; VDR; VSIG4; MAPK13; DNM2; SERPINE2; RUNX3; SCD; THBS2; TACSTD2; PROCR; PSME2; RHOH; VEGFB; ITPR2; PTGES; PLEK; TUBB2B; ETV5; IRF8; HMOX1; CDC20; GPX1; PFN1; GPR171; BTK;…	3158	3155
1.31195e-11	2.42425e-10	GO:0043299	b	3	leukocyte degranulation	12; 101; 353; 695; 718; 719; 823; 948; 960; 963; 968; 1511; 1536; 1794; 2207; 2213; 2683; 3162; 3684; 3689; 3903; 3934; 4057; 4069; 5293; 5880; 6793; 6850; 7305; 729230; 9725; 10493; 10562; 11010; 11151; 11314; 23352; 27040; 29108	CD53; LCN2; DOCK2; STK10; CD36; CCR2; CORO1A; LAIR1; OLFM4; FCER1G; SERPINA3; TYROBP; PIK3CD; LYZ; CAPN1; C3; PYCARD; ITGB2; RAC2; GLIPR1; CD44; FCGR2B; CD68; CYBB; APRT; LTF; CTSG; UBR4; TMEM63A; VAT1; CD300A; SYK; C3AR1; HMOX1; ADAM8; ITGAM; LAT; B4GALT1; BTK	541	539
1.3412e-11	2.06927e-10	GO:0012506	c	3	vesicle membrane	101; 154; 719; 811; 915; 948; 960; 963; 968; 1536; 1785; 2207; 2209; 2210; 2683; 2841; 3113; 3119; 3120; 3575; 3684; 3689; 3709; 3903; 4074; 4481; 4935; 5880; 6793; 7039; 7096; 7305; 55890; 8992; 9143; 9332; 9725; 10257; 11010; 11151; 11314; 57127; 55686; 23166; 23352; 26002; 26119; 10053; 29881	IL7R; CD53; STAB1; AP1M2; STK10; CD36; GPR18; CORO1A; LAIR1; FCGR1B; FCGR1A; DNM2; MOXD1; GPRC5C; MSR1; TGFA; FCER1G; GPR143; TYROBP; RHBG; HLA-DQB1; HLA-DQB2; B4GALT1; ITGB2; RAC2; GLIPR1; CD44; NPC1L1; MREG; CD68; CYBB; ABCC4; ITPR2; UBR4; TMEM63A; C3AR1; CALR; ADAM8; LDLRAP1; CD163; ADRB2; TLR1; ITGAM; HLA-DPA1; ATP6V0E1; CD300A; CD3D; SYNGR3; M6PR	805	803
1.59289e-11	3.54861e-10	GO:0043085	b	4	positive regulation of catalytic activity	101; 150; 154; 355; 776; 834; 841; 991; 1001; 1164; 1191; 1236; 1364; 1436; 1785; 1794; 1902; 1917; 2064; 2192; 2209; 2335; 2769; 3082; 3337; 3489; 3684; 3689; 3932; 4057; 5062; 5118; 5216; 5341; 5728; 6187; 6352; 6363; 6375; 6422; 6846; 6850; 7039; 7164; 7421; 55890; 7805; 8477; 8743; 9744; 9882; 10125; 23603; 10636; 11184; 11314; 51291; 5721; 23043; 347735; 26228; 55615; 55843; 55803; 23779; 27…	MAP4K1; VDR; CCL5; DOCK2; CSF1R; EEF1A2; DNM2; SERINC2; LAPTM5; TNIK; TNFSF10; ARHGAP8; CASP8; FCGR1A; CCR7; PYCARD; FBLN1; DOCK10; GPRC5C; TGFA; PTEN; FAS; DNAJB1; CACNA1D; ADRA2A; STAP1; CORO1C; XCL2; XCL1; ARHGAP15; PCOLCE; PRR5; CDH3; CLDN4; ERBB2; ITGB2; ADAP2; CKS2; PSME2; ACAP1; CD24; GPR65; IGFBP6; LTF; TPD52L1; HGF; CLU; PLEK; CD300A; RGS14; SFRP1; RASGRP1; FN1; CASP1; SYK; CCL19; ADAM8;…	1408	1406
1.67117e-11	1.13032e-09	GO:0050851	b	5	antigen receptor-mediated signaling pathway	695; 915; 940; 1236; 2213; 3113; 3119; 3120; 3493; 3494; 3507; 3514; 3635; 3932; 4068; 5062; 5293; 6850; 7805; 11126; 11314; 5721; 79679; 100287372; 26228; 53347; 27040; 28638; 28639; 29760	IGHA2; IGHA1; LAPTM5; CD28; CCR7; IGKC; UBASH3A; TRBC1; TRBC2; PIK3CD; STAP1; HLA-DQB1; HLA-DQB2; BLNK; SH2D1A; PSME2; FCGR2B; IGHV3OR16-13; LAT; IGHM; INPP5D; SYK; CD160; VTCN1; BTK; HLA-DPA1; CD300A; CD3D; LCK; PAK2	333	333
1.82858e-11	3.2381e-10	GO:0006959	b	3	humoral immune response	629; 712; 713; 717; 718; 719; 720; 721; 730; 940; 1191; 1236; 1511; 2213; 3119; 3493; 3494; 3507; 3514; 3934; 4057; 4068; 4069; 6039; 6372; 10406; 11326; 100287372; 28299; 28638; 28639; 28908; 29760	IGKV4-1; LCN2; IGHA2; VSIG4; IGHA1; CD28; CCR7; IGKC; TRBC1; TRBC2; LYZ; HLA-DQB1; C4A; C4B; C3; C2; C7; BLNK; SH2D1A; RNASE6; FCGR2B; CTSG; LTF; CLU; WFDC2; IGHM; IGKV1-5; CXCL6; C3AR1; CFB; C1QB; C1QA; IGHV3OR16-13	402	401
2.09946e-11	1.30166e-09	GO:0022409	b	5	positive regulation of cell-cell adhesion	101; 399; 864; 912; 939; 940; 960; 1236; 3109; 3113; 3575; 3689; 3932; 5062; 6352; 6363; 6375; 6659; 6850; 729230; 11126; 11151; 51176; 54440; 100133941; 29108; 30835	IL7R; CD1D; CCL5; CD209; CCR2; CORO1A; CCR7; SOX4; ITGB2; XCL1; PYCARD; CD28; CD44; CD27; CD24; RHOH; LEF1; SASH3; SYK; CCL19; ADAM8; RUNX3; CD160; HLA-DPA1; HLA-DMB; LCK; PAK2	273	273
2.20635e-11	4.78242e-10	GO:0022407	b	4	regulation of cell-cell adhesion	101; 399; 864; 912; 939; 940; 960; 1236; 2064; 2213; 3109; 3113; 3575; 3689; 3932; 5062; 5270; 6352; 6363; 6375; 6659; 6850; 7805; 729230; 30835; 11126; 11151; 11314; 11326; 79679; 51176; 54440; 100133941; 29108	IL7R; CD1D; CCL5; VSIG4; LAPTM5; CCR2; ITGB2; CCR7; SERPINE2; CD27; XCL1; SOX4; PYCARD; ERBB2; CD28; CD44; FCGR2B; CD24; VTCN1; RHOH; LEF1; SASH3; CD209; SYK; CCL19; ADAM8; RUNX3; CORO1A; CD160; HLA-DPA1; CD300A; HLA-DMB; LCK; PAK2	427	427
2.21545e-11	1.90775e-10	GO:0019882	b	2	antigen processing and presentation	811; 911; 912; 925; 948; 968; 1236; 1536; 1785; 2207; 2209; 2210; 2213; 3109; 3113; 3119; 3120; 3693; 4689; 6363; 30835; 5721; 50856; 10053; 29108	CD1D; CD1C; NCF4; AP1M2; CCR7; CD36; CD209; FCGR1B; FCGR1A; DNM2; FCER1G; HLA-DQB1; HLA-DQB2; PYCARD; ITGB5; FCGR2B; PSME2; CD68; CYBB; CD8A; CCL19; CALR; CLEC4A; HLA-DPA1; HLA-DMB	234	234
2.30323e-11	1.31815e-09	GO:0010647	b	5	positive regulation of cell communication	101; 150; 154; 355; 718; 811; 834; 841; 939; 940; 948; 960; 1001; 1236; 1277; 1436; 51339; 1902; 1936; 1999; 2064; 2213; 2335; 2810; 2841; 2861; 2876; 3082; 3162; 3486; 3489; 3575; 3587; 3932; 4057; 5062; 5270; 5293; 5728; 5880; 6352; 6363; 6375; 6422; 6424; 6659; 6662; 6696; 6846; 6850; 7039; 7096; 7164; 7305; 7805; 729230; 8477; 8742; 8743; 8859; 9450; 10105; 10125; 10475; 10551; 10626; 10636; …	IL7R; TNFSF12; ARHGAP8; TNFSF10; IL10RA; CCL5; PIK3CD; CD36; GPR18; LAPTM5; CCR2; SOX9; TRIM38; CASP8; CCR7; MAP4K1; PYCARD; ELF3; DACT1; GPR37; LY86; TGFA; GPX1; TYROBP; FAS; TRIM16; CSF1R; ADRA2A; NADK; STAP1; XCL2; XCL1; SERPINE2; CD44; C3; TNFSF12-TNFSF13; CDH3; PRR5; STK19; ERBB2; CD28; RAC2; CD27; NMU; FCGR2B; AGR2; CD24; IGFBP3; GPR65; IGFBP6; LTF; TPD52L1; HGF; SOX4; CD300A; RGS14; SFRP1;…	1780	1779
2.34729e-11	3.99039e-10	GO:0009617	b	3	response to bacterium	249; 718; 721; 834; 841; 912; 948; 968; 1234; 1236; 1511; 2207; 2213; 2687; 2876; 3001; 3394; 3493; 3494; 3507; 3514; 3575; 3587; 3764; 3934; 4057; 4069; 4360; 6039; 6352; 6372; 6648; 6850; 7096; 9450; 9536; 10406; 11126; 100287372; 26228; 23166; 57402; 100133941; 28638; 28639; 29108	IL7R; CD1D; KCNJ8; STAB1; IL10RA; LCN2; IGHA2; IGHA1; CD36; CCR5; CCR7; IGKC; S100A14; LY86; MRC1; FCER1G; WFDC2; TRBC1; TRBC2; CCL5; LYZ; STAP1; C4B; C3; PYCARD; SOD2; RNASE6; FCGR2B; CD68; LTF; GGT5; PTGES; CTSG; IGHM; GZMA; CASP1; SYK; CD160; IRF8; CASP8; GPX1; TLR1; IGHV3OR16-13; CD24; CXCL6; ALPL	734	733
2.79832e-11	5.90592e-10	GO:0023056	b	4	positive regulation of signaling	101; 150; 154; 355; 718; 811; 834; 841; 939; 940; 948; 960; 1001; 1236; 1277; 1436; 51339; 1902; 1936; 1999; 2064; 2213; 2335; 2810; 2841; 2861; 2876; 3082; 3162; 3486; 3489; 3575; 3587; 3932; 4057; 5062; 5270; 5293; 5728; 5880; 6352; 6363; 6375; 6422; 6424; 6659; 6662; 6696; 6846; 6850; 7039; 7096; 7164; 7305; 7805; 729230; 8477; 8742; 8743; 8859; 9450; 10105; 10125; 10475; 10551; 10626; 10636; …	IL7R; TNFSF12; ARHGAP8; TNFSF10; IL10RA; CCL5; PIK3CD; CD36; GPR18; LAPTM5; CCR2; SOX9; TRIM38; CASP8; CCR7; MAP4K1; PYCARD; ELF3; DACT1; GPR37; LY86; TGFA; GPX1; TYROBP; FAS; TRIM16; CSF1R; ADRA2A; NADK; STAP1; XCL2; XCL1; SERPINE2; CD44; C3; TNFSF12-TNFSF13; CDH3; PRR5; STK19; ERBB2; CD28; RAC2; CD27; NMU; FCGR2B; AGR2; CD24; IGFBP3; GPR65; IGFBP6; LTF; TPD52L1; HGF; SOX4; CD300A; RGS14; SFRP1;…	1787	1786
3.00043e-11	6.17011e-10	GO:0002444	b	4	myeloid leukocyte mediated immunity	12; 101; 353; 695; 718; 719; 823; 948; 960; 963; 968; 1511; 1536; 1794; 2207; 2213; 2683; 3162; 3684; 3689; 3903; 3934; 4057; 4069; 5293; 5880; 6372; 6793; 6850; 7305; 729230; 9725; 10493; 10562; 11010; 11314; 23352; 27040; 29108	CD53; LCN2; DOCK2; STK10; CD36; CCR2; LAIR1; OLFM4; FCER1G; SERPINA3; TYROBP; PIK3CD; LYZ; CAPN1; C3; PYCARD; ITGB2; RAC2; GLIPR1; CD44; FCGR2B; CD68; CYBB; APRT; LTF; CTSG; UBR4; TMEM63A; VAT1; CD300A; CXCL6; SYK; C3AR1; HMOX1; ADAM8; ITGAM; LAT; B4GALT1; BTK	556	554
3.21045e-11	1.70613e-09	GO:0070663	b	5	regulation of leukocyte proliferation	695; 912; 940; 1436; 2064; 2213; 3109; 3113; 3635; 5880; 6352; 6363; 6375; 6850; 7305; 729230; 11151; 11314; 11326; 79679; 54440; 90865; 100133941; 29108; 30835	CD1D; CCL5; VSIG4; CD209; CCR2; VTCN1; TYROBP; CSF1R; XCL1; PYCARD; ERBB2; CD28; RAC2; FCGR2B; CD24; IL33; SASH3; INPP5D; SYK; CCL19; CORO1A; HLA-DPA1; CD300A; HLA-DMB; BTK	238	238
3.28251e-11	2.67784e-10	GO:0072376	b	2	protein activation cascade	629; 712; 713; 717; 718; 719; 720; 721; 730; 1191; 2161; 2192; 2335; 3493; 3494; 3507; 3514; 7450; 11326; 100287372; 28299; 28638; 28639; 28908	IGKV4-1; IGHA2; VSIG4; IGHA1; IGKC; FBLN1; TRBC1; TRBC2; C4A; C4B; C3; C2; C7; F12; CLU; IGHM; IGKV1-5; FN1; C3AR1; CFB; C1QB; C1QA; IGHV3OR16-13; VWF	219	219
4.79341e-11	6.4711e-10	GO:0031226	c	3	intrinsic component of plasma membrane	101; 150; 154; 719; 730; 911; 912; 914; 925; 939; 940; 948; 960; 962; 963; 1043; 1234; 1364; 1436; 1536; 1902; 2064; 2124; 2205; 2207; 2209; 2210; 2213; 2346; 2350; 2568; 2687; 2833; 2841; 2861; 3113; 3385; 3684; 3689; 3693; 3695; 3764; 4074; 4360; 4481; 4582; 4689; 6507; 6535; 6566; 6573; 6610; 6768; 7096; 7113; 7305; 55890; 7805; 729230; 8477; 8671; 8742; 8743; 8869; 9332; 10103; 10246; 10544; …	CD52; CD53; CD1D; TNFSF10; CLEC4A; CD1C; NLGN4X; NCF4; NRCAM; CCR2; SLC6A8; FCGR2B; CD36; GPR18; LAPTM5; ST14; ITGB2; CCR5; CD2; SMPD2; STAB1; SLC17A2; PROCR; GPR37; MSR1; MRC1; FCER1G; FCER1A; SLC19A1; TNFSF12; TYROBP; ST3GAL5; RHBG; CSF1R; ADRA2A; CXCR3; TSPAN1; ICAM3; GPRC5C; C7; SLC4A4; TNFSF12-TNFSF13; CLDN4; TMPRSS2; FOLH1; ERBB2; SLC1A3; CD28; ITGB5; CD48; ITGB7; CD44; MUC1; SLCO2B1; CD27;…	1740	1738
7.06309e-11	3.33767e-09	GO:0009967	b	5	positive regulation of signal transduction	101; 150; 154; 355; 718; 811; 834; 841; 939; 940; 948; 960; 1001; 1236; 1277; 1436; 51339; 1902; 1936; 1999; 2064; 2213; 2335; 2810; 2841; 2861; 2876; 3082; 3162; 3486; 3489; 3575; 3587; 3932; 4057; 5062; 5293; 5728; 5880; 6352; 6363; 6375; 6422; 6424; 6659; 6662; 6846; 6850; 7039; 7096; 7164; 7805; 729230; 8477; 8742; 8743; 8859; 9450; 10105; 10125; 10475; 10551; 10626; 11184; 11314; 51284; 5721…	IL7R; TNFSF12; ARHGAP8; TNFSF10; IL10RA; CCL5; PIK3CD; CD36; GPR18; LAPTM5; CCR2; SOX9; TRIM38; CASP8; CCR7; MAP4K1; PYCARD; ELF3; DACT1; GPR37; LY86; TGFA; GPX1; FAS; TRIM16; CSF1R; ADRA2A; STAP1; XCL2; XCL1; SOX4; CD44; C3; TNFSF12-TNFSF13; CDH3; PRR5; STK19; ERBB2; CD28; RAC2; CD27; FCGR2B; AGR2; CD24; IGFBP3; GPR65; IGFBP6; LTF; TPD52L1; HGF; CD300A; SFRP1; RASGRP1; SFRP4; FN1; CASP1; SYK; CC…	1619	1618
7.20496e-11	1.44459e-09	GO:0010941	b	4	regulation of cell death	87; 101; 220; 355; 695; 712; 811; 834; 841; 939; 940; 948; 960; 1191; 1236; 1366; 1436; 1718; 1785; 1902; 1917; 2124; 2213; 2683; 2810; 2861; 2876; 3001; 3082; 3162; 3486; 3575; 3635; 3684; 3689; 3932; 4057; 4582; 4968; 5062; 5176; 5293; 5728; 6134; 6194; 6195; 6352; 6363; 6422; 6424; 6648; 6659; 6662; 6850; 7164; 7305; 7351; 7416; 7805; 8742; 8743; 9833; 10105; 10551; 10562; 11126; 11151; 79228;…	IL7R; TNFSF12; TNFSF10; LAPTM5; CCL5; PIK3CD; EEF1A2; DNM2; FCGR2B; CD36; RPS6; ITGB2; ADAM8; CCR7; CASP8; VDAC1; LEF1; GPR37; ALDH1A3; OLFM4; GPX1; SOX4; MELK; TYROBP; FAS; CSF1R; TNFSF12-TNFSF13; THOC6; MICAL1; PPIF; OGG1; B4GALT1; PYCARD; IVNS1ABP; CLDN7; CD28; SOD2; CORO1A; CD44; MUC1; CD27; AGR2; VTCN1; IGFBP3; TNFAIP8; SERPINF1; LTF; TPD52L1; HGF; CLU; UCP2; EVI2B; PAK2; DHCR24; RPS6KA1; AC…	1652	1652
7.54441e-11	3.33767e-09	GO:0008284	b	5	positive regulation of cell proliferation	150; 811; 823; 912; 940; 991; 1001; 1366; 1436; 2064; 2119; 2335; 2350; 55022; 2683; 3109; 3113; 3162; 3371; 3575; 3918; 4057; 4213; 5293; 5728; 5880; 6194; 6352; 6363; 6375; 6422; 6472; 6659; 6662; 6850; 6909; 7039; 7423; 729230; 8741; 8742; 9760; 10257; 11151; 407977; 51176; 54440; 26119; 100133941; 29108; 30835	IL7R; TNFSF13; CD1D; ABCC4; CCL5; PIK3CD; TOX; TNFSF12-TNFSF13; TBX2; RPS6; CCR2; SOX9; SOX4; TGFA; TNFSF12; CSF1R; ADRA2A; SASH3; XCL1; CAPN1; MEIS3P1; B4GALT1; PYCARD; CDH3; CLDN7; ERBB2; CD28; RAC2; CD24; HLA-DPA1; LTF; TNC; VEGFB; LAMC2; LEF1; SHMT2; SFRP1; ETV5; FN1; CD209; SYK; CCL19; CALR; HMOX1; CDC20; PTEN; CORO1A; PID1; HLA-DMB; LDLRAP1; FOLR2	901	901
7.6264e-11	3.33767e-09	GO:0001819	b	5	positive regulation of cytokine production	101; 150; 718; 719; 834; 841; 914; 940; 948; 1191; 1236; 1436; 2207; 3082; 3113; 3162; 3394; 4050; 4060; 5603; 6363; 6375; 6850; 7096; 7305; 7805; 729230; 10125; 10626; 11126; 51284; 54440; 90865; 29108	RASGRP1; TRIM16; CCR7; CD36; LAPTM5; CCR2; ADAM8; CD2; MAPK13; LUM; FCER1G; TYROBP; CSF1R; ADRA2A; XCL1; C3; PYCARD; CD28; LTB; CD160; IL33; HGF; CLU; SASH3; CASP1; SYK; C3AR1; IRF8; HMOX1; CASP8; TLR1; TLR7; CCL19; HLA-DPA1	447	447
8.18105e-11	1.60029e-09	GO:0030098	b	4	lymphocyte differentiation	101; 399; 695; 864; 912; 914; 915; 925; 939; 940; 1236; 1794; 2064; 2207; 2213; 3575; 3635; 3932; 5293; 6194; 6363; 6422; 6659; 6850; 729230; 9760; 51176; 54440; 29760; 55619	IL7R; CD1D; DOCK2; TOX; RPS6; CCR2; CD2; CCR7; DOCK10; SOX4; FCER1G; PIK3CD; BLNK; ERBB2; CD28; CD27; FCGR2B; RHOH; CD8A; LEF1; SASH3; SFRP1; INPP5D; SYK; CCL19; ADAM8; RUNX3; CD3D; LCK; BTK	355	355
8.41076e-11	1.37484e-09	GO:0030595	b	3	leukocyte chemotaxis	101; 719; 811; 1234; 1236; 1436; 2207; 2350; 2833; 3689; 5293; 5880; 6352; 6363; 6372; 6375; 6846; 6850; 7423; 729230; 11151; 51192; 26228; 57402	CCL5; PIK3CD; CCR2; CORO1A; CCR5; CCR7; S100A14; FCER1G; CSF1R; STAP1; CXCR3; XCL2; XCL1; ITGB2; RAC2; VEGFB; CKLF; CXCL6; SYK; C3AR1; CALR; ADAM8; CCL19; FOLR2	229	229
8.75894e-11	1.37872e-09	GO:0032879	b	3	regulation of localization	14; 87; 101; 150; 154; 341; 399; 717; 718; 719; 720; 721; 776; 811; 823; 841; 948; 1001; 1191; 1234; 1236; 1277; 1364; 1366; 1436; 1536; 1785; 1794; 1902; 2064; 2192; 2207; 2213; 2335; 55022; 2810; 2833; 3082; 3162; 3486; 3684; 3689; 3709; 3764; 3918; 3932; 3936; 4070; 4316; 4481; 5176; 5216; 5270; 5293; 5321; 5652; 5728; 5880; 6352; 6363; 6375; 6422; 6424; 6566; 6648; 6659; 6662; 6696; 6793; 684…	NADK; STK10; EPB41L4B; CD36; APOC1; FBLN1; S100A14; MSR1; TYROBP; CACNA1D; ADRA2A; XCL2; XCL1; CAPN1; CDH3; ERBB2; SOD2; NMU; PLA2G4A; FN1; SYK; ADAM8; SFN; PTEN; PID1; CD300A; TRIM38; CCL5; DOCK2; OLFM4; DNM2; SERPINE2; C4A; C4B; TACSTD2; CLDN4; CLDN7; IGFBP3; RHOH; VEGFB; ITPR2; PTGES; TUBB2B; HMOX1; PFN1; ITGAM; LCK; NUTF2; PIK3CD; LAMC2; CCR2; CCR5; CCR7; VDAC1; DOCK10; LCP1; FCER1G; MICAL1; …	2686	2684
1.03429e-10	8.01576e-10	GO:0007165	b	2	signal transduction	101; 150; 154; 355; 399; 695; 718; 719; 776; 811; 823; 834; 841; 914; 915; 925; 939; 940; 948; 960; 963; 1001; 1004; 1050; 1191; 1234; 1236; 1277; 1278; 1307; 1436; 1536; 1591; 1785; 1794; 1890; 1902; 1936; 1999; 2064; 2192; 2205; 2207; 2209; 2210; 2213; 2331; 2335; 55022; 2568; 2591; 2734; 2769; 2810; 2833; 2841; 2861; 2876; 3082; 3113; 3119; 3120; 3162; 3385; 3394; 3486; 3489; 3493; 3494; 3507;…	IGKV4-1; STK19; LAPTM5; TRIM16; CD36; PRR5; GLG1; VTCN1; FCGR1B; FCGR1A; PITPNM1; IGKC; S100A14; GPR37; TYROBP; CACNA1D; ADRA2A; XCL2; XCL1; MICAL1; CAPN1; CDH3; CDH6; ERBB2; CD28; SOD2; MUC1; CD27; CD24; SFRP1; GMIP; TBX2; INPP5D; IGKV1-5; FN1; CXCL6; SYK; EEF1D; TNIK; ADAM8; SFN; PTEN; TLR1; TLR7; NR2F1; PID1; CD300A; CD3D; PAK2; IL7R; TNFSF12; ARHGAP8; VDR; IL10RA; CCL5; DOCK2; IGHA1; RASSF4; …	6210	6205
1.04562e-10	1.99663e-09	GO:0002275	b	4	myeloid cell activation involved in immune response	12; 101; 353; 695; 718; 719; 823; 948; 960; 963; 968; 1511; 1536; 1794; 2207; 2683; 3162; 3684; 3689; 3903; 3934; 4057; 4069; 5293; 5880; 6793; 6850; 7305; 729230; 9725; 10493; 10562; 11010; 11314; 23352; 90865; 27040; 29108	CD53; LCN2; DOCK2; STK10; CD36; CCR2; LAIR1; OLFM4; FCER1G; SERPINA3; TYROBP; PIK3CD; LYZ; CAPN1; C3; PYCARD; ITGB2; RAC2; GLIPR1; CD44; CD68; CYBB; APRT; LTF; CTSG; UBR4; TMEM63A; VAT1; CD300A; SYK; C3AR1; HMOX1; ADAM8; ITGAM; LAT; B4GALT1; BTK; IL33	554	552
1.19199e-10	1.58535e-08	GO:0005102	m	3	signaling receptor binding	87; 150; 718; 811; 841; 914; 925; 948; 1191; 1307; 1785; 1794; 1890; 2064; 2335; 2734; 2769; 3082; 3385; 3489; 3493; 3494; 3507; 3514; 3684; 3689; 3693; 3695; 3764; 3918; 3932; 3936; 4050; 5270; 5728; 6503; 6352; 6363; 6372; 6375; 6422; 6696; 6846; 6850; 7039; 7045; 7096; 7305; 7421; 7423; 7450; 729230; 8741; 8742; 8743; 9235; 9454; 9600; 10551; 10874; 11126; 79679; 407977; 100287372; 51176; 5119…	TNFSF13; TNFSF12; VDR; CCL5; DOCK2; AGR2; IGHA1; CD36; TNFSF12-TNFSF13; GLG1; CCR2; TNFSF10; CD2; DNM2; PYCARD; IGKC; LEF1; LCP1; SERPINE2; TGFA; TRBC1; TRBC2; XCL2; TYROBP; S100A14; ADRA2A; SLA; IGHA2; XCL1; TLR1; ICAM3; C3; PITPNM1; HOMER3; BLNK; ERBB2; ITGB2; ITGB5; ITGB7; NLGN4X; STAP1; VTCN1; LTB; NMU; IGFBP6; IL33; VEGFB; HGF; CLU; COL16A1; CKLF; IGHM; ACTN1; SFRP1; FN1; CXCL6; SYK; CCL19; …	1670	1670
1.44548e-10	5.68794e-09	GO:0010942	b	5	positive regulation of cell death	101; 220; 355; 712; 834; 841; 948; 1191; 1785; 1902; 1917; 2213; 2683; 2810; 3001; 3162; 3486; 3635; 3684; 3689; 3932; 5062; 5293; 5728; 6194; 6352; 6422; 6424; 6648; 6659; 6850; 7164; 7305; 7351; 7805; 8742; 8743; 9833; 10105; 11126; 407977; 25816; 29108	TNFSF12; TNFSF10; LAPTM5; CCL5; EEF1A2; CD36; RPS6; C1QA; DNM2; ADAM8; SOX4; ALDH1A3; MELK; TYROBP; FAS; PIK3CD; TNFSF12-TNFSF13; B4GALT1; PYCARD; ITGB2; SOD2; FCGR2B; IGFBP3; TPD52L1; CLU; UCP2; TNFAIP8; SFRP1; INPP5D; GZMA; SFRP4; CASP1; SYK; CD160; HMOX1; CASP8; SFN; PTEN; ITGAM; PPIF; LPAR1; LCK; PAK2	691	691
1.45257e-10	5.68794e-09	GO:0051246	b	5	regulation of protein metabolic process	12; 101; 150; 154; 355; 629; 712; 713; 717; 718; 719; 720; 721; 730; 811; 834; 841; 871; 939; 940; 948; 960; 991; 1050; 1164; 1191; 1236; 1293; 1364; 1436; 1474; 51339; 1718; 1902; 1917; 2064; 2161; 2192; 2209; 2213; 2335; 55022; 2734; 2810; 2861; 2876; 3082; 3486; 3489; 3514; 3689; 3932; 4057; 4582; 4904; 5062; 5118; 5176; 5270; 5728; 5880; 5918; 6134; 6187; 6195; 6352; 6363; 6375; 6422; 6472; 6…	CD36; PRR5; LAPTM5; FCGR1A; FBLN1; GPR37; ADRA2A; XCL2; XCL1; ERBB2; CD28; MUC1; CD27; CD24; RPL10; SHMT2; IGKV1-5; FN1; GLG1; SYK; PPP1R14B; C1QB; C1QA; SFN; PTEN; TLR7; CCL19; PID1; CD300A; YBX1; PAK2; TNFSF12; TNFSF10; CCL5; VSIG4; ARHGAP8; ADAM8; IGKC; SERPINE2; TGFA; C4A; C4B; PCOLCE; CLDN4; PSME2; IGFBP3; IGFBP6; VEGFB; F12; WFDC2; RPS6KA1; TNFAIP8; CDC20; GPX1; LCK; IGKV4-1; TNIK; RASGRP1;…	2861	2857
1.62806e-10	2.47117e-09	GO:0044093	b	3	positive regulation of molecular function	101; 150; 154; 355; 695; 776; 834; 841; 948; 991; 1001; 1164; 1191; 1236; 1364; 1436; 1785; 1794; 1902; 1917; 2064; 2192; 2209; 2335; 2769; 3082; 3337; 3489; 3684; 3689; 3932; 4057; 5062; 5118; 5216; 5341; 5728; 6187; 6352; 6363; 6375; 6422; 6846; 6850; 7039; 7164; 7421; 55890; 7805; 729230; 8477; 8743; 9143; 9744; 9882; 10125; 51339; 10418; 10475; 23603; 10636; 11184; 11314; 51291; 5721; 23043; …	MAP4K1; ARHGAP8; VDR; CCL5; DOCK2; CSF1R; EEF1A2; DNM2; CD36; SERINC2; LAPTM5; CCR2; TNFSF10; TRIM38; CASP8; FCGR1A; CCR7; PYCARD; FBLN1; TESC; DACT1; GPRC5C; TGFA; PTEN; FAS; DNAJB1; CACNA1D; ADRA2A; STAP1; CORO1C; XCL2; XCL1; ARHGAP15; DOCK10; PCOLCE; PRR5; CDH3; CLDN4; ERBB2; SPON1; ITGB2; ADAP2; CKS2; PSME2; ACAP1; CD24; GPR65; IGFBP6; LTF; TPD52L1; HGF; CLU; PLEK; PAK2; CD300A; RGS14; SFRP1;…	1751	1749
1.97063e-10	1.45451e-09	GO:0065009	b	2	regulation of molecular function	12; 101; 150; 154; 241; 341; 355; 399; 695; 718; 720; 721; 776; 823; 834; 841; 871; 939; 948; 960; 991; 1001; 1050; 1164; 1191; 1236; 1293; 1364; 1436; 1474; 1718; 1785; 1794; 1902; 1917; 1936; 2064; 2192; 2209; 2213; 2335; 2769; 2810; 2876; 3001; 3082; 3162; 3337; 3486; 3489; 3684; 3689; 3932; 4057; 4689; 5062; 5118; 5176; 5216; 5270; 5341; 5728; 5880; 5918; 6187; 6195; 6352; 6363; 6375; 6422; 6…	CD36; LAPTM5; FCGR1A; APOC1; FBLN1; DENND2D; CACNA1D; ADRA2A; XCL2; XCL1; CAPN1; CDH3; ERBB2; CD27; CD24; GMIP; FN1; SYK; PPP1R14B; EEF1D; TNIK; ADAM8; SFN; PTEN; ARHGAP15; LAT; CD300A; PAK2; ARHGAP8; VDR; CCL5; DOCK2; SERINC2; TRIM38; DNM2; SERPINE2; TGFA; DOCK10; C4A; C4B; PCOLCE; CLDN4; PSME2; IGFBP3; RHOH; IGFBP6; WFDC2; PLEK; RPS6KA1; GZMA; HMOX1; CDC20; GPX1; PFN1; ITGAM; LCK; BTK; NCF4; TB…	3142	3138
2.20103e-10	3.22565e-09	GO:0097529	b	3	myeloid leukocyte migration	101; 399; 719; 1236; 1436; 2207; 2350; 3689; 5293; 5880; 6352; 6363; 6372; 6375; 6846; 6850; 7423; 729230; 10562; 11314; 51192; 26228; 57402	CCL5; PIK3CD; CCR7; CCR2; OLFM4; S100A14; FCER1G; CSF1R; XCL1; XCL2; STAP1; ITGB2; RAC2; RHOH; VEGFB; CKLF; CXCL6; SYK; C3AR1; ADAM8; CCL19; CD300A; FOLR2	220	220
2.41048e-10	8.967e-09	GO:0002699	b	5	positive regulation of immune effector process	695; 718; 911; 912; 940; 948; 3109; 3162; 3684; 3689; 4068; 5880; 6363; 6375; 6850; 7805; 729230; 8741; 10125; 11126; 11314; 54440; 90865	TNFSF13; CD1D; RASGRP1; CD1C; SH2D1A; CD36; LAPTM5; CCR2; ITGB2; XCL1; C3; CD28; RAC2; IL33; SASH3; SYK; CCL19; HMOX1; ITGAM; CD160; CD300A; HLA-DMB; BTK	221	221
2.41055e-10	2.27663e-09	GO:0012505	c	2	endomembrane system	12; 87; 101; 154; 241; 341; 353; 381; 633; 718; 719; 720; 721; 811; 823; 871; 911; 912; 948; 960; 963; 968; 1191; 1234; 1277; 1278; 1290; 1293; 1307; 1359; 1462; 1511; 1536; 1718; 1785; 1794; 1902; 1936; 1999; 2064; 2161; 2207; 2209; 2210; 2328; 2331; 2335; 2590; 2591; 2683; 2734; 2861; 3082; 3109; 3113; 3119; 3120; 3162; 3371; 3486; 3489; 3684; 3689; 3709; 3903; 3930; 3934; 4057; 4060; 4069; 407…	AP1M2; THBS2; STK10; BGN; GLG1; FCGR1B; FCGR1A; APOC1; PITPNM1; GPR37; MRC1; LBR; DHRS9; TYROBP; LYZ; CAPN1; NUP210; ERBB2; FMO3; MUC1; CTSG; APRT; RPL10; CD36; OSBPL3; MS4A4A; UBR4; VAT1; FN1; LAPTM5; EEF1D; ADAM8; TLR1; TLR7; LAT; CD300A; YBX1; MAL; CD1D; RASGRP1; CD1C; DOCK2; RPL4; OLFM4; LAIR1; DNM2; SERPINE2; TGFA; PLEKHJ1; CPA3; TRAF3IP3; F12; PNPLA3; TKT; HLA-DQB1; C4A; C4B; HLA-DQB2; B4GA…	4636	4630
2.56805e-10	9.09825e-09	GO:0031349	b	5	positive regulation of defense response	101; 695; 718; 841; 912; 940; 948; 1050; 1236; 2161; 2207; 3385; 3684; 3689; 4057; 4068; 4582; 5062; 5603; 6352; 6850; 7096; 7305; 729230; 10125; 10462; 11126; 11314; 51284; 5721; 50856; 26228; 57402; 90865; 29108; 30835	CLEC10A; CD1D; RASGRP1; CCL5; SH2D1A; CD36; CD209; CCR2; ITGB2; ADAM8; MAPK13; S100A14; CCR7; CEBPA; TYROBP; TLR7; STAP1; ICAM3; C3; PYCARD; ITGAM; CD28; CLEC4A; MUC1; PSME2; FCER1G; LTF; F12; SYK; CD160; CASP8; TLR1; BTK; CD300A; PAK2; IL33	518	518
2.63335e-10	4.91149e-09	GO:0060326	b	4	cell chemotaxis	101; 719; 811; 1234; 1236; 1436; 1902; 2207; 2350; 2833; 3082; 3689; 5293; 5880; 6352; 6363; 6372; 6375; 6846; 6850; 7423; 729230; 11151; 51176; 51192; 26228; 57402	CCL5; PIK3CD; CCR2; CORO1A; CCR5; CCR7; S100A14; FCER1G; CSF1R; STAP1; CXCR3; XCL2; XCL1; ITGB2; RAC2; VEGFB; HGF; LEF1; CKLF; CXCL6; SYK; C3AR1; CALR; ADAM8; CCL19; LPAR1; FOLR2	305	305
2.84662e-10	5.18862e-09	GO:0097530	b	4	granulocyte migration	101; 399; 719; 1236; 1436; 2207; 3689; 5293; 5880; 6352; 6363; 6372; 6375; 6846; 6850; 10562; 11314; 51192; 57402	OLFM4; FCER1G; ITGB2; RAC2; CCL5; SYK; C3AR1; CXCL6; CSF1R; ADAM8; PIK3CD; XCL2; XCL1; RHOH; CCR7; CD300A; CKLF; S100A14; CCL19	149	149
2.91185e-10	2.05153e-09	GO:0008219	b	2	cell death	87; 101; 220; 355; 695; 712; 811; 823; 834; 841; 914; 939; 940; 948; 960; 1191; 1236; 1366; 1436; 1718; 1785; 1902; 1917; 2124; 2213; 2683; 2810; 2833; 2861; 2876; 3001; 3082; 3162; 3486; 3575; 3635; 3684; 3689; 3855; 3932; 3934; 4057; 4118; 4582; 4968; 5062; 5176; 5293; 5493; 5652; 5728; 6134; 6194; 6195; 6352; 6363; 6422; 6424; 6648; 6659; 6662; 6768; 6850; 7164; 7305; 7351; 7416; 7805; 8477; 8…	CD36; LAPTM5; VTCN1; S100A14; GPR37; TYROBP; PIK3CD; MICAL1; CAPN1; CD28; SOD2; MUC1; CD27; CD24; RPL10; THOC6; INPP5D; SYK; ADAM8; SFN; PTEN; MAL; PAK2; IL7R; TNFSF12; TNFSF10; CCL5; OLFM4; ST14; C1QA; DNM2; OGG1; B4GALT1; CLDN7; IGFBP3; RPS6KA1; GZMA; HMOX1; GPX1; MELK; ITGAM; LCK; BTK; RPS6; DYRK2; KRT7; CD2; CCR7; VDAC1; CSF1R; GPR65; SERPINF1; LTF; TPD52L1; CLU; LEF1; TNFAIP8; SFRP1; SFRP4; …	2192	2191
3.30273e-10	5.88619e-09	GO:0002685	b	4	regulation of leukocyte migration	101; 399; 719; 811; 1236; 1436; 2833; 3162; 5880; 6352; 6363; 6375; 6793; 6846; 7423; 729230; 10562; 11314; 26228; 57402; 90865; 29108	CCL5; STK10; CCR7; CCR2; OLFM4; S100A14; CSF1R; XCL1; CXCR3; XCL2; STAP1; PYCARD; RAC2; RHOH; IL33; VEGFB; C3AR1; CALR; HMOX1; ADAM8; CCL19; CD300A	205	205
3.41031e-10	2.29825e-09	GO:0006928	b	2	movement of cell or subcellular component	14; 87; 101; 150; 399; 719; 776; 811; 914; 960; 962; 1234; 1236; 1277; 1278; 1364; 1366; 1436; 1902; 2064; 2192; 2207; 2335; 2350; 2683; 2734; 2833; 2876; 3082; 3162; 3486; 3489; 3493; 3494; 3507; 3514; 3635; 3684; 3689; 3693; 3695; 3764; 3918; 3932; 3936; 4070; 4316; 5176; 5216; 5270; 5293; 5728; 5880; 6352; 6363; 6372; 6375; 6422; 6566; 6648; 6662; 6793; 6846; 6850; 7423; 7456; 729230; 8742; 23…	NRCAM; STK10; EPB41L4B; GLG1; FBLN1; S100A14; CACNA1D; ADRA2A; XCL2; XCL1; ERBB2; SOD2; CD24; B4GALT1; INPP5D; IGKV1-5; FN1; CXCL6; SYK; ADAM8; PTEN; CD300A; TNFSF12; CCL5; IGHA2; IGHA1; ITGB5; IGKC; SERPINE2; OLFM4; TACSTD2; CLDN4; CLDN7; IGFBP3; RHOH; IGFBP6; VEGFB; LAMC2; CKLF; TUBB2B; HMOX1; GPX1; PFN1; ITGAM; LCK; IGKV4-1; PIK3CD; CCR2; CCR5; CD2; CCR7; DOCK10; FCER1G; CSF1R; STAP1; AAMP; SE…	2164	2162
3.6241e-10	1.2256e-08	GO:0050727	b	5	regulation of inflammatory response	101; 629; 695; 712; 713; 717; 718; 719; 720; 721; 730; 834; 940; 1050; 1191; 1236; 2161; 2213; 2876; 3082; 3514; 5176; 5603; 6352; 6375; 729230; 9536; 11326; 51284; 26228; 90865; 28299; 28908; 29108	IGKV4-1; CCL5; VSIG4; MAPK13; F12; CCR2; ADAM8; CCR7; IGKC; CEBPA; STAP1; XCL1; C4A; C4B; C3; C2; C7; CD28; FCGR2B; SERPINF1; IL33; PYCARD; HGF; CLU; PTGES; IGKV1-5; CASP1; C3AR1; CFB; C1QB; C1QA; GPX1; TLR7; BTK	474	474
3.68822e-10	2.38198e-09	GO:0051716	b	2	cellular response to stimulus	101; 150; 154; 241; 249; 353; 355; 399; 695; 718; 719; 776; 811; 823; 834; 841; 914; 915; 925; 939; 940; 948; 960; 963; 968; 1001; 1004; 1050; 1191; 1234; 1236; 1277; 1278; 1290; 1307; 1436; 1511; 1536; 1591; 1645; 1785; 1794; 1890; 1902; 1936; 1999; 2064; 2119; 2192; 2205; 2207; 2209; 2210; 2213; 2328; 2331; 2335; 2350; 55022; 2568; 2591; 2734; 2769; 2810; 2833; 2841; 2861; 2876; 3082; 3113; 311…	IGKV4-1; TNFSF10; LAPTM5; TRIM16; CD36; PRR5; GLG1; STK19; FCGR1B; FCGR1A; PITPNM1; IGKC; S100A14; GPR37; MRC1; TYROBP; CACNA1D; ADRA2A; XCL2; XCL1; MICAL1; CAPN1; CDH3; NUP210; VTCN1; CDH6; ERBB2; FMO3; CD28; SOD2; MUC1; CD27; CTSG; APRT; SFRP1; GMIP; PLA2G4A; TBX2; INPP5D; IGKV1-5; FN1; CXCL6; SYK; EEF1D; TNIK; ADAM8; TBC1D4; SFN; PTEN; TLR1; TLR7; NR2F1; PID1; CD300A; CD3D; PAK2; IL7R; TNFSF12…	7661	7653
3.96347e-10	6.91022e-09	GO:0051094	b	4	positive regulation of developmental process	101; 154; 399; 695; 718; 719; 811; 841; 864; 939; 940; 948; 963; 991; 1050; 1277; 1536; 1785; 1902; 2119; 2124; 2335; 2810; 3082; 3162; 3486; 3575; 3635; 3689; 4057; 4070; 4481; 5176; 5270; 5293; 5728; 6195; 6363; 6422; 6424; 6648; 6659; 6662; 6850; 6909; 7305; 7421; 7423; 729230; 8741; 8742; 9760; 23603; 10551; 10562; 10626; 10636; 407977; 51176; 347733; 54440; 54997; 4897; 100133941	IL7R; CD53; TOX; VDR; TNFSF12; NRCAM; AGR2; OLFM4; CD36; TBX2; CORO1C; CCR2; ITGB2; CASP8; DNM2; TESC; SERPINE2; MSR1; CEBPA; PTEN; TYROBP; TRIM16; PIK3CD; TNFSF12-TNFSF13; SOX4; C3; CD28; SOD2; TNFSF13; CD27; CCL19; CYBB; IGFBP3; RHOH; SERPINF1; LTF; VEGFB; HGF; INPP5D; LEF1; EVI2B; SASH3; TUBB2B; RPS6KA1; RGS14; SFRP1; ETV5; SFRP4; FN1; SYK; C3AR1; CALR; TACSTD2; HMOX1; ADAM8; CDC20; SFN; RUNX3…	1349	1349
5.07955e-10	6.09546e-09	GO:0005737	c	3	cytoplasm	12; 14; 53; 87; 101; 125; 126; 150; 154; 219; 220; 241; 341; 353; 355; 381; 399; 65993; 633; 695; 718; 719; 720; 721; 776; 811; 822; 823; 834; 841; 864; 871; 911; 912; 915; 940; 948; 960; 963; 968; 991; 1001; 1191; 1234; 1236; 1277; 1278; 1290; 1293; 1307; 1359; 1462; 1511; 1536; 1591; 1645; 1718; 1785; 1794; 1890; 1902; 1917; 1936; 1973; 1999; 2064; 2161; 2207; 2209; 2210; 2328; 2331; 2335; 2346…	NADK; ZNF638; LAPTM5; TRIM16; AP1M2; STK10; EPB41L4B; BGN; TNFSF12-TNFSF13; GLG1; FCGR1B; FCGR1A; APOC1; PITPNM1; S100A14; GPR37; MSR1; MMP11; MRC1; OGDH; LBR; TUBA3D; DENND2D; DHRS9; TYROBP; PRR5; CACNA1D; ADRA2A; LYZ; MICAL1; STAP1; MARCKS; MEMO1; FMOD; HOMER3; CDH3; NUP210; BLNK; ERBB2; FMO3; CD28; SOD2; RNASE6; MUC1; CTSG; APRT; SFRP1; RPL10; CD36; GMIP; LAT; OSBPL3; MS4A4A; PNO1; SHMT2; UBR4…	11920	11899
5.51504e-10	9.41078e-09	GO:0036230	b	4	granulocyte activation	12; 101; 353; 718; 719; 823; 948; 960; 963; 968; 1511; 1536; 1794; 2207; 2213; 2683; 3684; 3689; 3903; 3934; 4057; 4069; 6352; 6372; 6793; 6850; 7305; 729230; 9725; 10493; 10562; 11010; 11314; 23352; 29108	CD53; LCN2; DOCK2; STK10; CD36; CCR2; LAIR1; OLFM4; FCER1G; SERPINA3; TYROBP; CCL5; LYZ; CAPN1; C3; PYCARD; ITGB2; GLIPR1; CD44; FCGR2B; CD68; CYBB; APRT; LTF; CTSG; UBR4; TMEM63A; VAT1; CD300A; CXCL6; SYK; C3AR1; ADAM8; ITGAM; B4GALT1	509	507
6.96425e-10	1.16361e-08	GO:2000145	b	4	regulation of cell motility	14; 101; 150; 399; 719; 811; 1236; 1277; 1364; 1366; 1436; 1902; 2064; 2192; 2335; 2833; 3082; 3162; 3486; 3918; 4070; 4316; 5176; 5216; 5270; 5293; 5728; 5880; 6352; 6363; 6375; 6422; 6648; 6662; 6793; 6846; 7423; 729230; 23603; 10562; 11151; 11314; 51072; 51176; 26228; 54566; 57402; 90865; 29108; 55619	CD300A; CCL5; PIK3CD; STK10; OLFM4; EPB41L4B; HGF; CCR2; SOX9; CCR7; SOD2; FBLN1; DOCK10; S100A14; SERPINE2; PTEN; CSF1R; ADRA2A; CXCR3; XCL2; XCL1; AAMP; TACSTD2; PYCARD; CLDN4; CLDN7; ERBB2; RAC2; STAP1; CCL19; IGFBP3; RHOH; SERPINF1; IL33; VEGFB; LAMC2; LEF1; MEMO1; SFRP1; FN1; CORO1C; C3AR1; CALR; HMOX1; ADAM8; PFN1; CORO1A; COL1A1; MMP7; LPAR1	930	930
7.93448e-10	1.29866e-08	GO:0051604	b	4	protein maturation	101; 629; 712; 713; 717; 718; 719; 720; 721; 730; 811; 834; 841; 871; 1191; 1359; 1511; 2161; 2590; 2734; 3514; 5270; 6659; 7113; 10418; 11326; 54997; 56649; 28299; 28908; 29108	IGKV4-1; VSIG4; GLG1; CASP8; IGKC; ADAM8; SERPINE2; CPA3; C4A; C4B; C3; C2; C7; SPON1; TMPRSS2; TMPRSS4; CTSG; PYCARD; F12; CLU; GALNT2; IGKV1-5; SOX4; CASP1; C3AR1; CALR; CFB; C1QB; C1QA; TESC; SERPINH1	414	414
9.01671e-10	4.68869e-08	GO:0000323	c	5	lytic vacuole	12; 53; 101; 154; 633; 718; 719; 823; 911; 912; 968; 1462; 1511; 1917; 2331; 2683; 3109; 3113; 3119; 3120; 3423; 4060; 4069; 4074; 4689; 4935; 6039; 6948; 7805; 9725; 10053; 10103; 10246; 10493; 10562; 11010; 51284; 80342; 83985; 55686; 27346; 29108	CD1D; CD1C; ACP2; NCF4; AP1M2; EEF1A2; VCAN; IDS; BGN; SPNS1; LAPTM5; SLC17A2; OLFM4; LUM; TRAF3IP3; SERPINA3; GPR143; GLIPR1; LYZ; HLA-DQB1; FMOD; HLA-DQB2; B4GALT1; PYCARD; TMEM97; CAPN1; RNASE6; MREG; CD68; C3; TSPAN1; CTSG; TMEM63A; VAT1; C3AR1; ADAM8; TCN2; ADRB2; TLR7; HLA-DPA1; HLA-DMB; M6PR	705	705
1.25935e-09	4.07372e-08	GO:0043067	b	5	regulation of programmed cell death	87; 101; 220; 355; 695; 811; 834; 841; 939; 940; 960; 1191; 1236; 1366; 1436; 1718; 1785; 1902; 1917; 2124; 2683; 2810; 2876; 3001; 3082; 3162; 3486; 3575; 3635; 3684; 3932; 4057; 4582; 4968; 5062; 5293; 5728; 6134; 6194; 6195; 6352; 6363; 6422; 6424; 6648; 6659; 6662; 6850; 7164; 7305; 7351; 7416; 7805; 8742; 8743; 9833; 10105; 10562; 10625; 11126; 11151; 79228; 79679; 407977; 51176; 25816; 2910…	IL7R; TNFSF12; TNFSF10; LAPTM5; CCL5; PIK3CD; EEF1A2; DNM2; RPS6; SOX9; CASP8; CCR7; VDAC1; LEF1; OGG1; ALDH1A3; OLFM4; GPX1; MELK; TYROBP; FAS; CSF1R; TNFSF12-TNFSF13; THOC6; MICAL1; SOX4; B4GALT1; PYCARD; IVNS1ABP; CLDN7; CD28; SOD2; CD44; MUC1; CD27; VTCN1; IGFBP3; TNFAIP8; RPL10; LTF; TPD52L1; HGF; CLU; UCP2; EVI2B; PAK2; DHCR24; RPS6KA1; ACTN1; SFRP1; INPP5D; GZMA; SFRP4; CASP1; SYK; CCL19; …	1521	1521
1.35542e-09	3.86294e-08	GO:0005887	c	4	integral component of plasma membrane	101; 150; 154; 719; 730; 911; 912; 914; 925; 939; 940; 948; 960; 963; 1234; 1364; 1436; 1536; 1902; 2064; 2124; 2205; 2207; 2209; 2210; 2213; 2346; 2568; 2833; 2841; 2861; 3113; 3385; 3684; 3689; 3693; 3695; 3764; 4074; 4360; 4481; 4582; 4689; 6507; 6535; 6566; 6573; 6610; 6768; 7096; 7113; 7305; 55890; 7805; 729230; 8477; 8671; 8742; 8743; 8869; 9332; 10103; 10246; 10544; 11309; 407977; 57127; 5…	CD53; CD1D; TNFSF10; CLEC4A; CD1C; NCF4; NRCAM; CCR2; SLC6A8; FCGR2B; CD36; GPR18; LAPTM5; ST14; ITGB2; CCR5; CD2; SMPD2; STAB1; SLC17A2; PROCR; GPR37; MSR1; MRC1; FCER1G; FCER1A; SLC19A1; TNFSF12; TYROBP; ST3GAL5; RHBG; CSF1R; ADRA2A; CXCR3; TSPAN1; ICAM3; GPRC5C; C7; TNFSF12-TNFSF13; CLDN4; TMPRSS2; FOLH1; ERBB2; SLC1A3; CD28; ITGB5; ITGB7; CD44; MUC1; NLGN4X; CD27; CYBB; GPR65; M6PR; CD8A; EVI…	1661	1659
1.53629e-09	2.4642e-08	GO:0051270	b	4	regulation of cellular component movement	14; 87; 101; 150; 399; 719; 811; 1236; 1277; 1364; 1366; 1436; 1902; 2064; 2192; 2335; 2833; 3082; 3162; 3486; 3918; 4070; 4316; 5176; 5216; 5270; 5293; 5728; 5880; 6352; 6363; 6375; 6422; 6648; 6662; 6793; 6846; 7423; 729230; 23603; 10562; 11151; 11314; 51072; 51176; 347733; 26228; 54566; 57402; 90865; 29108; 55619	CD300A; CCL5; PIK3CD; STK10; OLFM4; EPB41L4B; LAMC2; CCR2; SOX9; CCR7; SOD2; FBLN1; DOCK10; S100A14; SERPINE2; PTEN; CSF1R; ADRA2A; CXCR3; XCL2; XCL1; AAMP; TACSTD2; PYCARD; CLDN4; CLDN7; ERBB2; RAC2; STAP1; CCL19; IGFBP3; RHOH; SERPINF1; IL33; VEGFB; HGF; LEF1; MEMO1; TUBB2B; ACTN1; SFRP1; FN1; CORO1C; C3AR1; CALR; HMOX1; ADAM8; PFN1; CORO1A; COL1A1; MMP7; LPAR1	1013	1013
1.58434e-09	1.71109e-08	GO:0062023	c	3	collagen-containing extracellular matrix	12; 633; 712; 713; 811; 871; 1191; 1277; 1278; 1290; 1293; 1307; 1359; 1462; 1511; 2161; 2192; 2331; 2335; 3371; 3918; 4060; 5118; 5176; 5270; 6422; 7045; 7058; 7373; 7450; 10418	VCAN; BGN; F12; FBLN1; LUM; SERPINE2; SERPINA3; CPA3; THBS2; FMOD; PCOLCE; SPON1; VWF; CTSG; COL5A2; SERPINF1; TNC; LAMC2; CLU; COL16A1; COL6A3; SFRP1; FN1; CALR; COL14A1; C1QB; C1QA; COL1A2; COL1A1; TGFBI; SERPINH1	426	426
1.65187e-09	1.02416e-08	GO:0051707	b	2	response to other organism	249; 695; 718; 721; 834; 841; 912; 948; 968; 1191; 1234; 1236; 1511; 2207; 2213; 2687; 2876; 3001; 3394; 3493; 3494; 3507; 3514; 3575; 3587; 3764; 3934; 4057; 4069; 4360; 6039; 6352; 6363; 6372; 6375; 6648; 6850; 7096; 7456; 9450; 9536; 10406; 11126; 51284; 26228; 100287372; 23166; 57402; 90865; 100133941; 28638; 28639; 29108; 10625	IL7R; CD1D; KCNJ8; STAB1; IL10RA; LCN2; IGHA2; IL33; IGHA1; CD36; CCR5; CCR7; IGKC; S100A14; LY86; MRC1; FCER1G; WFDC2; TRBC1; TRBC2; CCL5; STAP1; LYZ; XCL1; C4B; C3; PYCARD; IVNS1ABP; SOD2; RNASE6; FCGR2B; CD68; LTF; GGT5; CLU; PTGES; CTSG; IGHM; GZMA; CASP1; SYK; CCL19; IRF8; CD24; CASP8; GPX1; TLR1; TLR7; CD160; IGHV3OR16-13; WIPF1; CXCL6; BTK; ALPL	1078	1077
1.72082e-09	2.41778e-08	GO:0012501	b	3	programmed cell death	87; 101; 220; 355; 695; 811; 823; 834; 841; 914; 939; 940; 960; 1191; 1236; 1366; 1436; 1718; 1785; 1902; 1917; 2124; 2683; 2810; 2833; 2876; 3001; 3082; 3162; 3486; 3575; 3635; 3684; 3689; 3855; 3932; 3934; 4057; 4118; 4582; 4968; 5062; 5293; 5493; 5652; 5728; 6134; 6194; 6195; 6352; 6363; 6422; 6424; 6648; 6659; 6662; 6768; 6850; 7164; 7305; 7351; 7416; 7805; 8477; 8742; 8743; 10105; 10562; 111…	IL7R; TNFSF12; TNFSF10; LAPTM5; LCN2; DYRK2; PIK3CD; EEF1A2; DNM2; RPS6; ST14; ITGB2; KRT7; CASP8; CD2; CCR7; PRSS8; VDAC1; S100A14; LEF1; OGG1; ALDH1A3; OLFM4; GPX1; MELK; TYROBP; FAS; CCL5; CSF1R; TNFSF12-TNFSF13; PPL; CXCR3; MICAL1; SOX4; CAPN1; B4GALT1; PYCARD; IVNS1ABP; CLDN7; CD28; SOD2; CORO1A; THOC6; CD44; MUC1; CD27; CD24; VTCN1; IGFBP3; GPR65; RPL10; LTF; TPD52L1; HGF; CLU; UCP2; EVI2B;…	2054	2053
1.76356e-09	2.41778e-08	GO:0043207	b	3	response to external biotic stimulus	249; 695; 718; 721; 834; 841; 912; 948; 968; 1191; 1234; 1236; 1511; 2207; 2213; 2687; 2876; 3001; 3394; 3493; 3494; 3507; 3514; 3575; 3587; 3764; 3934; 4057; 4069; 4360; 6039; 6352; 6363; 6372; 6375; 6648; 6850; 7096; 7456; 9450; 9536; 10406; 11126; 51284; 100287372; 26228; 23166; 57402; 90865; 100133941; 28638; 28639; 29108; 10625	IL7R; CD1D; KCNJ8; STAB1; IL10RA; LCN2; IGHA2; IL33; IGHA1; CD36; CCR5; CCR7; IGKC; S100A14; LY86; MRC1; FCER1G; WFDC2; TRBC1; TRBC2; CCL5; STAP1; LYZ; XCL1; C4B; C3; PYCARD; IVNS1ABP; SOD2; RNASE6; FCGR2B; CD68; LTF; GGT5; CLU; PTGES; CTSG; IGHM; GZMA; CASP1; SYK; CCL19; IRF8; CD24; CASP8; GPX1; TLR1; TLR7; CD160; IGHV3OR16-13; WIPF1; CXCL6; BTK; ALPL	1080	1079
1.83187e-09	5.6788e-08	GO:0099024	b	5	plasma membrane invagination	399; 718; 948; 2209; 2213; 3493; 3494; 3507; 3514; 3684; 3689; 4481; 5880; 11314; 100287372; 26228; 28638; 28639	ITGB2; RAC2; TRBC1; TRBC2; IGHA2; IGHA1; FCGR2B; CD36; IGHV3OR16-13; STAP1; RHOH; ITGAM; FCGR1A; C3; IGKC; CD300A; IGHM; MSR1	148	148
2.11858e-09	1.263e-08	GO:0009607	b	2	response to biotic stimulus	249; 695; 718; 721; 834; 841; 912; 948; 968; 1191; 1234; 1236; 1511; 2207; 2213; 2687; 2876; 3001; 3394; 3493; 3494; 3507; 3514; 3575; 3587; 3764; 3934; 4057; 4069; 4360; 6039; 6352; 6363; 6372; 6375; 6648; 6850; 7096; 7456; 7805; 9450; 9536; 10406; 11126; 51284; 26228; 100287372; 23166; 57402; 90865; 100133941; 28638; 28639; 29108; 10625	IL7R; CD1D; KCNJ8; STAB1; IL10RA; LCN2; IGHA2; IL33; IGHA1; CD36; LAPTM5; CCR5; CCR7; IGKC; S100A14; LY86; MRC1; FCER1G; WFDC2; TRBC1; TRBC2; CCL5; STAP1; LYZ; XCL1; C4B; C3; PYCARD; IVNS1ABP; SOD2; RNASE6; FCGR2B; CD68; LTF; GGT5; CLU; PTGES; CTSG; IGHM; GZMA; CASP1; SYK; CCL19; IRF8; CD24; CASP8; GPX1; TLR1; TLR7; CD160; IGHV3OR16-13; WIPF1; CXCL6; BTK; ALPL	1117	1116
2.47115e-09	1.0494e-07	GO:0005201	m	2	extracellular matrix structural constituent	633; 1277; 1278; 1290; 1293; 1307; 1462; 2192; 2331; 2335; 3371; 3918; 4060; 5118; 7045; 7058; 7450; 10418; 7373	FBLN1; COL14A1; TNC; FN1; THBS2; VWF; VCAN; SPON1; BGN; LUM; COL5A2; PCOLCE; COL1A2; FMOD; COL1A1; LAMC2; TGFBI; COL6A3; COL16A1	169	169
2.5605e-09	7.62004e-08	GO:0002703	b	5	regulation of leukocyte mediated immunity	695; 718; 911; 912; 940; 2213; 3162; 3575; 3684; 3689; 4068; 5880; 6372; 6375; 6850; 729230; 8741; 10125; 11126; 11314; 54440	IL7R; TNFSF13; CD1D; CD28; RAC2; CD1C; CXCL6; SYK; HMOX1; SH2D1A; FCGR2B; CCR2; RASGRP1; XCL1; ITGB2; ITGAM; CD160; C3; CD300A; SASH3; BTK	208	208
2.67672e-09	2.27521e-08	GO:0031012	c	2	extracellular matrix	12; 249; 633; 712; 713; 811; 871; 1191; 1277; 1278; 1290; 1293; 1307; 1359; 1462; 1511; 2161; 2192; 2331; 2335; 2734; 3371; 3918; 4060; 4316; 4320; 5118; 5176; 5270; 6422; 7045; 7058; 7450; 10418; 7373; 57188	MMP11; VCAN; BGN; GLG1; FBLN1; LUM; SERPINE2; ADAMTSL3; SERPINA3; CPA3; THBS2; FMOD; PCOLCE; SPON1; VWF; CTSG; COL5A2; SERPINF1; TNC; TGFBI; F12; CLU; COL16A1; COL6A3; SFRP1; FN1; CALR; COL14A1; C1QB; C1QA; COL1A2; COL1A1; MMP7; SERPINH1; LAMC2; ALPL	566	565
2.89286e-09	3.84208e-08	GO:0040012	b	3	regulation of locomotion	14; 101; 150; 399; 719; 811; 1236; 1277; 1364; 1366; 1436; 1902; 2064; 2192; 2335; 2833; 3082; 3162; 3486; 3918; 4070; 4316; 5176; 5216; 5270; 5293; 5728; 5880; 6352; 6363; 6375; 6422; 6648; 6662; 6793; 6846; 7423; 729230; 23603; 10562; 11151; 11314; 51072; 51176; 347733; 26228; 54566; 57402; 90865; 29108; 55619	CD300A; CCL5; PIK3CD; STK10; OLFM4; EPB41L4B; HGF; CCR2; SOX9; CCR7; SOD2; FBLN1; DOCK10; S100A14; SERPINE2; PTEN; CSF1R; ADRA2A; CXCR3; XCL2; XCL1; AAMP; TACSTD2; PYCARD; CLDN4; CLDN7; ERBB2; RAC2; STAP1; CCL19; IGFBP3; RHOH; SERPINF1; IL33; VEGFB; LAMC2; LEF1; MEMO1; TUBB2B; SFRP1; FN1; CORO1C; C3AR1; CALR; HMOX1; ADAM8; PFN1; CORO1A; COL1A1; MMP7; LPAR1	1001	1001
3.15604e-09	4.0646e-08	GO:1901564	b	3	organonitrogen compound metabolic process	12; 101; 150; 154; 341; 353; 355; 65993; 629; 633; 695; 712; 713; 717; 718; 719; 720; 721; 730; 811; 823; 834; 841; 864; 871; 939; 940; 948; 960; 991; 1050; 1164; 1191; 1234; 1236; 1293; 1359; 1364; 1436; 1462; 1474; 1511; 1718; 1890; 1902; 1917; 1936; 1973; 2064; 2161; 2192; 2209; 2213; 2331; 2335; 2346; 2350; 55022; 2590; 2591; 2683; 2687; 2734; 2810; 2861; 2876; 3001; 3003; 3026; 3082; 3145; 3…	NADK; STK19; TRIM16; STK10; PCOLCE; BGN; PRR5; GLG1; FCGR1A; APOC1; FBLN1; GPR37; OGDH; FKBP11; PIK3CD; ADRA2A; LYZ; XCL2; XCL1; CAPN1; NUP210; ERBB2; SLC35D2; CD28; MUC1; CD27; CTSG; APRT; RPL10; CD36; SHMT2; UBR4; IGKV1-5; FN1; LAPTM5; SYK; PPP1R14B; EEF1D; C1QB; C1QA; SFN; RUNX3; DYRK2; TLR7; CCL19; PID1; CD300A; YBX1; PAK2; RPS2; TNFSF12; ARHGAP8; RPL37A; MMP11; CCL5; IGHA2; RPL4; IGHA1; TCN2…	7085	7076
3.19375e-09	2.12384e-07	GO:0061134	m	3	peptidase regulator activity	12; 718; 720; 721; 834; 871; 939; 1293; 1474; 2192; 2335; 4057; 4118; 5118; 5176; 5270; 5918; 6195; 10406; 5721; 25816; 29108	FBLN1; SERPINE2; SERPINA3; C4A; C4B; PCOLCE; PYCARD; CST6; CD27; PSME2; C3; SERPINF1; LTF; WFDC2; COL6A3; RPS6KA1; TNFAIP8; FN1; CASP1; RARRES1; SERPINH1; MAL	233	231
4.03573e-09	6.34638e-08	GO:0002455	b	4	humoral immune response mediated by circulating immunoglobulin	712; 713; 717; 718; 720; 721; 730; 1191; 2213; 3119; 3493; 3494; 3507; 3514; 100287372; 28299; 28638; 28639; 28908	IGKV4-1; IGKV1-5; TRBC2; IGHA2; IGHA1; FCGR2B; C1QB; C1QA; IGHV3OR16-13; HLA-DQB1; C4A; C4B; CLU; C3; C2; IGKC; C7; IGHM; TRBC1	174	174
4.19759e-09	1.0494e-07	GO:0033218	m	2	amide binding	154; 712; 811; 911; 912; 948; 1191; 1718; 2213; 2346; 2350; 2861; 3113; 3119; 3684; 3689; 4481; 5321; 5480; 6573; 7096; 7298; 7416; 9536; 30835; 10105; 80339; 25907; 26119	CD1D; CD1C; CD36; CD209; VDAC1; TMEM158; PTGES; GPR37; MSR1; PNPLA3; HLA-DQB1; FOLH1; ITGB2; FCGR2B; CLU; PLA2G4A; DHCR24; CALR; C1QA; TYMS; ADRB2; TLR1; ITGAM; HLA-DPA1; PPIF; PPIC; LDLRAP1; FOLR2; SLC19A1	397	394
4.30081e-09	6.55371e-08	GO:0010324	b	4	membrane invagination	399; 718; 948; 2209; 2213; 3493; 3494; 3507; 3514; 3684; 3689; 4481; 5880; 11314; 100287372; 26228; 28638; 28639	ITGB2; RAC2; TRBC1; TRBC2; IGHA2; IGHA1; FCGR2B; CD36; IGHV3OR16-13; STAP1; RHOH; ITGAM; FCGR1A; C3; IGKC; CD300A; IGHM; MSR1	156	156
4.331e-09	6.55371e-08	GO:0006915	b	4	apoptotic process	87; 101; 220; 355; 695; 811; 834; 841; 914; 939; 940; 960; 1191; 1236; 1366; 1436; 1718; 1785; 1902; 1917; 2124; 2683; 2810; 2833; 2876; 3001; 3082; 3162; 3486; 3575; 3635; 3684; 3689; 3932; 3934; 4057; 4118; 4582; 4968; 5062; 5293; 5728; 6134; 6194; 6195; 6352; 6363; 6422; 6424; 6648; 6659; 6662; 6850; 7164; 7305; 7351; 7416; 7805; 8477; 8742; 8743; 9833; 10105; 10562; 11126; 11151; 79228; 79679…	IL7R; TNFSF12; TNFSF10; LAPTM5; LCN2; DYRK2; PIK3CD; EEF1A2; DNM2; RPS6; ITGB2; CASP8; CD2; CCR7; VDAC1; S100A14; LEF1; OGG1; ALDH1A3; OLFM4; GPX1; MELK; TYROBP; FAS; CCL5; CSF1R; TNFSF12-TNFSF13; THOC6; CXCR3; MICAL1; SOX4; B4GALT1; PYCARD; IVNS1ABP; CLDN7; CD28; SOD2; CORO1A; CD44; MUC1; CD27; CD24; VTCN1; IGFBP3; GPR65; RPL10; LTF; TPD52L1; HGF; CLU; UCP2; EVI2B; PAK2; DHCR24; RPS6KA1; ACTN1; …	1915	1915
4.67378e-09	6.94142e-08	GO:0033993	b	4	response to lipid	249; 811; 834; 841; 948; 968; 1191; 1234; 1236; 1277; 1364; 1511; 1536; 1591; 1902; 55022; 2687; 3371; 3394; 3587; 3764; 4057; 4360; 4968; 5176; 5728; 6319; 6352; 6363; 6372; 6422; 6648; 6662; 6696; 7298; 7351; 7421; 9450; 9536; 10626; 11184; 51176; 26228; 54997; 57402; 29108	MAP4K1; IRF8; IL10RA; CCL5; CD36; SOX9; CCR5; CCR7; LEF1; PTGES; OGG1; LY86; MRC1; TYMS; SCD; S100A14; TRIM16; VDR; STAP1; CXCL6; PYCARD; CLDN4; SOD2; CD68; CYBB; SFRP1; SERPINF1; LTF; TNC; GGT5; CLU; UCP2; CTSG; CYP24A1; CASP1; CCL19; CALR; KCNJ8; CASP8; TESC; PTEN; SPP1; COL1A1; PID1; LPAR1; ALPL	863	863
4.68704e-09	1.34121e-07	GO:1902105	b	5	regulation of leukocyte differentiation	101; 399; 695; 841; 864; 914; 939; 940; 2064; 2124; 2213; 3575; 3635; 4057; 6363; 6422; 6659; 6850; 7305; 729230; 9760; 51176; 54440; 54997	IL7R; TOX; CCR2; ADAM8; CD2; SOX4; TYROBP; ERBB2; CD28; CD27; FCGR2B; RHOH; LTF; LEF1; EVI2B; SASH3; SFRP1; INPP5D; SYK; CCL19; CASP8; TESC; RUNX3; BTK	281	279
4.69012e-09	5.86265e-08	GO:0006956	b	3	complement activation	629; 712; 713; 717; 718; 719; 720; 721; 730; 1191; 3493; 3494; 3507; 3514; 11326; 100287372; 28299; 28638; 28639; 28908	IGKV4-1; IGKV1-5; TRBC2; IGHA2; C3AR1; VSIG4; IGHA1; CFB; C1QB; C1QA; IGHV3OR16-13; C4A; C4B; CLU; C3; C2; IGKC; C7; IGHM; TRBC1	195	195
5.04706e-09	7.35953e-08	GO:1901701	b	4	cellular response to oxygen-containing compound	150; 154; 353; 695; 834; 948; 968; 1191; 1234; 1277; 1278; 1290; 1307; 1511; 1536; 1591; 1645; 1785; 1902; 2213; 2350; 55022; 2769; 2861; 3082; 3371; 3394; 3709; 4057; 4360; 5176; 5603; 5728; 6352; 6372; 6422; 6648; 6659; 6662; 6696; 7351; 7421; 8992; 9450; 9882; 10105; 10518; 11184; 80339; 376267; 26228; 54997; 29108; 65220	MAP4K1; NADK; VDR; CCL5; MAPK13; CD36; ITPR2; SOX9; CCR5; DNM2; AKR1C1; GPR37; LY86; MRC1; PNPLA3; TBC1D4; ADRA2A; CIB2; PYCARD; STAP1; CXCL6; SOX4; SPP1; RAB15; SOD2; FCGR2B; CD68; CYBB; APRT; SFRP1; SERPINF1; LTF; TNC; PPIF; HGF; CLU; COL16A1; CTSG; COL5A2; CYP24A1; CASP1; IRF8; TESC; UCP2; PTEN; ADRB2; GNA15; COL1A2; BTK; COL1A1; PID1; ATP6V0E1; LPAR1; FOLR2	1112	1112
6.04506e-09	7.34044e-08	GO:0050793	b	3	regulation of developmental process	101; 154; 399; 695; 718; 719; 811; 841; 864; 914; 939; 940; 948; 960; 963; 991; 1001; 1050; 1277; 1290; 1364; 1436; 1536; 1785; 1890; 1902; 2064; 2119; 2124; 2192; 2213; 2335; 55022; 2734; 2810; 2876; 3082; 3162; 3486; 3575; 3635; 3689; 4057; 4070; 4320; 4481; 4904; 5062; 5176; 5216; 5270; 5293; 5728; 5880; 6195; 6363; 6422; 6424; 6648; 6659; 6662; 6696; 6850; 6909; 7025; 7058; 7305; 7421; 7423; …	TRIM16; NRCAM; CD36; GLG1; FBLN1; MSR1; TYROBP; PIK3CD; STAP1; CDH3; ERBB2; CD28; SOD2; CD27; CD24; VAT1; INPP5D; FN1; SYK; TNIK; ADAM8; SFN; PTEN; ARHGAP15; PID1; YBX1; PAK2; IL7R; TNFSF12; VDR; MMP11; DNM2; SERPINE2; RUNX3; THBS2; TACSTD2; CLDN4; PSME2; COL1A1; IGFBP3; RHOH; VEGFB; TUBB2B; RPS6KA1; ETV5; HMOX1; CDC20; GPX1; PFN1; GPR171; BTK; TNFSF13; NR2F1; TBX2; CCR2; CD2; OLFM4; DACT1; CSF1R…	2592	2589
6.19427e-09	1.70687e-07	GO:1990266	b	5	neutrophil migration	101; 399; 719; 1236; 2207; 3689; 5293; 5880; 6352; 6363; 6372; 6375; 6846; 6850; 10562; 51192	OLFM4; FCER1G; ITGB2; RAC2; CCL5; SYK; C3AR1; CXCL6; PIK3CD; ADAM8; CCL19; XCL2; XCL1; RHOH; CCR7; CKLF	124	124
9.76318e-09	1.39823e-07	GO:0002237	b	4	response to molecule of bacterial origin	249; 721; 834; 841; 948; 968; 1234; 1236; 1511; 2213; 2687; 3394; 3587; 3764; 4057; 4360; 6352; 6372; 6648; 7096; 9450; 9536; 26228; 57402; 100133941; 29108	KCNJ8; IL10RA; CCL5; CD36; CCR5; CCR7; S100A14; LY86; MRC1; STAP1; C4B; PYCARD; SOD2; FCGR2B; CD68; LTF; GGT5; PTGES; CTSG; CASP1; IRF8; CASP8; TLR1; CD24; CXCL6; ALPL	336	336
1.03803e-08	1.46053e-07	GO:0042113	b	4	B cell activation	695; 841; 939; 940; 2213; 3493; 3494; 3507; 3514; 3575; 3635; 5293; 6422; 6850; 7305; 7805; 8741; 10125; 11314; 100287372; 51176; 54440; 28638; 28639; 29760; 55619	IL7R; TNFSF13; RASGRP1; IGHA2; IGHA1; LAPTM5; IGKC; DOCK10; TRBC1; TRBC2; TYROBP; PIK3CD; IGHM; BLNK; CD28; FCGR2B; CD27; LEF1; SASH3; SFRP1; INPP5D; SYK; CASP8; IGHV3OR16-13; CD300A; BTK	337	337
1.11797e-08	1.31982e-07	GO:0019884	b	3	antigen processing and presentation of exogenous antigen	811; 911; 912; 948; 1536; 1785; 2207; 2209; 2210; 2213; 3109; 3113; 3119; 3120; 3693; 4689; 5721; 50856; 10053	CD1D; ITGB5; CD1C; NCF4; AP1M2; PSME2; CALR; HLA-DQB2; FCGR2B; FCER1G; CD36; CYBB; HLA-DQB1; FCGR1B; FCGR1A; DNM2; HLA-DPA1; CLEC4A; HLA-DMB	185	185
1.21552e-08	3.22981e-07	GO:0032103	b	5	positive regulation of response to external stimulus	101; 695; 718; 719; 811; 940; 1050; 1236; 1436; 1902; 2161; 5603; 5880; 6352; 6363; 6375; 6846; 7423; 729230; 9450; 51284; 347733; 26228; 57402; 90865	CCL5; CCR7; CCR2; MAPK13; S100A14; LY86; CEBPA; CSF1R; STAP1; XCL2; XCL1; C3; CD28; RAC2; IL33; VEGFB; F12; TUBB2B; C3AR1; CALR; ADAM8; TLR7; CCL19; LPAR1; BTK	316	316
1.28412e-08	1.77563e-07	GO:0042116	b	4	macrophage activation	712; 1050; 1191; 2213; 3684; 3689; 5321; 6850; 7096; 7305; 11326; 51284; 26228; 90865	CEBPA; ITGB2; IL33; SYK; VSIG4; FCGR2B; C1QA; TYROBP; STAP1; TLR1; ITGAM; CLU; PLA2G4A; TLR7	97	97
1.31599e-08	3.37619e-07	GO:0032268	b	5	regulation of cellular protein metabolic process	12; 101; 150; 154; 355; 718; 720; 721; 811; 834; 841; 871; 939; 940; 948; 960; 991; 1050; 1164; 1191; 1236; 1293; 1364; 1436; 1474; 51339; 1718; 1902; 2064; 2161; 2192; 2209; 2213; 2335; 55022; 2734; 2810; 2861; 2876; 3082; 3486; 3489; 3689; 3932; 4057; 4582; 4904; 5062; 5118; 5176; 5270; 5728; 5880; 5918; 6134; 6187; 6195; 6352; 6363; 6375; 6422; 6472; 6659; 6662; 6846; 6850; 7039; 7164; 7298; 7…	CD36; LAPTM5; FCGR1A; FBLN1; GPR37; ADRA2A; XCL2; XCL1; ERBB2; CD28; MUC1; CD27; CD24; RPL10; SHMT2; FN1; GLG1; SYK; PPP1R14B; ADAM8; SFN; PTEN; TLR7; PID1; CD300A; YBX1; PAK2; TNFSF10; CCL5; VSIG4; ARHGAP8; SERPINE2; TGFA; C4A; C4B; PCOLCE; CLDN4; PSME2; IGFBP3; IGFBP6; VEGFB; F12; WFDC2; RPS6KA1; TNFAIP8; CDC20; GPX1; LCK; TNIK; RASGRP1; RPS2; CCR7; DACT1; GPRC5C; MICAL1; CSF1R; STAP1; C3; CST6…	2633	2629
1.36079e-08	1.56306e-07	GO:0019538	b	3	protein metabolic process	12; 101; 150; 154; 341; 355; 65993; 629; 633; 695; 712; 713; 717; 718; 719; 720; 721; 730; 811; 823; 834; 841; 864; 871; 939; 940; 948; 960; 991; 1050; 1164; 1191; 1234; 1236; 1293; 1359; 1364; 1436; 1462; 1474; 1511; 1718; 1902; 1917; 1936; 1973; 2064; 2161; 2192; 2209; 2213; 2335; 2346; 55022; 2590; 2591; 2683; 2687; 2734; 2810; 2861; 2876; 3001; 3003; 3026; 3082; 3145; 3371; 3423; 3486; 3489; …	STK19; TRIM16; STK10; BGN; PRR5; GLG1; FCGR1A; APOC1; FBLN1; GPR37; OGDH; FKBP11; PIK3CD; ADRA2A; LYZ; XCL2; XCL1; CAPN1; NUP210; ERBB2; CD28; MUC1; CD27; CTSG; PCOLCE; RPL10; CD36; SHMT2; UBR4; IGKV1-5; FN1; LAPTM5; SYK; PPP1R14B; EEF1D; C1QB; C1QA; SFN; RUNX3; DYRK2; TLR7; CCL19; PID1; CD300A; YBX1; PAK2; RPS2; TNFSF12; ARHGAP8; RPL37A; MMP11; CCL5; IGHA2; RPL4; IGHA1; ST14; TRIM38; ADAM8; HABP…	5979	5974
1.46781e-08	8.42632e-08	GO:0065008	b	2	regulation of biological quality	12; 87; 101; 125; 126; 150; 154; 220; 353; 355; 399; 695; 718; 719; 730; 776; 811; 822; 834; 841; 948; 991; 1001; 1043; 1050; 1191; 1234; 1236; 1277; 1278; 1359; 1364; 1436; 1511; 1536; 1645; 1785; 1902; 2161; 2192; 2207; 2213; 2335; 55022; 2568; 2769; 2810; 2833; 2841; 2876; 3162; 3493; 3494; 3514; 3575; 3587; 3635; 3689; 3709; 3764; 3932; 3934; 4057; 4069; 4481; 4689; 4753; 4904; 5176; 5216; 52…	NRCAM; CD36; LAPTM5; IGKC; S100A14; MSR1; HNF1B; DHRS9; TYROBP; CACNA1D; ADRA2A; LYZ; MICAL1; XCL1; DOCK10; CDH3; SOD2; CTSG; APRT; TSPAN1; SHMT2; INPP5D; FN1; CXCL6; SYK; ADAM8; SFN; PTEN; ARHGAP15; PID1; YBX1; IL7R; VDR; IL10RA; CCL5; IGHA2; IGHA1; GPR18; DNM2; SLC44A4; FBLN1; SERPINE2; SCD; F12; PNPLA3; SPP1; CLDN4; PROCR; NLGN4X; PTGES; PSME2; TMEM97; RHOH; ITPR2; NELL2; CAPG; PLEK; HMOX1; GA…	4060	4060
1.68016e-08	4.16679e-07	GO:0016485	b	5	protein processing	101; 629; 712; 713; 717; 718; 719; 720; 721; 730; 834; 841; 1191; 1359; 1511; 2161; 2734; 3514; 5270; 7113; 10418; 11326; 56649; 28299; 28908; 29108	IGKV4-1; VSIG4; GLG1; CASP8; IGKC; ADAM8; SERPINE2; CPA3; C4A; C4B; C3; C2; C7; SPON1; TMPRSS2; TMPRSS4; CTSG; PYCARD; F12; CLU; IGKV1-5; CASP1; C3AR1; CFB; C1QB; C1QA	345	345
1.96589e-08	2.19869e-07	GO:0048731	b	3	system development	14; 87; 101; 154; 220; 249; 353; 399; 633; 695; 712; 718; 719; 811; 822; 823; 841; 864; 871; 912; 914; 915; 925; 939; 940; 960; 991; 1001; 1050; 1191; 1236; 1277; 1278; 1290; 1293; 1364; 1436; 1462; 1536; 1718; 1785; 1794; 1890; 1902; 1999; 2064; 2119; 2124; 2207; 2213; 2335; 2683; 2734; 2810; 2833; 2876; 3082; 3162; 3235; 3337; 3371; 3394; 3575; 3635; 3684; 3689; 3764; 3855; 3918; 3930; 3932; 39…	TRIM16; NRCAM; BGN; GLG1; PITPNM1; HNF1B; LBR; TYROBP; PIK3CD; STAP1; MARCKS; CAPN1; MEIS3P1; CDH3; PLLP; BLNK; ERBB2; CD28; SOD2; HOXD9; CD27; CD24; B4GALT1; CD160; RPL10; THOC6; INPP5D; FN1; SYK; TNIK; C1QA; SFN; RUNX3; CD3D; MAL; PAK2; IL7R; TNFSF12; CD1D; VDR; DOCK2; ST14; ADAM8; DNM2; SLC44A4; SERPINE2; PTEN; DOCK10; THBS2; TACSTD2; SPP1; CLDN4; PDLIM4; PSME2; RHOH; VEGFB; LAMC2; CAPG; PLEK;…	4796	4789
2.10389e-08	4.96904e-07	GO:0002446	b	5	neutrophil mediated immunity	12; 101; 353; 718; 719; 823; 948; 960; 963; 968; 1511; 1536; 1794; 2207; 2683; 3684; 3689; 3903; 3934; 4057; 4069; 6372; 6793; 6850; 7305; 9725; 10493; 10562; 11010; 11314; 23352; 29108	CD53; LCN2; DOCK2; STK10; CD36; LAIR1; OLFM4; FCER1G; SERPINA3; TYROBP; LYZ; CAPN1; C3; PYCARD; ITGB2; GLIPR1; CD44; CD68; CYBB; APRT; LTF; CTSG; UBR4; TMEM63A; VAT1; CD300A; CXCL6; SYK; C3AR1; ADAM8; ITGAM; B4GALT1	504	502
2.13722e-08	4.96904e-07	GO:0045597	b	5	positive regulation of cell differentiation	101; 399; 695; 811; 841; 864; 939; 948; 963; 1050; 1277; 1785; 1902; 2119; 2124; 2335; 2810; 3082; 3486; 3575; 3635; 4057; 4070; 4481; 5176; 5270; 5728; 6195; 6363; 6422; 6424; 6648; 6659; 6662; 6850; 7305; 7421; 729230; 9760; 10562; 10626; 10636; 4897; 51176; 347733; 54440; 54997; 100133941	IL7R; CD53; TOX; VDR; TRIM16; NRCAM; OLFM4; CD36; CCR2; SOX9; ADAM8; DNM2; SERPINE2; MSR1; CEBPA; PTEN; TYROBP; SOX4; TACSTD2; SOD2; CD27; CD24; IGFBP3; RHOH; SERPINF1; LTF; HGF; INPP5D; LEF1; EVI2B; SASH3; TUBB2B; RPS6KA1; RGS14; SFRP1; ETV5; SFRP4; FN1; SYK; CCL19; CALR; CASP8; TESC; SFN; RUNX3; COL1A1; LPAR1; BTK	969	969
2.33898e-08	1.29479e-07	GO:0050789	b	2	regulation of biological process	12; 14; 87; 101; 150; 154; 220; 341; 355; 399; 629; 695; 712; 713; 717; 718; 719; 720; 721; 730; 776; 811; 822; 823; 834; 841; 864; 871; 911; 912; 914; 915; 925; 939; 940; 948; 960; 962; 963; 968; 991; 1001; 1004; 1050; 1164; 1191; 1234; 1236; 1277; 1278; 1290; 1293; 1307; 1364; 1366; 1436; 1474; 1511; 1536; 1591; 1718; 1785; 1794; 1890; 1902; 1917; 1936; 1999; 2064; 2119; 2124; 2161; 2192; 2205;…	CLEC10A; TNFSF10; LAPTM5; TRIM16; NRCAM; STK10; PCOLCE; EPB41L4B; CD36; PRR5; GLG1; STK19; FCGR1B; FCGR1A; APOC1; PITPNM1; FBLN1; S100A14; GPR37; MSR1; MMP11; HNF1B; TYROBP; CACNA1D; ADRA2A; THOC6; XCL2; XCL1; MEMO1; CAPN1; MEIS3P1; CDH3; NUP210; VTCN1; CDH6; ERBB2; CD28; SOD2; HOXD9; MUC1; BLNK; CD27; CTSG; TACSTD2; SFRP1; RPL10; GMIP; LAT; SHMT2; PLA2G4A; TBX2; VAT1; INPP5D; IGKV1-5; FN1; RPS6;…	11854	11839
2.43346e-08	2.65185e-07	GO:0048002	b	3	antigen processing and presentation of peptide antigen	811; 948; 1536; 1785; 2207; 2209; 2210; 2213; 3109; 3113; 3119; 3120; 3693; 4689; 30835; 5721; 50856; 10053; 29108	FCER1G; ITGB5; NCF4; AP1M2; PSME2; CALR; HLA-DQB2; FCGR2B; CD36; CYBB; CD209; HLA-DQB1; FCGR1B; FCGR1A; DNM2; HLA-DPA1; CLEC4A; HLA-DMB; PYCARD	194	194
3.19964e-08	8.31906e-07	GO:0030139	c	5	endocytic vesicle	101; 811; 948; 1536; 1785; 1902; 2209; 2210; 3113; 3119; 3120; 3693; 4057; 4481; 4689; 5880; 6850; 7096; 8992; 9332; 11151; 51284; 23166; 23580	STAB1; NCF4; CD36; CORO1A; FCGR1B; FCGR1A; DNM2; RAC2; MSR1; HLA-DQB1; HLA-DQB2; ITGB5; CDC42EP4; CYBB; LTF; SYK; CALR; ADAM8; TLR1; TLR7; HLA-DPA1; ATP6V0E1; LPAR1; CD163	308	308
3.53641e-08	8.06301e-07	GO:0005773	c	4	vacuole	12; 53; 101; 154; 633; 718; 719; 823; 911; 912; 968; 1462; 1511; 1917; 2331; 2683; 3109; 3113; 3119; 3120; 3423; 4060; 4069; 4074; 4689; 4935; 6039; 6948; 7805; 9725; 10103; 10246; 10493; 10562; 11010; 51284; 80342; 83985; 55686; 27346; 10053; 29108	CD1D; CD1C; ACP2; NCF4; AP1M2; EEF1A2; VCAN; IDS; BGN; SPNS1; LAPTM5; SLC17A2; OLFM4; LUM; TRAF3IP3; SERPINA3; GPR143; GLIPR1; LYZ; HLA-DQB1; FMOD; HLA-DQB2; B4GALT1; PYCARD; TMEM97; CAPN1; RNASE6; MREG; CD68; C3; TSPAN1; CTSG; TMEM63A; VAT1; C3AR1; ADAM8; TCN2; ADRB2; TLR7; HLA-DPA1; HLA-DMB; M6PR	800	800
3.66176e-08	4.97751e-07	GO:0006958	b	4	complement activation, classical pathway	712; 713; 717; 718; 720; 721; 730; 1191; 3493; 3494; 3507; 3514; 100287372; 28299; 28638; 28639; 28908	IGKV4-1; IGKV1-5; TRBC2; IGHA2; IGHA1; C1QB; C1QA; IGHV3OR16-13; C4A; C4B; CLU; C3; C2; IGKC; C7; IGHM; TRBC1	159	159
3.81428e-08	5.09842e-07	GO:0043312	b	4	neutrophil degranulation	12; 101; 353; 718; 719; 823; 948; 960; 963; 968; 1511; 1536; 1794; 2207; 2683; 3684; 3689; 3903; 3934; 4057; 4069; 6793; 6850; 7305; 9725; 10493; 10562; 11010; 11314; 23352; 29108	CD53; LCN2; DOCK2; STK10; CD36; LAIR1; OLFM4; FCER1G; SERPINA3; TYROBP; LYZ; CAPN1; C3; PYCARD; ITGB2; GLIPR1; CD44; CD68; CYBB; APRT; LTF; CTSG; UBR4; TMEM63A; VAT1; CD300A; SYK; C3AR1; ADAM8; ITGAM; B4GALT1	490	488
3.85482e-08	2.06034e-07	GO:0009653	b	2	anatomical structure morphogenesis	14; 87; 101; 220; 249; 399; 718; 719; 811; 823; 841; 871; 948; 960; 963; 1004; 1191; 1277; 1278; 1290; 1364; 1436; 1474; 1536; 1785; 1890; 1902; 1999; 2064; 2192; 2335; 55022; 2683; 2734; 2833; 2876; 3082; 3162; 3235; 3371; 3575; 3689; 3693; 3695; 3918; 3936; 4057; 4070; 4213; 4904; 5062; 5176; 5216; 5270; 5293; 5728; 5880; 6194; 6195; 6422; 6424; 6659; 6662; 6696; 6768; 6850; 6909; 6928; 7045; 7…	NRCAM; CD36; GLG1; FBLN1; CXCR3; TYROBP; PIK3CD; CAPN1; MEIS3P1; CDH6; ERBB2; HOXD9; TACSTD2; VAT1; FN1; SYK; TNIK; ADAM8; PTEN; ARHGAP15; PID1; YBX1; PAK2; IL7R; TNFSF12; VDR; ST14; DNM2; ITGB5; SERPINE2; DOCK10; THBS2; B4GALT1; COL1A2; CLDN4; COL1A1; RHOH; VEGFB; LAMC2; TUBB2B; RPS6KA1; HMOX1; GPX1; PFN1; TBX2; RPS6; CCR2; OLFM4; DACT1; CSF1R; AAMP; C3; CST6; COL5A2; SERPINF1; LTF; CLU; LEF1; S…	2614	2610
4.40059e-08	4.67563e-07	GO:0035556	b	3	intracellular signal transduction	101; 150; 154; 355; 399; 695; 811; 834; 841; 939; 940; 948; 960; 1191; 1234; 1236; 1278; 1436; 1785; 1794; 1902; 1936; 2064; 2192; 2213; 2335; 2810; 2833; 2841; 2861; 2876; 3082; 3162; 3486; 3489; 3575; 3587; 3635; 3709; 3932; 3936; 4057; 4582; 4935; 5062; 5270; 5293; 5341; 5603; 5728; 5880; 6194; 6195; 6352; 6363; 6375; 6422; 6610; 6648; 6659; 6662; 6846; 6850; 7039; 7164; 7305; 7805; 729230; 84…	STK19; CD36; LAPTM5; FBLN1; GPR37; TYROBP; PIK3CD; ADRA2A; XCL2; XCL1; BLNK; ERBB2; CD28; SOD2; MUC1; CD27; CD24; GMIP; INPP5D; FN1; SYK; EEF1D; TNIK; ADAM8; SFN; PTEN; DYRK2; TLR7; LAT; CD300A; PAK2; IL7R; TNFSF10; IL10RA; CCL5; DOCK2; CCR7; GPR18; CD209; ARHGAP8; DNM2; SERPINE2; TGFA; DOCK10; ARHGAP15; PSME2; IGFBP3; RHOH; IGFBP6; ITPR2; PLEK; RPS6KA1; HMOX1; GPX1; MELK; LCK; BTK; RPS6; CCR2; T…	2850	2848
4.47969e-08	5.88969e-07	GO:0071621	b	4	granulocyte chemotaxis	719; 1236; 1436; 2207; 3689; 5293; 5880; 6352; 6363; 6372; 6375; 6846; 6850; 51192; 57402	FCER1G; ITGB2; RAC2; CCL5; SYK; C3AR1; CXCL6; CSF1R; PIK3CD; XCL2; XCL1; CCR7; CKLF; S100A14; CCL19	124	124
5.14359e-08	6.65349e-07	GO:0022603	b	4	regulation of anatomical structure morphogenesis	399; 718; 719; 811; 948; 960; 963; 1290; 1364; 1436; 1536; 51339; 1785; 1902; 2064; 2192; 2335; 55022; 3082; 3162; 3689; 4070; 5062; 5176; 5216; 5293; 5728; 5880; 6422; 6662; 6696; 6909; 7058; 7305; 7423; 729230; 8742; 10493; 23603; 10562; 11126; 11151; 5721; 407977; 23043; 347733; 4897; 55843; 23166; 23580	CD53; STAB1; TNFSF12; NRCAM; PIK3CD; OLFM4; CD36; TBX2; CORO1C; CCR2; SOX9; DNM2; FBLN1; DACT1; THBS2; PTEN; TYROBP; CSF1R; TNFSF12-TNFSF13; ARHGAP15; TACSTD2; CLDN4; ERBB2; ITGB2; RAC2; CD44; PSME2; CDC42EP4; CYBB; C3; RHOH; SERPINF1; VEGFB; HGF; TUBB2B; COL5A2; VAT1; SFRP1; FN1; C3AR1; CALR; HMOX1; TNIK; PFN1; CORO1A; SPP1; CD160; PID1; LPAR1; PAK2	1061	1061
5.37397e-08	1.21159e-06	GO:0002920	b	5	regulation of humoral immune response	629; 712; 713; 717; 718; 719; 720; 721; 730; 1191; 1236; 2213; 3514; 11326; 28299; 28908	IGKV4-1; FCGR2B; C3AR1; VSIG4; CCR7; CFB; C1QB; C1QA; C4A; C4B; CLU; C3; C2; IGKC; C7; IGKV1-5	144	144
5.88683e-08	9.81138e-07	GO:0005515	m	2	protein binding	12; 14; 53; 87; 101; 150; 154; 220; 241; 249; 341; 353; 355; 381; 399; 65987; 629; 633; 695; 712; 713; 717; 718; 720; 721; 776; 811; 822; 823; 834; 841; 864; 871; 911; 912; 914; 915; 925; 939; 940; 948; 960; 962; 963; 968; 991; 1001; 1004; 1050; 1164; 1191; 1234; 1236; 1277; 1278; 1290; 1307; 1364; 1366; 1436; 1462; 1474; 1511; 1536; 1645; 1718; 1785; 1794; 1890; 1902; 1917; 1936; 1973; 1999; 206…	CLEC10A; TNFSF10; LAPTM5; TRIM16; NRCAM; CORO1A; STK10; PCOLCE; EPB41L4B; BGN; TNFSF12-TNFSF13; GLG1; STK19; FCGR1A; APOC1; PITPNM1; FBLN1; S100A14; GPR37; MSR1; MRC1; OGDH; LBR; DENND2D; TYROBP; PRR5; CACNA1D; ADRA2A; LYZ; XCL2; XCL1; MARCKS; MEMO1; CAPN1; CDH3; PLLP; VTCN1; CDH6; ERBB2; FMO3; CD28; SOD2; MUC1; CD27; CTSG; APRT; TSPAN1; RPL10; CD36; RPS6; GMIP; LAT; OSBPL3; MS4A4A; TRAF3IP3; SHM…	14003	13983
6.06503e-08	1.32717e-06	GO:0051272	b	5	positive regulation of cellular component movement	14; 101; 150; 719; 811; 1236; 1277; 1364; 1366; 1436; 1902; 2335; 3082; 3162; 3918; 4316; 5216; 5293; 5880; 6352; 6363; 6375; 6648; 6662; 6846; 7423; 729230; 11151; 51176; 347733; 54566; 57402; 29108	CCL5; PIK3CD; EPB41L4B; HGF; CCR2; SOX9; CCR7; SOD2; S100A14; CSF1R; ADRA2A; XCL2; XCL1; AAMP; PYCARD; CLDN4; CLDN7; RAC2; CCL19; VEGFB; LAMC2; LEF1; TUBB2B; FN1; C3AR1; CALR; HMOX1; ADAM8; PFN1; CORO1A; COL1A1; MMP7; LPAR1	553	553
7.87056e-08	8.15851e-07	GO:0001101	b	3	response to acid chemical	948; 1236; 1277; 1278; 1290; 1307; 1536; 1645; 2350; 55022; 3371; 4968; 5176; 6319; 6363; 6422; 6648; 6662; 7298; 7351; 9536; 10626; 80339; 54997	TRIM16; CD36; SOX9; CCR7; PTGES; OGG1; COL16A1; SCD; AKR1C1; PNPLA3; SOD2; CYBB; SERPINF1; TNC; UCP2; COL5A2; SFRP1; CCL19; TESC; TYMS; COL1A2; COL1A1; PID1; FOLR2	323	323
7.91435e-08	6.11563e-07	GO:0072562	c	2	blood microparticle	12; 629; 713; 718; 720; 721; 1191; 2335; 3493; 3494; 3507; 3514; 5216; 10518; 28299; 28908	IGKV4-1; SERPINA3; IGKV1-5; FN1; IGHA2; IGHA1; CFB; C1QB; CIB2; PFN1; C4A; C4B; C3; CLU; IGKC; IGHM	148	148
7.91881e-08	1.00808e-06	GO:0001910	b	4	regulation of leukocyte mediated cytotoxicity	911; 912; 2213; 3575; 3684; 4068; 6372; 6375; 7305; 10125; 11126; 26228	IL7R; CD1D; RASGRP1; CD1C; CXCL6; TYROBP; CD160; SH2D1A; FCGR2B; STAP1; XCL1; ITGAM	79	79
8.05319e-08	1.39589e-06	GO:0099503	c	5	secretory vesicle	12; 87; 101; 353; 718; 719; 811; 823; 948; 960; 963; 968; 1191; 1277; 1359; 1511; 1536; 1794; 2207; 2335; 2683; 3082; 3684; 3689; 3709; 3903; 3934; 4057; 4069; 5270; 6793; 7058; 7305; 7416; 7423; 7450; 9143; 9725; 10257; 10493; 10562; 11010; 11314; 376267; 23352; 56649; 26002; 29108	CD53; LCN2; DOCK2; STK10; CD36; ITPR2; LAIR1; OLFM4; MOXD1; VDAC1; SERPINE2; FCER1G; SERPINA3; TYROBP; CPA3; THBS2; LYZ; CAPN1; C3; PYCARD; RAB15; ITGB2; GLIPR1; CD44; TMPRSS4; VAT1; CD68; CYBB; APRT; LTF; VEGFB; HGF; CLU; CTSG; UBR4; TMEM63A; ACTN1; CD300A; FN1; C3AR1; CALR; ADAM8; ITGAM; COL1A1; ABCC4; VWF; B4GALT1; SYNGR3	1015	1012
8.18127e-08	1.02522e-06	GO:0006508	b	4	proteolysis	12; 101; 150; 154; 355; 629; 712; 713; 717; 718; 719; 720; 721; 730; 823; 834; 841; 871; 939; 960; 991; 1050; 1191; 1293; 1359; 1364; 1474; 1511; 1718; 2161; 2192; 2335; 2346; 2687; 2734; 2810; 2876; 3001; 3003; 3026; 3082; 3514; 3932; 4057; 4316; 4320; 5062; 5118; 5176; 5270; 5652; 5728; 5918; 6195; 6422; 6472; 6768; 6850; 7113; 7805; 8743; 10406; 10418; 11326; 5721; 23352; 56649; 57188; 90865; …	IGKV4-1; CST6; LAPTM5; MMP11; VSIG4; GLG1; ST14; TNFSF10; CASP8; HABP2; PRSS8; FBLN1; GZMK; IGKC; SERPINE2; IGKV1-5; GPX1; CEBPA; SERPINA3; HGF; MICAL1; FAS; TMPRSS4; ADRA2A; TNFAIP8; SHMT2; PYCARD; RARRES1; C4A; CAPN1; C3; C2; UBR4; C7; C1QA; FOLH1; SPON1; C4B; ADAMTSL3; CD44; TMPRSS2; CD27; CTSG; PCOLCE; SFRP1; SERPINF1; LTF; GGT5; F12; CLU; WFDC2; COL6A3; DHCR24; RPS6KA1; CLDN4; GZMA; FN1; CAS…	1907	1904
8.43365e-08	8.28031e-07	GO:0098588	c	3	bounding membrane of organelle	53; 101; 154; 719; 811; 841; 911; 912; 915; 948; 960; 963; 968; 1536; 1591; 1718; 1785; 1917; 2064; 2207; 2209; 2210; 2590; 2591; 2683; 2734; 3109; 3113; 3119; 3120; 3575; 3684; 3689; 3709; 3903; 4074; 4360; 23062; 4481; 4689; 4935; 5321; 5880; 6793; 7039; 7096; 7305; 7416; 7805; 8572; 8869; 8992; 9143; 9245; 9332; 9600; 9725; 9744; 10103; 10125; 10204; 10257; 10493; 23603; 11010; 11046; 11151; 1…	IL7R; CD53; CD1D; RASGRP1; STAB1; CD1C; ACP2; NCF4; AP1M2; EEF1A2; TMEM97; CD36; SPNS1; GLG1; CORO1A; LAIR1; FCGR1B; FCGR1A; DNM2; MOXD1; VDAC1; ADAM8; NUTF2; MSR1; TGFA; MRC1; FCER1G; GCNT3; GPR143; TYROBP; TRAF3IP3; CORO1C; TSPAN1; HLA-DQB1; UBR4; HLA-DQB2; B4GALT1; PYCARD; GALNT3; RAB15; STK10; TLR7; ERBB2; HLA-DMB; ITGB2; RAC2; ST3GAL5; GLIPR1; CD44; PDLIM4; ACAP1; CD68; CYBB; ABCC4; MREG; GG…	2165	2162
8.6451e-08	1.8377e-06	GO:0030097	b	5	hemopoiesis	87; 101; 399; 695; 841; 864; 912; 914; 915; 925; 939; 940; 1050; 1236; 1436; 1794; 2064; 2124; 2207; 2213; 3394; 3575; 3635; 3930; 3932; 4057; 5293; 5341; 6194; 6363; 6422; 6659; 6850; 7305; 729230; 9760; 9833; 5721; 51176; 54440; 54997; 29760; 29909; 55619	IL7R; CD1D; DOCK2; PIK3CD; TOX; PSME2; RPS6; CCR2; ADAM8; CD2; CCR7; DOCK10; SOX4; FCER1G; LBR; MELK; TYROBP; CSF1R; BLNK; ERBB2; CD28; CD27; FCGR2B; CEBPA; RHOH; LTF; CD8A; LEF1; EVI2B; PLEK; SASH3; ACTN1; SFRP1; INPP5D; SYK; CCL19; IRF8; CASP8; TESC; RUNX3; GPR171; CD3D; LCK; BTK	890	888
9.02518e-08	1.8652e-06	GO:0002819	b	5	regulation of adaptive immune response	695; 718; 911; 912; 940; 962; 2213; 3575; 5321; 6363; 6375; 729230; 8741; 11126; 54440; 90865; 29108	IL7R; TNFSF13; CD1D; CD28; CD1C; CCL19; FCGR2B; CCR2; XCL1; IL33; CD160; C3; PYCARD; PLA2G4A; SASH3; BTK; CD48	169	169
9.35257e-08	4.83216e-07	GO:0048856	b	2	anatomical structure development	14; 87; 101; 154; 220; 249; 353; 399; 633; 695; 712; 718; 719; 811; 822; 823; 841; 864; 871; 912; 914; 915; 925; 939; 940; 948; 960; 963; 991; 1001; 1004; 1050; 1191; 1236; 1277; 1278; 1290; 1293; 1364; 1436; 1462; 1474; 1536; 1645; 1718; 1785; 1794; 1890; 1902; 1999; 2064; 2119; 2124; 2192; 2207; 2213; 2335; 55022; 2683; 2734; 2810; 2833; 2876; 3082; 3162; 3235; 3337; 3371; 3394; 3486; 3575; 363…	TRIM16; NRCAM; PCOLCE; BGN; GLG1; PITPNM1; FBLN1; HNF1B; LBR; DHRS9; TYROBP; PIK3CD; STAP1; MARCKS; CAPN1; MEIS3P1; CDH3; PLLP; CDH6; ERBB2; CD28; SOD2; HOXD9; CD27; CD24; B4GALT1; CD160; RPL10; CD36; THOC6; VAT1; INPP5D; FN1; SYK; TNIK; C1QA; BLNK; SFN; RUNX3; ARHGAP15; PID1; CD3D; MAL; PAK2; IL7R; TNFSF12; CD1D; VDR; MMP11; DOCK2; OLFM4; ST14; ADAM8; DNM2; RAC2; SERPINE2; PTEN; DOCK10; THBS2; L…	5866	5857
1.00182e-07	1.2361e-06	GO:0040017	b	4	positive regulation of locomotion	14; 101; 150; 719; 811; 1236; 1277; 1364; 1366; 1436; 1902; 2335; 3082; 3162; 3918; 4316; 5216; 5293; 5880; 6352; 6363; 6375; 6648; 6662; 6846; 7423; 729230; 11151; 51176; 347733; 54566; 57402; 29108	CCL5; PIK3CD; EPB41L4B; HGF; CCR2; SOX9; CCR7; SOD2; S100A14; CSF1R; ADRA2A; XCL2; XCL1; AAMP; PYCARD; CLDN4; CLDN7; RAC2; CCL19; VEGFB; LAMC2; LEF1; TUBB2B; FN1; C3AR1; CALR; HMOX1; ADAM8; PFN1; CORO1A; COL1A1; MMP7; LPAR1	565	565
1.01512e-07	2.04121e-06	GO:1902531	b	5	regulation of intracellular signal transduction	101; 150; 154; 355; 399; 811; 834; 841; 939; 940; 948; 960; 1191; 1236; 1436; 51339; 1785; 1902; 1936; 2064; 2192; 2213; 2335; 2841; 2861; 2876; 3082; 3162; 3486; 3489; 3575; 3587; 3932; 4057; 4582; 4935; 5270; 5293; 5341; 5728; 5880; 6352; 6363; 6375; 6422; 6648; 6662; 6846; 6850; 7039; 7164; 7805; 8477; 8743; 8859; 9454; 10105; 10125; 10475; 10625; 10636; 11184; 11314; 51284; 51291; 8445; 23043…	IL7R; MAP4K1; ARHGAP8; TNFSF10; IL10RA; CCL5; DYRK2; PIK3CD; DNM2; CD36; GPR18; LAPTM5; TNIK; SOX9; TRIM38; CASP8; CCR7; SOD2; FBLN1; DACT1; GPR37; TGFA; GPR143; FAS; CSF1R; ADRA2A; XCL2; XCL1; ARHGAP15; SERPINE2; CD44; PRR5; HOMER3; IVNS1ABP; STK19; ERBB2; CD28; RAC2; CD27; MUC1; FCGR2B; CD24; IGFBP3; RHOH; IGFBP6; LTF; TPD52L1; HGF; CLU; PLEK; CYTH4; CD300A; RGS14; SFRP1; RASGRP1; FN1; CASP1; S…	1880	1878
1.04269e-07	5.21346e-07	GO:0001909	b	2	leukocyte mediated cytotoxicity	911; 912; 1511; 2213; 3575; 3684; 4068; 6372; 6375; 7305; 10125; 11126; 11151; 26228	IL7R; CD1D; RASGRP1; CD1C; CXCL6; TYROBP; CD160; SH2D1A; FCGR2B; STAP1; CTSG; XCL1; CORO1A; ITGAM	114	114
1.13417e-07	1.37819e-06	GO:0048534	b	4	hematopoietic or lymphoid organ development	87; 101; 399; 695; 841; 864; 912; 914; 915; 925; 939; 940; 1050; 1236; 1436; 1794; 2064; 2124; 2207; 2213; 3394; 3575; 3635; 3930; 3932; 4050; 4057; 5293; 5341; 6194; 6363; 6422; 6659; 6850; 7305; 729230; 9760; 9833; 5721; 51176; 54440; 54997; 29760; 29909; 55619	IL7R; CD1D; DOCK2; PIK3CD; TOX; PSME2; RPS6; CCR2; ADAM8; CD2; CCR7; DOCK10; SOX4; FCER1G; LBR; MELK; TYROBP; CSF1R; BLNK; ERBB2; CD28; CD27; FCGR2B; CEBPA; LTB; RHOH; LTF; CD8A; LEF1; EVI2B; PLEK; SASH3; ACTN1; SFRP1; INPP5D; SYK; CCL19; IRF8; CASP8; TESC; RUNX3; GPR171; CD3D; LCK; BTK	930	928
1.21736e-07	2.38346e-06	GO:0060548	b	5	negative regulation of cell death	101; 355; 841; 939; 940; 960; 1191; 1236; 1366; 1436; 1718; 2124; 2810; 2861; 2876; 3082; 3162; 3575; 4057; 4582; 4968; 5062; 5176; 5728; 6134; 6194; 6195; 6352; 6363; 6422; 6648; 6659; 6662; 7351; 7416; 7805; 8743; 10105; 10551; 10625; 11151; 79228; 79679; 51176; 25816; 64780	IL7R; TNFSF10; CCL5; AGR2; RPS6; SOX9; ADAM8; CCR7; VDAC1; LEF1; OGG1; SFN; FAS; CSF1R; MICAL1; GPR37; IVNS1ABP; CLDN7; CD28; SOD2; CD44; MUC1; CD27; VTCN1; SERPINF1; LTF; PPIF; HGF; CLU; UCP2; EVI2B; THOC6; DHCR24; RPS6KA1; SFRP1; TNFAIP8; SOX4; LAPTM5; CCL19; HMOX1; CASP8; GPX1; PTEN; CORO1A; RPL10; PAK2	962	962
1.3338e-07	5.45208e-06	GO:0050839	m	3	cell adhesion molecule binding	87; 101; 811; 822; 912; 1001; 1004; 1307; 1366; 1936; 2335; 2810; 3337; 3385; 3684; 3689; 3693; 3695; 3936; 5062; 5216; 5493; 6187; 6696; 6850; 7045; 7450; 10562; 28969; 57502; 26136	CD1D; RPS2; OLFM4; COL16A1; DNAJB1; PPL; ICAM3; CDH3; TES; CLDN7; ITGB2; ITGB5; ITGB7; NLGN4X; LCP1; CAPG; ACTN1; FN1; SYK; EEF1D; ADAM8; SFN; PFN1; SPP1; ITGAM; TGFBI; VWF; CDH6; CALR; PAK2; BZW2	516	516
1.34282e-07	1.3588e-06	GO:0031341	b	3	regulation of cell killing	911; 912; 2213; 3575; 3684; 4068; 6372; 6375; 6850; 7305; 10125; 11126; 26228	IL7R; CD1D; RASGRP1; CD1C; CXCL6; SYK; CD160; SH2D1A; FCGR2B; STAP1; TYROBP; XCL1; ITGAM	99	99
1.49974e-07	2.86104e-06	GO:0045088	b	5	regulation of innate immune response	101; 695; 841; 912; 948; 2207; 2213; 3385; 3684; 3689; 4057; 4068; 4582; 5062; 6352; 6850; 7096; 7305; 10125; 10462; 11126; 11314; 11326; 51284; 5721; 50856; 57402; 29108; 30835	CLEC10A; CD1D; RASGRP1; CLEC4A; CCL5; VSIG4; SH2D1A; CD36; CD209; ADAM8; S100A14; FCER1G; TYROBP; TLR7; ICAM3; PYCARD; ITGAM; ITGB2; PSME2; MUC1; FCGR2B; LTF; SYK; CD160; CASP8; TLR1; BTK; CD300A; PAK2	464	464
1.74524e-07	2.058e-06	GO:0051050	b	4	positive regulation of transport	101; 150; 154; 717; 718; 720; 721; 776; 811; 841; 948; 1001; 1191; 1785; 1794; 2064; 2207; 2213; 2810; 3684; 3689; 5321; 5652; 5880; 6352; 6363; 6375; 6424; 6659; 6696; 6850; 729230; 9143; 9536; 10204; 10351; 10874; 376267; 26228; 54997; 26119; 29108; 65220	NUTF2; NADK; STAP1; CCL5; DOCK2; CD36; CCR2; CASP8; DNM2; PRSS8; PTGES; SOX4; FCER1G; CACNA1D; ADRA2A; XCL1; C4A; C4B; C3; C2; CDH3; RAB15; ERBB2; ITGB2; RAC2; FCGR2B; PYCARD; CLU; PLA2G4A; NMU; SFRP4; SYK; CCL19; CALR; ADAM8; TESC; SFN; ADRB2; SPP1; ITGAM; LDLRAP1; SYNGR3; ABCA8	880	879
1.76952e-07	2.058e-06	GO:0009893	b	4	positive regulation of metabolic process	87; 101; 150; 154; 341; 355; 718; 811; 834; 841; 864; 939; 940; 948; 960; 991; 1001; 1050; 1164; 1191; 1236; 1277; 1364; 1436; 51339; 1785; 1902; 1917; 1999; 2064; 2119; 2161; 2192; 2209; 2213; 2335; 55022; 2861; 3082; 3162; 3235; 3371; 3394; 3486; 3489; 3493; 3494; 3575; 3684; 3689; 3932; 3934; 4057; 4060; 4213; 4582; 4904; 5062; 5118; 5293; 5341; 5728; 6182; 6187; 6195; 6319; 6352; 6363; 6375; …	TRIM16; EPB41L4B; CD36; PRR5; LAPTM5; FCGR1A; APOC1; FBLN1; GPR37; TYROBP; PIK3CD; ADRA2A; XCL2; XCL1; MEIS3P1; CDH3; BLNK; ERBB2; CD28; SOD2; HOXD9; MUC1; CD27; CD24; FN1; SYK; TNIK; ADAM8; PTEN; DYRK2; PID1; CD300A; YBX1; PAK2; IL7R; TNFSF12; VDR; CCL5; IGHA2; CCR7; TRIM38; DNM2; TGFA; RUNX3; SCD; PCOLCE; CLDN4; MRPL12; PSME2; IGFBP3; IGFBP6; VEGFB; F12; PLEK; RPS6KA1; ETV5; IRF8; HMOX1; CDC20;…	3654	3650
1.7706e-07	2.058e-06	GO:0002478	b	4	antigen processing and presentation of exogenous peptide antigen	811; 948; 1536; 1785; 2207; 2209; 2210; 2213; 3109; 3113; 3119; 3120; 3693; 4689; 5721; 50856; 10053	FCER1G; ITGB5; NCF4; AP1M2; PSME2; CALR; HLA-DQB2; FCGR2B; CD36; CYBB; HLA-DQB1; FCGR1B; FCGR1A; DNM2; HLA-DPA1; CLEC4A; HLA-DMB	177	177
1.87153e-07	1.32567e-06	GO:0031224	c	2	intrinsic component of membrane	53; 101; 150; 154; 241; 249; 355; 719; 730; 776; 811; 911; 912; 914; 915; 925; 939; 940; 948; 960; 962; 963; 968; 1001; 1004; 1043; 1234; 1236; 1364; 1366; 1436; 1536; 1718; 1902; 2064; 2123; 2124; 2205; 2207; 2209; 2210; 2213; 2328; 2346; 2350; 2568; 2590; 2591; 2683; 2687; 2734; 2833; 2841; 2861; 3109; 3113; 3119; 3120; 3385; 3507; 3575; 3587; 3684; 3689; 3693; 3695; 3709; 3764; 3903; 3930; 405…	FKBP11; NRCAM; SLC6A8; CD36; GLG1; VTCN1; FCGR1B; FCGR1A; ALPL; GPR37; MSR1; MRC1; LBR; DHRS9; TYROBP; CACNA1D; ADRA2A; CDH3; NUP210; CDH6; ERBB2; FMO3; CD28; MUC1; CD27; CD24; TACSTD2; TSPAN1; MS4A4A; UBR4; VAT1; LAPTM5; ADAM8; TLR1; TLR7; LAT; PROCR; CD3D; MAL; SLC19A1; IL7R; TNFSF12; CD1D; TNFSF10; CD1C; VSIG4; SMPD2; GPR18; CD209; ST14; LAIR1; SLC44A4; TGFA; ST3GAL5; SCD; TRAF3IP3; PNPLA3; HL…	5568	5560
2.03299e-07	5.45208e-06	GO:0042802	m	3	identical protein binding	87; 150; 154; 220; 355; 695; 834; 841; 914; 915; 940; 963; 1050; 1234; 1277; 1278; 1364; 1366; 1436; 1890; 2064; 2192; 2207; 2335; 2582; 2810; 2833; 3001; 3082; 3162; 3489; 3932; 3934; 3936; 4069; 4082; 5062; 5341; 5728; 6352; 6375; 6422; 6472; 6566; 6648; 6793; 6928; 6999; 7045; 7083; 7086; 7096; 7164; 7298; 7305; 7378; 7416; 7423; 7450; 729230; 8572; 8671; 8743; 9454; 10125; 10204; 10475; 10518…	NUTF2; CD53; TNFSF10; TKT; LCN2; AGR2; STK10; TPD52L1; ADRB2; SLC4A4; CCR2; TDO2; TRIM38; CCR5; CD2; FBLN1; TESC; VDAC1; ALDH1A3; HNF1B; CEBPA; TYMS; TYROBP; FAS; CCL5; CSF1R; ADRA2A; LYZ; CXCR3; UPP1; XCL1; MARCKS; PYCARD; HOMER3; CLDN4; VEGFB; CLDN7; ERBB2; CD28; SOD2; PSME2; NLGN4X; PDLIM4; FCER1G; GALE; IGFBP6; TK1; HGF; LCP1; PLEK; SHMT2; ACTN1; SFRP1; RASGRP1; GZMA; FN1; CASP1; SLC16A1; COR…	1948	1948
2.04966e-07	5.45208e-06	GO:0001848	m	3	complement binding	629; 720; 721; 811; 3684; 3689; 11326	ITGB2; CALR; CFB; C4A; C4B; VSIG4; ITGAM	22	22
2.1545e-07	3.91184e-06	GO:0051346	b	5	negative regulation of hydrolase activity	12; 341; 399; 718; 720; 721; 871; 939; 960; 1293; 1474; 1718; 2810; 2876; 3001; 3082; 4057; 5062; 5176; 5270; 5918; 6195; 10105; 10406; 51291; 25816; 26472; 64780	APOC1; SERPINE2; SFN; SERPINA3; MICAL1; C4A; C4B; C3; CST6; CD44; CD27; RHOH; SERPINF1; LTF; GMIP; HGF; WFDC2; COL6A3; DHCR24; RPS6KA1; GZMA; PPP1R14B; TNFAIP8; RARRES1; GPX1; PPIF; SERPINH1; PAK2	447	445
2.15572e-07	3.91184e-06	GO:0030593	b	5	neutrophil chemotaxis	719; 1236; 2207; 3689; 5293; 5880; 6352; 6363; 6372; 6375; 6846; 6850; 51192	FCER1G; ITGB2; RAC2; CCL5; SYK; C3AR1; CXCL6; PIK3CD; CCL19; XCL2; XCL1; CCR7; CKLF	103	103
2.21355e-07	3.92115e-06	GO:0030449	b	5	regulation of complement activation	629; 712; 713; 717; 718; 719; 720; 721; 730; 1191; 3514; 11326; 28299; 28908	IGKV4-1; IGKV1-5; C3AR1; VSIG4; CFB; C1QB; C1QA; C4A; C4B; CLU; C3; C2; IGKC; C7	121	121
2.30605e-07	2.64208e-06	GO:0060627	b	4	regulation of vesicle-mediated transport	150; 341; 717; 718; 720; 721; 811; 948; 1191; 1785; 1794; 2207; 2213; 3162; 3684; 3689; 5728; 5880; 6363; 6424; 6850; 729230; 9882; 10562; 11151; 11314; 376267; 26228; 26119; 29108; 64780	DOCK2; APOC1; CD36; CCR2; CORO1A; DNM2; OLFM4; FCER1G; TBC1D4; ADRA2A; MICAL1; STAP1; C4A; C4B; C3; C2; RAB15; ITGB2; RAC2; FCGR2B; PYCARD; CLU; SFRP4; SYK; CCL19; CALR; HMOX1; PTEN; ITGAM; CD300A; LDLRAP1	530	529
2.39451e-07	2.36667e-06	GO:0001525	b	3	angiogenesis	14; 101; 718; 719; 841; 1536; 1890; 2064; 2335; 2683; 2833; 2876; 3082; 3162; 3689; 5176; 5293; 5728; 6422; 6850; 7045; 7058; 7423; 729230; 8742; 11126; 407977; 51176; 4897; 23166	TNFSF12; STAB1; NRCAM; THBS2; CCR2; ADAM8; PIK3CD; TNFSF12-TNFSF13; CXCR3; AAMP; B4GALT1; ERBB2; ITGB2; CYBB; C3; SERPINF1; VEGFB; HGF; LEF1; SFRP1; FN1; SYK; C3AR1; HMOX1; CASP8; GPX1; PTEN; TYMP; CD160; TGFBI	502	502
2.43311e-07	2.69598e-06	GO:0001774	b	4	microglial cell activation	712; 1191; 3684; 3689; 7096; 7305; 51284; 26228; 90865	ITGB2; TYROBP; IL33; C1QA; STAP1; TLR1; ITGAM; CLU; TLR7	44	44
2.43311e-07	2.69598e-06	GO:0002269	b	4	leukocyte activation involved in inflammatory response	712; 1191; 3684; 3689; 7096; 7305; 51284; 26228; 90865	ITGB2; TYROBP; IL33; C1QA; STAP1; TLR1; ITGAM; CLU; TLR7	44	44
2.45395e-07	2.69598e-06	GO:2000257	b	4	regulation of protein activation cascade	629; 712; 713; 717; 718; 719; 720; 721; 730; 1191; 3514; 11326; 28299; 28908	IGKV4-1; IGKV1-5; C3AR1; VSIG4; CFB; C1QB; C1QA; C4A; C4B; CLU; C3; C2; IGKC; C7	122	122
2.60838e-07	2.34754e-06	GO:0044437	c	3	vacuolar part	12; 53; 633; 718; 719; 912; 968; 1462; 1511; 1917; 2331; 2683; 3109; 3113; 3119; 3120; 3423; 4060; 4069; 4074; 4935; 6948; 7805; 9725; 10103; 10493; 11010; 51284; 80342; 83985; 55686; 10053; 29108	CD1D; ACP2; AP1M2; EEF1A2; VCAN; IDS; BGN; SPNS1; LAPTM5; LUM; SERPINA3; GPR143; TRAF3IP3; LYZ; HLA-DQB1; FMOD; HLA-DQB2; B4GALT1; PYCARD; GLIPR1; MREG; CD68; C3; TSPAN1; CTSG; TMEM63A; VAT1; C3AR1; TCN2; TLR7; HLA-DPA1; HLA-DMB; M6PR	589	589
2.61778e-07	1.26799e-06	GO:0002520	b	2	immune system development	87; 101; 399; 695; 841; 864; 912; 914; 915; 925; 939; 940; 1050; 1236; 1436; 1794; 2064; 2124; 2207; 2213; 3394; 3575; 3635; 3930; 3932; 4050; 4057; 5293; 5341; 6194; 6363; 6422; 6659; 6850; 7305; 729230; 8741; 9760; 5721; 9833; 51176; 54440; 54997; 29760; 29909; 55619	IL7R; TNFSF13; CD1D; DOCK2; PIK3CD; TOX; PSME2; RPS6; CCR2; ADAM8; CD2; CCR7; DOCK10; SOX4; FCER1G; LBR; MELK; TYROBP; CSF1R; BLNK; ERBB2; CD28; CD27; FCGR2B; CEBPA; LTB; RHOH; LTF; CD8A; LEF1; EVI2B; PLEK; SASH3; ACTN1; SFRP1; INPP5D; SYK; CCL19; IRF8; CASP8; TESC; RUNX3; GPR171; CD3D; LCK; BTK	990	988
3.02972e-07	5.24213e-06	GO:0032649	b	5	regulation of interferon-gamma production	914; 1236; 3113; 3394; 6375; 7805; 729230; 10125; 11126; 51284; 54440; 90865; 29108	RASGRP1; CD160; IRF8; CCR2; LAPTM5; XCL1; TLR7; CD2; CCR7; HLA-DPA1; PYCARD; SASH3; IL33	106	106
3.20954e-07	3.10012e-06	GO:0007584	b	3	response to nutrient	249; 717; 834; 1277; 1536; 1591; 2350; 3162; 3371; 4968; 5728; 6422; 6566; 6648; 6696; 7298; 7421; 10518	CIB2; CYP24A1; SOD2; CASP1; SLC16A1; HMOX1; CYBB; PTEN; SFRP1; SPP1; OGG1; TNC; COL1A1; VDR; C2; TYMS; FOLR2; ALPL	206	206
3.29154e-07	2.73451e-06	GO:0030666	c	3	endocytic vesicle membrane	811; 948; 1536; 1785; 2209; 2210; 3113; 3119; 3120; 4481; 5880; 7096; 8992; 9332; 11151; 23166	RAC2; CALR; HLA-DQB2; CORO1A; CD36; CYBB; TLR1; HLA-DQB1; FCGR1B; FCGR1A; DNM2; HLA-DPA1; ATP6V0E1; STAB1; CD163; MSR1	164	164
3.34346e-07	4.17933e-06	GO:0003823	m	2	antigen binding	911; 912; 962; 1718; 3113; 3119; 3493; 3494; 3507; 3514; 3575; 30835; 100287372; 28299; 28638; 28639; 28908	IL7R; IGKV4-1; CD1D; CD1C; TRBC2; IGHA2; CD48; IGHA1; IGHV3OR16-13; CD209; IGKV1-5; HLA-DQB1; TRBC1; HLA-DPA1; IGKC; IGHM; DHCR24	185	185
3.5586e-07	6.01726e-06	GO:0051345	b	5	positive regulation of hydrolase activity	355; 834; 841; 1236; 1364; 1785; 1794; 1902; 2064; 2192; 2335; 2769; 3337; 3932; 5118; 5216; 5341; 6352; 6363; 6375; 6422; 6846; 6850; 7805; 8477; 8743; 9744; 9882; 10125; 23603; 10636; 11314; 51291; 5721; 55843; 55803; 23779; 29108; 55619	TNFSF10; CCL5; DOCK2; CCR7; LAPTM5; RASGRP1; ARHGAP8; DNM2; FBLN1; DOCK10; FAS; DNAJB1; TBC1D4; CORO1C; XCL2; XCL1; ARHGAP15; PCOLCE; PYCARD; CLDN4; ERBB2; PSME2; ACAP1; GPR65; GMIP; ADAP2; PLEK; CD300A; RGS14; SFRP1; FN1; CASP1; SYK; CCL19; CASP8; PFN1; GNA15; LPAR1; LCK	778	777
3.67509e-07	1.72618e-06	GO:0048869	b	2	cellular developmental process	14; 87; 101; 154; 249; 399; 695; 712; 718; 811; 823; 841; 864; 871; 912; 914; 915; 925; 939; 940; 948; 960; 963; 991; 1001; 1004; 1050; 1191; 1236; 1277; 1290; 1364; 1436; 1462; 1591; 1645; 1785; 1794; 1890; 1902; 1999; 2064; 2119; 2124; 2192; 2207; 2213; 2335; 55022; 2683; 2734; 2810; 2876; 3082; 3235; 3371; 3394; 3486; 3575; 3635; 3684; 3689; 3693; 3695; 3855; 3918; 3930; 3932; 4057; 4070; 4118…	TRIM16; NRCAM; CD36; GLG1; FBLN1; MSR1; LBR; DHRS9; TYROBP; PIK3CD; STAP1; CAPN1; CDH3; CDH6; ERBB2; CD28; SOD2; HOXD9; CD27; CD24; B4GALT1; SFRP1; INPP5D; FN1; SYK; TNIK; C1QA; BLNK; SFN; PTEN; ARHGAP15; PID1; YBX1; MAL; PAK2; IL7R; TNFSF12; CD1D; VDR; MMP11; DOCK2; OLFM4; ST14; ADAM8; DNM2; ITGB5; SERPINE2; RUNX3; PNPLA3; TACSTD2; CLDN4; PSME2; IGFBP3; RHOH; LAMC2; PLEK; TUBB2B; RPS6KA1; ETV5; …	4370	4365
3.70758e-07	3.43414e-06	GO:0048513	b	3	animal organ development	87; 101; 154; 220; 249; 353; 399; 633; 695; 811; 823; 841; 864; 871; 912; 914; 915; 925; 939; 940; 960; 1001; 1050; 1236; 1277; 1278; 1290; 1293; 1364; 1436; 1718; 1794; 1902; 1999; 2064; 2124; 2207; 2213; 2335; 2734; 2810; 2876; 3082; 3162; 3235; 3337; 3371; 3394; 3575; 3635; 3684; 3764; 3855; 3918; 3930; 3932; 3936; 4050; 4057; 4060; 4070; 4213; 4837; 5176; 5216; 5270; 5293; 5341; 5493; 5652; 5…	TRIM16; BGN; GLG1; PITPNM1; LBR; TYROBP; PIK3CD; CAPN1; MEIS3P1; CDH3; BLNK; ERBB2; CD28; HOXD9; CD27; CD24; APRT; RPL10; INPP5D; FN1; SYK; ADAM8; SFN; PTEN; CD3D; IL7R; CD1D; VDR; DOCK2; ST14; SERPINE2; RUNX3; DOCK10; TACSTD2; COL1A2; CLDN4; PDLIM4; PSME2; RHOH; VEGFB; LAMC2; PLEK; TUBB2B; RPS6KA1; IRF8; HMOX1; GPX1; PFN1; NNMT; ITGAM; GPR171; LCK; BTK; TBX2; RPS6; CCR2; TNFSF10; KRT7; CD2; CCR7…	3503	3496
3.71696e-07	3.43414e-06	GO:0009611	b	3	response to wounding	87; 150; 948; 960; 1001; 1277; 1278; 1364; 2064; 2161; 2192; 2207; 2335; 2683; 2769; 2876; 3162; 3371; 3709; 3932; 3936; 5270; 5321; 5341; 5493; 5728; 6696; 6850; 7305; 7450; 729230; 10544; 51090; 54566; 56649; 64780	EPB41L4B; CD36; F12; CCR2; FBLN1; PLA2G4A; SERPINE2; FCER1G; TYROBP; ADRA2A; PPL; MICAL1; B4GALT1; SPP1; CDH3; CLDN4; PROCR; ERBB2; CD44; TMPRSS4; TNC; ITPR2; LCP1; PLEK; ACTN1; FN1; SYK; PLLP; HMOX1; GPX1; PTEN; GNA15; COL1A2; COL1A1; VWF; LCK	687	687
3.93534e-07	6.50643e-06	GO:1903555	b	5	regulation of tumor necrosis factor superfamily cytokine production	101; 914; 948; 1191; 4057; 6363; 6850; 7096; 7305; 729230; 10125; 50856; 54440; 90865; 29108	RASGRP1; CLEC4A; SYK; CCL19; IL33; CD36; TYROBP; CCR2; TLR1; ADAM8; CD2; PYCARD; CLU; SASH3; LTF	146	146
4.12624e-07	8.92855e-06	GO:0042277	m	3	peptide binding	154; 712; 811; 911; 912; 948; 1191; 1718; 2213; 2346; 2861; 3113; 3119; 3684; 3689; 4481; 5480; 7096; 9536; 30835; 10105; 25907; 26119	CD1D; CD1C; CD36; CD209; TMEM158; GPR37; MSR1; HLA-DQB1; FOLH1; ITGB2; FCGR2B; CLU; PTGES; DHCR24; CALR; C1QA; ADRB2; TLR1; ITGAM; HLA-DPA1; PPIF; PPIC; LDLRAP1	330	328
5.12493e-07	4.61016e-06	GO:0071706	b	3	tumor necrosis factor superfamily cytokine production	101; 914; 948; 1191; 4057; 6363; 6850; 7096; 7305; 729230; 10125; 50856; 54440; 90865; 29108	RASGRP1; CLEC4A; SYK; CCL19; IL33; CD36; TYROBP; CCR2; TLR1; ADAM8; CD2; PYCARD; CLU; SASH3; LTF	149	149
5.16578e-07	8.92855e-06	GO:0001846	m	3	opsonin binding	720; 721; 811; 3684; 3689; 11326	ITGB2; VSIG4; C4A; C4B; CALR; ITGAM	16	16
5.20677e-07	4.61016e-06	GO:0032609	b	3	interferon-gamma production	914; 1236; 3113; 3394; 6375; 7805; 729230; 10125; 11126; 51284; 54440; 90865; 29108	RASGRP1; CD160; IRF8; CCR2; LAPTM5; XCL1; TLR7; CD2; CCR7; HLA-DPA1; PYCARD; SASH3; IL33	111	111
5.37056e-07	8.92855e-06	GO:0005539	m	3	glycosaminoglycan binding	14; 633; 960; 1462; 1511; 2335; 3026; 3507; 3918; 4057; 4316; 4753; 5118; 5270; 6372; 6422; 7058; 7423; 23166	THBS2; SFRP1; STAB1; FN1; CXCL6; CD44; VCAN; BGN; CTSG; PCOLCE; AAMP; HABP2; VEGFB; LAMC2; MMP7; NELL2; IGHM; SERPINE2; LTF	236	236
5.8026e-07	6.28876e-06	GO:0010646	b	4	regulation of cell communication	101; 150; 154; 355; 399; 718; 776; 811; 823; 834; 841; 939; 940; 948; 960; 991; 1001; 1191; 1236; 1277; 1436; 51339; 1785; 1890; 1902; 1936; 1999; 2064; 2192; 2213; 2335; 55022; 2734; 2810; 2841; 2861; 2876; 3082; 3162; 3486; 3489; 3575; 3587; 3635; 3709; 3932; 4057; 4068; 4582; 4935; 5062; 5270; 5293; 5341; 5728; 5880; 6503; 6352; 6363; 6375; 6422; 6424; 6566; 6648; 6659; 6662; 6696; 6846; 6850;…	STK19; TRIM16; CD36; PRR5; LAPTM5; FBLN1; GPR37; TYROBP; CACNA1D; ADRA2A; XCL2; XCL1; CAPN1; CDH3; ERBB2; CD28; SOD2; MUC1; CD27; CD24; NMU; GMIP; INPP5D; FN1; GLG1; SYK; EEF1D; TNIK; ADAM8; SFN; PTEN; TLR1; TLR7; PID1; CD300A; PAK2; IL7R; TNFSF12; TNFSF10; IL10RA; CCL5; GPR18; ARHGAP8; DNM2; SERPINE2; LY86; TGFA; ARHGAP15; PSME2; IGFBP3; RHOH; IGFBP6; ITPR2; PLEK; TUBB2B; HMOX1; CDC20; GPX1; LCK…	3447	3445
5.8352e-07	2.66016e-06	GO:0045730	b	2	respiratory burst	1043; 1536; 3493; 3494; 4689; 5293; 5880; 100133941	CD52; RAC2; NCF4; IGHA2; IGHA1; PIK3CD; CD24; CYBB	36	36
6.18052e-07	5.28475e-06	GO:0023051	b	3	regulation of signaling	101; 150; 154; 355; 399; 718; 776; 811; 823; 834; 841; 939; 940; 948; 960; 991; 1001; 1191; 1236; 1277; 1436; 1785; 1890; 1902; 1936; 1999; 2064; 2192; 2213; 2335; 55022; 2734; 2810; 2841; 2861; 2876; 3082; 3162; 3486; 3489; 3575; 3587; 3635; 3709; 3932; 4057; 4068; 4582; 4935; 5062; 5270; 5293; 5341; 5728; 5880; 6503; 6352; 6363; 6375; 6422; 6424; 6566; 6648; 6659; 6662; 6696; 6846; 6850; 7039; …	STK19; TRIM16; CD36; PRR5; LAPTM5; FBLN1; GPR37; TYROBP; CACNA1D; ADRA2A; XCL2; XCL1; CAPN1; CDH3; ERBB2; CD28; SOD2; MUC1; CD27; CD24; NMU; GMIP; INPP5D; FN1; GLG1; SYK; EEF1D; TNIK; ADAM8; SFN; PTEN; TLR1; TLR7; PID1; CD300A; PAK2; IL7R; TNFSF12; TNFSF10; IL10RA; CCL5; GPR18; ARHGAP8; DNM2; SERPINE2; LY86; TGFA; PLEKHJ1; ARHGAP15; PSME2; IGFBP3; RHOH; IGFBP6; ITPR2; PLEK; TUBB2B; HMOX1; CDC20; …	3492	3490
6.21735e-07	5.28475e-06	GO:0048519	b	3	negative regulation of biological process	12; 87; 101; 150; 154; 341; 355; 399; 695; 718; 720; 721; 811; 822; 841; 864; 871; 939; 940; 948; 960; 968; 991; 1001; 1050; 1191; 1234; 1236; 1277; 1290; 1293; 1366; 1436; 1474; 1718; 1785; 1902; 1999; 2064; 2119; 2124; 2161; 2192; 2213; 2335; 55022; 2683; 2734; 2810; 2861; 2876; 3001; 3082; 3162; 3235; 3337; 3371; 3394; 3486; 3489; 3575; 3587; 3635; 3684; 3689; 3709; 3932; 4057; 4068; 4070; 432…	LAPTM5; CD36; GLG1; VTCN1; APOC1; FBLN1; GPR37; MSR1; TYROBP; ADRA2A; THOC6; MICAL1; XCL1; CDH3; NUP210; ERBB2; CD28; SOD2; HOXD9; MUC1; CD27; CD24; B4GALT1; NMU; RPL10; GMIP; SHMT2; VAT1; INPP5D; FN1; RPS6; ADAM8; SFN; PTEN; DYRK2; PID1; PROCR; YBX1; PAK2; CCR5; IL7R; RPL37A; CLEC4A; IL10RA; CCL5; RPL4; DNM2; SERPINE2; TGFA; RUNX3; THBS2; C4A; C4B; TACSTD2; PPP1R14B; CLDN7; PSME2; IGFBP3; RHOH; …	5444	5438
6.35017e-07	6.79044e-06	GO:0031343	b	4	positive regulation of cell killing	911; 912; 3684; 4068; 6375; 6850; 7305; 10125; 11126; 26228	CD1D; RASGRP1; CD1C; SYK; CD160; SH2D1A; STAP1; TYROBP; XCL1; ITGAM	63	63
6.48198e-07	5.40165e-06	GO:0006935	b	3	chemotaxis	101; 399; 719; 811; 1234; 1236; 1436; 1794; 1890; 1902; 2064; 2207; 2350; 2833; 3082; 3689; 3918; 5293; 5880; 6352; 6363; 6372; 6375; 6846; 6850; 7423; 729230; 11151; 51176; 51192; 347733; 26228; 4897; 57402	CCL5; DOCK2; PIK3CD; HGF; CCR2; CORO1A; CCR5; CCR7; S100A14; FCER1G; CSF1R; STAP1; CXCR3; XCL2; XCL1; ERBB2; ITGB2; RAC2; RHOH; VEGFB; LAMC2; LEF1; CKLF; TUBB2B; NRCAM; CXCL6; SYK; C3AR1; CALR; ADAM8; TYMP; CCL19; LPAR1; FOLR2	643	643
6.64752e-07	2.9439e-06	GO:0007275	b	2	multicellular organism development	14; 87; 101; 154; 220; 249; 353; 399; 633; 695; 712; 718; 719; 811; 822; 823; 841; 864; 871; 912; 914; 915; 925; 939; 940; 960; 991; 1001; 1004; 1050; 1191; 1236; 1277; 1278; 1290; 1293; 1364; 1436; 1462; 1536; 1718; 1785; 1794; 1890; 1902; 1999; 2064; 2119; 2124; 2207; 2213; 2335; 2683; 2734; 2810; 2833; 2876; 3082; 3162; 3235; 3337; 3371; 3394; 3575; 3635; 3684; 3689; 3693; 3764; 3855; 3918; 39…	TRIM16; NRCAM; PCOLCE; BGN; GLG1; PITPNM1; HNF1B; LBR; TYROBP; PIK3CD; STAP1; MARCKS; CAPN1; MEIS3P1; CDH3; PLLP; CDH6; ERBB2; CD28; SOD2; HOXD9; CD27; CD24; B4GALT1; CD160; RPL10; THOC6; INPP5D; FN1; SYK; TNIK; C1QA; BLNK; SFN; RUNX3; YBX1; MAL; PAK2; IL7R; TNFSF12; CD1D; VDR; MMP11; DOCK2; OLFML3; ST14; ADAM8; DNM2; RAC2; SERPINE2; PTEN; DOCK10; THBS2; TACSTD2; SPP1; CLDN4; PDLIM4; PSME2; RHOH;…	5363	5356
6.95493e-07	2.99448e-06	GO:0042330	b	2	taxis	101; 399; 719; 811; 1234; 1236; 1436; 1794; 1890; 1902; 2064; 2207; 2350; 2833; 3082; 3689; 3918; 5293; 5880; 6352; 6363; 6372; 6375; 6846; 6850; 7423; 729230; 11151; 26228; 51176; 51192; 347733; 4897; 57402	CCL5; DOCK2; PIK3CD; HGF; CCR2; CORO1A; CCR5; CCR7; S100A14; FCER1G; CSF1R; STAP1; CXCR3; XCL2; XCL1; ERBB2; ITGB2; RAC2; RHOH; VEGFB; LAMC2; LEF1; CKLF; TUBB2B; NRCAM; CXCL6; SYK; C3AR1; CALR; ADAM8; TYMP; CCL19; LPAR1; FOLR2	645	645
7.20082e-07	7.59876e-06	GO:2000026	b	4	regulation of multicellular organismal development	101; 154; 399; 695; 718; 719; 811; 841; 864; 914; 939; 940; 991; 1001; 1277; 1290; 1536; 51339; 1785; 1890; 1902; 2064; 2119; 2124; 2213; 2335; 2734; 2810; 2876; 3082; 3162; 3575; 3635; 3689; 4057; 4070; 5062; 5176; 5216; 5270; 5293; 5728; 6363; 6422; 6424; 6648; 6659; 6662; 6696; 6850; 6909; 7025; 7058; 7305; 7421; 7423; 729230; 8741; 8742; 9760; 10626; 10636; 11126; 5721; 407977; 51176; 23043; …	IL7R; TNFSF13; TOX; VDR; STAB1; TNFSF12; NRCAM; NR2F1; TNFSF12-TNFSF13; TBX2; GLG1; CCR2; ITGB2; CASP8; CD2; DNM2; TESC; DACT1; SERPINE2; GPX1; THBS2; PFN1; TYROBP; TRIM16; PIK3CD; ADRB2; STAP1; SOX4; C3; CDH3; ERBB2; CD28; SOD2; PTEN; FCGR2B; CD27; CCL19; CYBB; TACSTD2; RHOH; SERPINF1; LTF; CD160; VEGFB; HGF; INPP5D; LEF1; EVI2B; SASH3; TUBB2B; COL5A2; RGS14; SFRP1; ETV5; SFRP4; FN1; SYK; C3AR1;…	2053	2050
7.53148e-07	7.84447e-06	GO:0048514	b	4	blood vessel morphogenesis	14; 101; 718; 719; 841; 1536; 1890; 2064; 2335; 2683; 2833; 2876; 3082; 3162; 3689; 5176; 5293; 5728; 6422; 6659; 6850; 6909; 7045; 7058; 7423; 729230; 8742; 11126; 407977; 51176; 4897; 23166	TNFSF12; STAB1; NRCAM; THBS2; TBX2; CCR2; ADAM8; SOX4; PIK3CD; TNFSF12-TNFSF13; CXCR3; AAMP; B4GALT1; ERBB2; ITGB2; CYBB; C3; SERPINF1; VEGFB; HGF; LEF1; SFRP1; FN1; SYK; C3AR1; HMOX1; CASP8; GPX1; PTEN; TYMP; CD160; TGFBI	588	588
8.00012e-07	6.53856e-06	GO:0042592	b	3	homeostatic process	12; 101; 150; 154; 355; 719; 730; 811; 948; 1001; 1043; 1050; 1234; 1236; 1364; 1436; 1536; 1645; 1902; 2769; 2810; 2833; 2841; 2876; 3162; 3493; 3494; 3514; 3575; 3635; 3709; 3932; 3934; 4057; 4069; 4689; 4753; 5176; 5293; 5880; 6194; 6319; 6352; 6363; 6372; 6375; 6424; 6566; 6648; 6659; 6662; 6696; 6850; 7351; 729230; 8477; 8671; 8992; 9536; 10518; 10874; 11151; 80339; 54440; 57402; 26119; 2734…	CD52; IL7R; LCN2; IGHA2; PIK3CD; IGHA1; CD36; GPR18; RPS6; CCR2; SOX9; CCR5; CCR7; SOD2; IGKC; S100A14; AKR1C1; SOX4; PNPLA3; GPX1; CEBPA; SERPINA3; NADK; FAS; NCF4; CSF1R; ADRA2A; LYZ; CCL5; CXCR3; XCL1; DOCK10; C7; CDH3; CLDN4; CIB2; RAC2; CORO1A; PTGES; UCP2; SLC4A4; TMEM97; CCL19; CYBB; GPR65; SERPINF1; LTF; ITPR2; NELL2; CD24; SASH3; NMU; INPP5D; SFRP4; CXCL6; SLC16A1; C3AR1; CALR; HMOX1; AD…	1870	1870
8.68116e-07	1.40408e-05	GO:1902563	b	5	regulation of neutrophil activation	2213; 3684; 3689; 6850; 11314	SYK; ITGB2; FCGR2B; ITGAM; CD300A	10	10
9.18413e-07	7.36464e-06	GO:0061900	b	3	glial cell activation	712; 1191; 3684; 3689; 7096; 7305; 51284; 26228; 90865	ITGB2; TYROBP; IL33; C1QA; STAP1; TLR1; ITGAM; CLU; TLR7	51	51
9.25586e-07	9.51692e-06	GO:0032496	b	4	response to lipopolysaccharide	249; 834; 841; 948; 968; 1234; 1236; 1511; 2687; 3394; 3587; 3764; 4057; 4360; 6352; 6372; 6648; 9450; 9536; 26228; 57402; 29108	IRF8; IL10RA; CCL5; CD36; CCR5; CCR7; S100A14; LY86; MRC1; STAP1; PYCARD; SOD2; CD68; LTF; GGT5; PTGES; CTSG; CASP1; KCNJ8; CASP8; CXCL6; ALPL	318	318
9.39491e-07	6.14283e-06	GO:0031090	c	2	organelle membrane	53; 101; 154; 241; 65993; 719; 811; 841; 911; 912; 915; 948; 960; 963; 968; 1191; 1536; 1591; 1718; 1785; 1917; 2064; 2207; 2209; 2210; 2590; 2591; 2683; 2734; 2841; 3109; 3113; 3119; 3120; 3575; 3684; 3689; 3709; 3903; 3930; 4074; 4360; 23062; 4481; 4689; 4904; 4935; 4967; 5321; 5880; 6182; 6472; 6793; 7039; 7096; 7298; 7305; 7351; 7416; 55890; 7805; 8572; 8869; 8992; 9143; 9245; 9332; 9600; 972…	AP1M2; STK10; CD36; GLG1; FCGR1B; FCGR1A; MSR1; MRC1; OGDH; LBR; TYROBP; NUP210; ERBB2; B4GALT1; TSPAN1; OSBPL3; SHMT2; UBR4; VAT1; LAPTM5; ADAM8; TLR1; TLR7; CD300A; YBX1; IL7R; CD1D; RASGRP1; CD1C; GPR18; LAIR1; DNM2; TGFA; HLA-DQB1; HLA-DQB2; TRAF3IP3; PDLIM4; MRPL11; MRPL12; TMEM97; MREG; PPIF; ITPR2; GALNT2; GALNT3; CD3D; LDLRAP1; ITGAM; NUTF2; ACP2; NCF4; VDAC1; UCP2; GPRC5C; FCER1G; GPR143…	2997	2994
1.00489e-06	1.59072e-05	GO:1903708	b	5	positive regulation of hemopoiesis	101; 399; 695; 841; 864; 939; 2124; 3575; 3635; 6363; 6659; 6850; 7305; 9760; 51176; 54440; 54997	IL7R; TOX; INPP5D; SOX4; SYK; CCL19; CD27; CASP8; TESC; RUNX3; RHOH; ADAM8; TYROBP; LEF1; EVI2B; SASH3; BTK	200	200
1.03839e-06	8.0104e-06	GO:0016021	c	3	integral component of membrane	53; 101; 150; 154; 241; 355; 719; 730; 776; 811; 911; 912; 914; 915; 925; 939; 940; 948; 960; 963; 968; 1001; 1004; 1234; 1236; 1364; 1366; 1436; 1536; 1718; 1902; 2064; 2123; 2124; 2205; 2207; 2209; 2210; 2213; 2328; 2346; 2568; 2590; 2591; 2683; 2687; 2734; 2833; 2841; 2861; 3109; 3113; 3119; 3120; 3385; 3507; 3575; 3587; 3684; 3689; 3693; 3695; 3709; 3764; 3903; 3930; 4050; 4070; 4074; 4118; 4…	FKBP11; NRCAM; SLC6A8; CD36; GLG1; VTCN1; FCGR1B; FCGR1A; GPR37; MSR1; MRC1; LBR; DHRS9; TYROBP; CACNA1D; ADRA2A; CDH3; NUP210; CDH6; ERBB2; FMO3; CD28; MUC1; CD27; TACSTD2; TSPAN1; MS4A4A; UBR4; VAT1; LAPTM5; ADAM8; TLR1; TLR7; LAT; PROCR; CD3D; MAL; SLC19A1; IL7R; TNFSF12; CD1D; TNFSF10; CD1C; VSIG4; CCR7; GPR18; CD209; ST14; LAIR1; SLC44A4; TGFA; ST3GAL5; SCD; TRAF3IP3; PNPLA3; HLA-DQB1; HLA-D…	5401	5393
1.06654e-06	8.3941e-06	GO:0035239	b	3	tube morphogenesis	14; 101; 718; 719; 841; 1436; 1536; 1890; 2064; 2335; 2683; 2833; 2876; 3082; 3162; 3371; 3689; 4070; 5176; 5293; 5728; 6422; 6659; 6662; 6768; 6850; 6909; 7045; 7058; 7423; 729230; 8742; 51339; 10551; 11126; 407977; 51176; 4897; 23166	TNFSF12; STAB1; NRCAM; PIK3CD; TBX2; ST14; SOX9; ADAM8; DACT1; SOX4; THBS2; CSF1R; TNFSF12-TNFSF13; CXCR3; AAMP; TACSTD2; C3; ERBB2; ITGB2; AGR2; CYBB; B4GALT1; SERPINF1; TNC; VEGFB; HGF; LEF1; SFRP1; FN1; SYK; C3AR1; HMOX1; CCR2; CASP8; GPX1; PTEN; TYMP; CD160; TGFBI	812	812
1.16571e-06	9.00773e-06	GO:0072676	b	3	lymphocyte migration	101; 1236; 2833; 3695; 5293; 6352; 6363; 6375; 6793; 6846; 729230; 51192; 29108	ITGB7; CCL5; CCL19; STK10; PIK3CD; CCR2; ADAM8; CXCR3; XCL2; XCL1; CCR7; PYCARD; CKLF	119	119
1.22178e-06	1.89376e-05	GO:0002687	b	5	positive regulation of leukocyte migration	101; 719; 811; 1236; 1436; 5880; 6352; 6363; 6375; 6846; 7423; 729230; 57402; 29108	RAC2; CCL5; C3AR1; CALR; VEGFB; CSF1R; CCR2; ADAM8; CCL19; XCL2; XCL1; CCR7; PYCARD; S100A14	139	139
1.23186e-06	9.34895e-06	GO:0023014	b	3	signal transduction by protein phosphorylation	101; 150; 154; 355; 939; 948; 960; 1234; 1236; 1436; 1902; 2064; 2192; 2213; 2335; 2861; 3082; 3486; 3489; 5603; 5728; 6352; 6363; 6375; 6422; 6662; 6846; 6850; 7039; 7164; 7805; 10125; 51339; 10636; 11184; 11314; 5721; 23043; 23779; 27040; 100133941; 29108	MAP4K1; RASGRP1; CCL5; MAPK13; CD36; LAPTM5; TNIK; SOX9; ARHGAP8; CCR5; CCR7; FBLN1; DACT1; GPR37; TGFA; FAS; CSF1R; ADRA2A; XCL2; XCL1; CD44; PYCARD; ERBB2; CD27; FCGR2B; CD24; IGFBP3; IGFBP6; TPD52L1; HGF; CD300A; RGS14; SFRP1; FN1; SYK; CCL19; PSME2; ADAM8; PTEN; ADRB2; LAT; LPAR1	913	913
1.23186e-06	1.25057e-05	GO:0000165	b	4	MAPK cascade	101; 150; 154; 355; 939; 948; 960; 1234; 1236; 1436; 51339; 1902; 2064; 2192; 2213; 2335; 2861; 3082; 3486; 3489; 5603; 5728; 6352; 6363; 6375; 6422; 6662; 6846; 6850; 7039; 7164; 7805; 10125; 10636; 11184; 11314; 5721; 23043; 23779; 27040; 100133941; 29108	MAP4K1; RASGRP1; CCL5; MAPK13; CD36; LAPTM5; TNIK; SOX9; ARHGAP8; CCR5; CCR7; FBLN1; DACT1; GPR37; TGFA; FAS; CSF1R; ADRA2A; XCL2; XCL1; CD44; PYCARD; ERBB2; CD27; FCGR2B; CD24; IGFBP3; IGFBP6; TPD52L1; HGF; CD300A; RGS14; SFRP1; FN1; SYK; CCL19; PSME2; ADAM8; PTEN; ADRB2; LAT; LPAR1	913	913
1.2831e-06	1.94822e-05	GO:0002688	b	5	regulation of leukocyte chemotaxis	719; 811; 1236; 1436; 5880; 6352; 6363; 6375; 6846; 7423; 729230; 26228; 57402	STAP1; RAC2; CCL5; C3AR1; CALR; VEGFB; CSF1R; CCR2; CCL19; XCL2; XCL1; CCR7; S100A14	120	120
1.30146e-06	1.29253e-05	GO:0030234	m	2	enzyme regulator activity	12; 241; 341; 399; 718; 720; 721; 834; 871; 939; 991; 1164; 1293; 1474; 1794; 2192; 2335; 2810; 3337; 3486; 4057; 4118; 4689; 5062; 5118; 5176; 5216; 5270; 5880; 5918; 6195; 6352; 55890; 9744; 9882; 10406; 10636; 51291; 5721; 54997; 55843; 55803; 23779; 25816; 26472; 100133941; 29108	NCF4; DOCK2; PCOLCE; GPRC5C; ALOX5AP; ARHGAP8; APOC1; FBLN1; RARRES1; SERPINE2; SERPINA3; TESC; DNAJB1; CCL5; TBC1D4; ADAP2; C4A; C4B; C3; PYCARD; CST6; RAC2; CKS2; CD27; ACAP1; CD24; IGFBP3; RHOH; SERPINF1; LTF; GMIP; WFDC2; COL6A3; RPS6KA1; RGS14; TNFAIP8; FN1; CASP1; PPP1R14B; PSME2; CDC20; SFN; PFN1; ARHGAP15; SERPINH1; MAL; PAK2	1084	1080
1.31172e-06	1.29876e-05	GO:0001944	b	4	vasculature development	14; 101; 718; 719; 841; 1277; 1278; 1536; 1890; 2064; 2335; 2683; 2833; 2876; 3082; 3162; 3689; 5176; 5293; 5728; 6422; 6648; 6659; 6850; 6909; 7045; 7058; 7423; 729230; 8742; 11126; 407977; 51176; 4897; 23166	TNFSF12; STAB1; NRCAM; THBS2; TBX2; CCR2; ADAM8; SOX4; PIK3CD; TNFSF12-TNFSF13; CXCR3; AAMP; B4GALT1; ERBB2; ITGB2; SOD2; CYBB; C3; CD160; SERPINF1; VEGFB; HGF; LEF1; SFRP1; FN1; SYK; C3AR1; HMOX1; CASP8; GPX1; PTEN; TYMP; COL1A2; COL1A1; TGFBI	694	694
1.31172e-06	1.29876e-05	GO:0072358	b	4	cardiovascular system development	14; 101; 718; 719; 841; 1277; 1278; 1536; 1890; 2064; 2335; 2683; 2833; 2876; 3082; 3162; 3689; 5176; 5293; 5728; 6422; 6648; 6659; 6850; 6909; 7045; 7058; 7423; 729230; 8742; 11126; 407977; 51176; 4897; 23166	TNFSF12; STAB1; NRCAM; THBS2; TBX2; CCR2; ADAM8; SOX4; PIK3CD; TNFSF12-TNFSF13; CXCR3; AAMP; B4GALT1; ERBB2; ITGB2; SOD2; CYBB; C3; CD160; SERPINF1; VEGFB; HGF; LEF1; SFRP1; FN1; SYK; C3AR1; HMOX1; CASP8; GPX1; PTEN; TYMP; COL1A2; COL1A1; TGFBI	694	694
1.36014e-06	2.02389e-05	GO:0071887	b	5	leukocyte apoptotic process	101; 355; 695; 939; 1236; 3001; 3575; 5293; 5728; 6194; 6352; 6363	IL7R; GZMA; RPS6; FAS; CCL5; CD27; ADAM8; PIK3CD; PTEN; CCR7; BTK; CCL19	102	102
1.36125e-06	1.01158e-05	GO:0061024	b	3	membrane organization	154; 399; 718; 811; 841; 914; 915; 948; 1191; 1234; 1785; 1794; 2209; 2213; 2350; 2810; 3493; 3494; 3507; 3514; 3575; 3684; 3689; 4074; 4118; 4481; 5728; 5880; 7039; 7805; 9600; 9882; 10105; 23603; 11151; 11314; 100287372; 26228; 4897; 57502; 26119; 100133941; 28638; 28639	IL7R; CD2; DOCK2; IGHA1; CD36; LAPTM5; CORO1A; CCR5; FCGR1A; DNM2; IGKC; MSR1; TGFA; TRBC1; TRBC2; TBC1D4; IGHA2; STAP1; C3; ITGB2; RAC2; NLGN4X; FCGR2B; CD24; RHOH; CLU; IGHM; NRCAM; CORO1C; CALR; CASP8; LDLRAP1; SFN; PTEN; ADRB2; PITPNM1; ITGAM; IGHV3OR16-13; PPIF; CD300A; CD3D; MAL; FOLR2; M6PR	982	982
1.38051e-06	1.01158e-05	GO:0001568	b	3	blood vessel development	14; 101; 718; 719; 841; 1277; 1278; 1536; 1890; 2064; 2335; 2683; 2833; 2876; 3082; 3162; 3689; 5176; 5293; 5728; 6422; 6659; 6850; 6909; 7045; 7058; 7423; 729230; 8742; 11126; 407977; 51176; 4897; 23166	TNFSF12; STAB1; NRCAM; THBS2; TBX2; CCR2; ADAM8; SOX4; PIK3CD; TNFSF12-TNFSF13; CXCR3; AAMP; B4GALT1; ERBB2; ITGB2; CYBB; C3; CD160; SERPINF1; VEGFB; HGF; LEF1; SFRP1; FN1; SYK; C3AR1; HMOX1; CASP8; GPX1; PTEN; TYMP; COL1A2; COL1A1; TGFBI	665	665
1.3826e-06	1.35225e-05	GO:0043086	b	4	negative regulation of catalytic activity	12; 341; 399; 718; 720; 721; 841; 871; 939; 960; 1050; 1293; 1474; 1718; 2810; 2876; 3001; 3082; 4057; 5062; 5176; 5270; 5728; 5918; 6195; 6422; 729230; 10105; 10406; 23603; 10636; 11314; 51291; 54997; 25816; 26472; 29108; 64780	CORO1C; CCR2; APOC1; TESC; SERPINE2; SFN; CEBPA; SERPINA3; MICAL1; C4A; C4B; C3; PYCARD; CST6; CD44; CD27; RHOH; SERPINF1; LTF; GMIP; HGF; WFDC2; COL6A3; DHCR24; RPS6KA1; RGS14; SFRP1; GZMA; PPP1R14B; TNFAIP8; CASP8; RARRES1; GPX1; PTEN; PPIF; SERPINH1; CD300A; PAK2	791	789
1.3995e-06	1.00764e-05	GO:0098857	c	3	membrane microdomain	355; 695; 841; 871; 914; 925; 948; 962; 3162; 3635; 3684; 3689; 3932; 4118; 6610; 7096; 7416; 23603; 51338; 51090; 27040; 100133941	CD36; CORO1C; CD2; SMPD2; VDAC1; FAS; PLLP; ITGB2; CD48; CD24; CD8A; MS4A4A; INPP5D; HMOX1; CASP8; LCK; TLR1; ITGAM; LAT; SERPINH1; MAL; BTK	326	326
1.3995e-06	2.65905e-05	GO:0045121	c	4	membrane raft	355; 695; 841; 871; 914; 925; 948; 962; 3162; 3635; 3684; 3689; 3932; 4118; 6610; 7096; 7416; 23603; 51338; 51090; 27040; 100133941	CD36; CORO1C; CD2; SMPD2; VDAC1; FAS; PLLP; ITGB2; CD48; CD24; CD8A; MS4A4A; INPP5D; HMOX1; CASP8; LCK; TLR1; ITGAM; LAT; SERPINH1; MAL; BTK	326	326
1.4237e-06	1.02554e-05	GO:0097190	b	3	apoptotic signaling pathway	355; 695; 834; 841; 939; 940; 960; 1191; 2810; 2876; 3082; 3162; 3684; 3932; 4582; 5062; 5728; 6422; 6648; 7164; 7305; 8742; 8743; 10105; 407977; 9833; 8445; 90865; 100133941; 29108; 10625	TNFSF12; TNFSF10; DYRK2; SFN; MELK; TYROBP; FAS; TNFSF12-TNFSF13; PYCARD; IVNS1ABP; CD28; SOD2; CD44; MUC1; CD27; CD24; IL33; TPD52L1; HGF; CLU; BTK; SFRP1; CASP1; HMOX1; CASP8; GPX1; PTEN; ITGAM; PPIF; LCK; PAK2	576	576
1.4237e-06	1.37567e-05	GO:0042060	b	4	wound healing	87; 150; 948; 960; 1001; 1277; 1278; 1364; 2064; 2161; 2192; 2207; 2335; 2683; 2769; 2876; 3162; 3371; 3709; 3932; 3936; 5270; 5321; 5341; 5493; 5728; 6850; 7450; 10544; 54566; 64780	EPB41L4B; CD36; F12; FBLN1; PLA2G4A; SERPINE2; FCER1G; ADRA2A; PPL; MICAL1; B4GALT1; CDH3; CLDN4; PROCR; ERBB2; CD44; TNC; ITPR2; LCP1; PLEK; ACTN1; FN1; SYK; HMOX1; GPX1; PTEN; GNA15; COL1A2; COL1A1; VWF; LCK	576	576
1.53416e-06	6.4269e-06	GO:0048871	b	2	multicellular organismal homeostasis	12; 101; 154; 948; 1001; 1364; 1436; 2810; 2876; 3493; 3494; 3514; 3635; 3934; 4057; 4069; 5880; 6319; 6662; 6696; 6850; 7351; 729230; 9536; 10518; 10874; 11151; 54440	LCN2; IGHA2; IGHA1; CD36; CCR2; SOX9; IGKC; PTGES; SFN; SERPINA3; SCD; CSF1R; LYZ; CIB2; CDH3; CLDN4; RAC2; LTF; UCP2; SASH3; NMU; INPP5D; SYK; ADAM8; GPX1; ADRB2; CORO1A; SPP1	491	491
1.55103e-06	1.29253e-05	GO:0044877	m	2	protein-containing complex binding	87; 150; 154; 811; 822; 841; 871; 925; 948; 960; 991; 1191; 1307; 1785; 1794; 2192; 2205; 2207; 2209; 2210; 2213; 2335; 2769; 3082; 3109; 3385; 3684; 3689; 3693; 3695; 3932; 3936; 4060; 4074; 4082; 4481; 5118; 5728; 6696; 6850; 6928; 7045; 7416; 7450; 23603; 11126; 11151; 7373; 23166; 26119; 64780	STAB1; DOCK2; CD36; HGF; CORO1A; FCGR1B; FCGR1A; DNM2; FBLN1; LCP1; MSR1; FCER1G; FCER1A; ADRA2A; LUM; HNF1B; MICAL1; MARCKS; ICAM3; PCOLCE; VDAC1; ITGB2; ITGB5; ITGB7; CD44; FCGR2B; CD8A; CLU; COL16A1; CAPG; VWF; ACTN1; FN1; CORO1C; SYK; CD160; CALR; COL14A1; CASP8; CDC20; PTEN; ADRB2; GNA15; SPP1; ITGAM; LDLRAP1; TGFBI; SERPINH1; HLA-DMB; LCK; M6PR	1223	1223
1.58051e-06	0.000201397	GO:0005178	m	4	integrin binding	87; 811; 1307; 2335; 3385; 3684; 3689; 3693; 3695; 3936; 6696; 6850; 7045; 7450	ACTN1; ITGB2; ITGB5; ITGB7; FN1; SYK; CALR; VWF; ICAM3; ITGAM; TGFBI; SPP1; COL16A1; LCP1	142	142
1.6603e-06	1.17605e-05	GO:0030154	b	3	cell differentiation	14; 87; 101; 154; 249; 399; 695; 712; 718; 811; 823; 841; 864; 871; 912; 914; 915; 925; 939; 940; 948; 963; 991; 1001; 1050; 1191; 1236; 1277; 1290; 1436; 1462; 1591; 1645; 1785; 1794; 1890; 1902; 1999; 2064; 2119; 2124; 2192; 2207; 2213; 2335; 55022; 2683; 2734; 2810; 2876; 3082; 3235; 3371; 3394; 3486; 3575; 3635; 3684; 3689; 3693; 3695; 3855; 3918; 3930; 3932; 4057; 4070; 4118; 4320; 4481; 506…	TRIM16; NRCAM; CD36; GLG1; FBLN1; MSR1; LBR; DHRS9; TYROBP; PIK3CD; STAP1; CAPN1; CDH3; BLNK; ERBB2; CD28; SOD2; HOXD9; CD27; CD24; B4GALT1; CYP24A1; INPP5D; FN1; SYK; TNIK; C1QA; SFN; PTEN; PID1; CD3D; MAL; PAK2; IL7R; TNFSF12; CD1D; VDR; MMP11; DOCK2; OLFM4; ST14; ADAM8; DNM2; ITGB5; SERPINE2; RUNX3; PNPLA3; TACSTD2; PSME2; IGFBP3; RHOH; LAMC2; PLEK; TUBB2B; RPS6KA1; ETV5; IRF8; CDC20; GPX1; IT…	4189	4184
1.71145e-06	2.49671e-05	GO:0001894	b	5	tissue homeostasis	12; 101; 154; 1001; 1436; 3493; 3494; 3514; 3635; 4057; 4069; 5880; 6662; 6696; 6850; 10518; 11151; 54440	SERPINA3; INPP5D; IGHA2; CORO1A; IGHA1; CSF1R; ADAM8; SASH3; CIB2; SYK; ADRB2; SOX9; SPP1; LTF; RAC2; CDH3; LYZ; IGKC	231	231
1.71947e-06	1.64168e-05	GO:0032640	b	4	tumor necrosis factor production	914; 948; 1191; 4057; 6363; 6850; 7096; 7305; 729230; 10125; 50856; 54440; 90865; 29108	RASGRP1; CLEC4A; SYK; CCL19; CD36; TYROBP; CCR2; TLR1; LTF; CD2; PYCARD; CLU; SASH3; IL33	143	143
1.7839e-06	1.08308e-05	GO:0044420	c	2	extracellular matrix component	1277; 1278; 1290; 1307; 2192; 3371; 3918; 4060; 7373	COL14A1; LUM; COL5A2; COL1A2; TNC; COL1A1; LAMC2; COL16A1; FBLN1	55	55
1.7839e-06	2.55235e-05	GO:0001912	b	5	positive regulation of leukocyte mediated cytotoxicity	911; 912; 3684; 4068; 6375; 7305; 10125; 11126; 26228	CD1D; RASGRP1; CD1C; TYROBP; CD160; SH2D1A; STAP1; XCL1; ITGAM	55	55
1.86275e-06	1.25735e-05	GO:0030667	c	3	secretory granule membrane	101; 719; 948; 960; 963; 968; 1536; 2207; 2683; 3684; 3689; 3709; 3903; 6793; 7305; 9725; 10257; 11010; 11314; 23352; 26002	TMEM63A; CD53; FCER1G; ITGB2; ABCC4; GLIPR1; TYROBP; C3AR1; STK10; CD36; CD68; CYBB; ITPR2; MOXD1; LAIR1; ADAM8; CD44; B4GALT1; UBR4; CD300A; ITGAM	308	306
1.90521e-06	1.79762e-05	GO:0009966	b	4	regulation of signal transduction	101; 150; 154; 355; 399; 718; 811; 823; 834; 841; 939; 940; 948; 960; 1001; 1191; 1236; 1277; 1436; 51339; 1785; 1902; 1936; 1999; 2064; 2192; 2213; 2335; 55022; 2734; 2810; 2841; 2861; 2876; 3082; 3162; 3486; 3489; 3575; 3587; 3635; 3932; 4057; 4068; 4582; 4935; 5062; 5270; 5293; 5341; 5728; 5880; 6503; 6352; 6363; 6375; 6422; 6424; 6648; 6659; 6662; 6846; 6850; 7039; 7096; 7164; 7805; 729230; 8…	STK19; TRIM16; CD36; PRR5; LAPTM5; FBLN1; GPR37; PIK3CD; ADRA2A; XCL2; XCL1; CAPN1; CDH3; ERBB2; CD28; SOD2; MUC1; CD27; CD24; GMIP; INPP5D; FN1; GLG1; SYK; EEF1D; TNIK; ADAM8; SFN; PTEN; TLR1; TLR7; PID1; CD300A; PAK2; IL7R; TNFSF12; TNFSF10; IL10RA; CCL5; GPR18; ARHGAP8; DNM2; SERPINE2; LY86; TGFA; ARHGAP15; PSME2; IGFBP3; RHOH; IGFBP6; PLEK; HMOX1; GPX1; LCK; SH2D1A; CCR2; TRIM38; CCR7; DACT1;…	3083	3081
1.93247e-06	2.71275e-05	GO:0051174	b	5	regulation of phosphorus metabolic process	101; 150; 154; 341; 355; 399; 718; 939; 948; 960; 1050; 1164; 1191; 1236; 1436; 51339; 1902; 1917; 2064; 2192; 2209; 2213; 2335; 55022; 2810; 2861; 3082; 3486; 3489; 3689; 4057; 5062; 5341; 5728; 5880; 6352; 6363; 6375; 6422; 6472; 6662; 6846; 6850; 7039; 7164; 7423; 55890; 7805; 23225; 8671; 10105; 10125; 23603; 10636; 11184; 11314; 51284; 23043; 26228; 54997; 55615; 23779; 26472; 27040; 1001339…	MAP4K1; PPP1R14B; RASGRP1; LAT; CCL5; EEF1A2; APOC1; CD36; PRR5; LAPTM5; TNIK; SOX9; ARHGAP8; FCGR1A; CCR7; FBLN1; DACT1; GPR37; CD27; CEBPA; MICAL1; FAS; CSF1R; ADRA2A; CORO1C; XCL2; XCL1; GPRC5C; CKS2; C3; PYCARD; NUP210; VEGFB; ERBB2; TGFA; ITGB2; RAC2; CD44; FCGR2B; STAP1; CD24; IGFBP3; RHOH; IGFBP6; LTF; TPD52L1; HGF; CLU; PLEK; SHMT2; CD300A; RGS14; SFRP1; FN1; SLC4A4; SYK; CCL19; ADAM8; TE…	1806	1805
1.97453e-06	1.3757e-05	GO:0035295	b	3	tube development	14; 101; 718; 719; 841; 1050; 1436; 1536; 1890; 2064; 2335; 2683; 2833; 2876; 3082; 3162; 3371; 3689; 4070; 5176; 5270; 5293; 5728; 6422; 6659; 6662; 6768; 6850; 6909; 6928; 7045; 7058; 7298; 7423; 729230; 8742; 51339; 10551; 11126; 407977; 51176; 4897; 23166; 100133941	TNFSF12; STAB1; NRCAM; PIK3CD; TBX2; ST14; SOX9; ADAM8; DACT1; SERPINE2; HNF1B; CEBPA; THBS2; TYMS; CSF1R; TNFSF12-TNFSF13; CXCR3; AAMP; TACSTD2; C3; ERBB2; ITGB2; AGR2; CD24; CYBB; B4GALT1; SERPINF1; TNC; VEGFB; HGF; LEF1; SOX4; SFRP1; FN1; SYK; C3AR1; HMOX1; CCR2; CASP8; GPX1; PTEN; TYMP; CD160; TGFBI	996	996
1.98315e-06	2.73234e-05	GO:0001818	b	5	negative regulation of cytokine production	695; 1001; 1236; 2213; 2335; 3082; 3162; 3635; 4057; 6375; 7305; 7805; 9454; 10204; 11326; 50856; 51176; 90865; 100133941; 29108	NUTF2; INPP5D; FN1; TYROBP; HMOX1; VSIG4; FCGR2B; CLEC4A; CD24; LAPTM5; XCL1; LTF; CCR7; HGF; PYCARD; CDH3; LEF1; HOMER3; BTK; IL33	282	282
2.04126e-06	2.76126e-05	GO:1902622	b	5	regulation of neutrophil migration	101; 399; 719; 1236; 5880; 6363; 6375; 10562	OLFM4; RAC2; C3AR1; CCR7; ADAM8; XCL1; RHOH; CCL19	42	42
2.04873e-06	1.91056e-05	GO:0033273	b	4	response to vitamin	249; 1277; 1591; 2350; 3371; 4968; 6422; 6648; 6696; 7298; 7421	CYP24A1; SOD2; TYMS; SFRP1; SPP1; FOLR2; TNC; COL1A1; VDR; OGG1; ALPL	88	88
2.25567e-06	2.07937e-05	GO:0042742	b	4	defense response to bacterium	948; 1511; 2207; 3394; 3493; 3494; 3507; 3514; 3575; 3934; 4057; 4069; 6039; 6372; 6850; 10406; 11126; 100287372; 23166; 57402; 28638; 28639; 29108	IL7R; STAB1; LCN2; IGHA2; IGHA1; CD36; IGKC; S100A14; FCER1G; TRBC1; TRBC2; LYZ; PYCARD; RNASE6; CTSG; LTF; WFDC2; IGHM; CXCL6; SYK; CD160; IRF8; IGHV3OR16-13	363	362
2.53417e-06	3.36682e-05	GO:0034612	b	5	response to tumor necrosis factor	355; 834; 841; 939; 1050; 1277; 55022; 2687; 4050; 6352; 6363; 6375; 6422; 6846; 6850; 7805; 8741; 8742; 5721; 407977; 29108	TNFSF13; TNFSF12; CEBPA; SFRP1; LAPTM5; CASP1; SYK; FAS; GGT5; CD27; TNFSF12-TNFSF13; CASP8; CCL5; LTB; XCL1; XCL2; COL1A1; PID1; PYCARD; PSME2; CCL19	312	312
2.56709e-06	4.08322e-05	GO:0070821	c	4	tertiary granule membrane	101; 963; 1536; 2207; 3684; 3689; 3903; 9725; 11314; 23352	TMEM63A; CD53; FCER1G; ITGB2; ADAM8; CYBB; LAIR1; ITGAM; CD300A; UBR4	73	73
2.63618e-06	1.58171e-05	GO:0005583	c	3	fibrillar collagen trimer	1277; 1278; 1290; 1307; 4060	COL5A2; COL16A1; COL1A2; LUM; COL1A1	12	12
2.63618e-06	1.58171e-05	GO:0098643	c	3	banded collagen fibril	1277; 1278; 1290; 1307; 4060	COL5A2; COL16A1; COL1A2; LUM; COL1A1	12	12
2.65937e-06	1.50698e-05	GO:0098589	c	2	membrane region	355; 695; 841; 871; 914; 925; 948; 962; 3162; 3635; 3684; 3689; 3932; 4118; 6610; 7096; 7416; 23603; 51338; 51090; 27040; 100133941	CD36; CORO1C; CD2; SMPD2; VDAC1; FAS; PLLP; ITGB2; CD48; CD24; CD8A; MS4A4A; INPP5D; HMOX1; CASP8; LCK; TLR1; ITGAM; LAT; SERPINH1; MAL; BTK	339	339
2.75686e-06	2.5125e-05	GO:0051049	b	4	regulation of transport	101; 150; 154; 341; 717; 718; 720; 721; 776; 811; 823; 841; 948; 1001; 1191; 1536; 1785; 1794; 2064; 2207; 2213; 55022; 2810; 3162; 3684; 3689; 3709; 3764; 3936; 5270; 5321; 5652; 5728; 5880; 6352; 6363; 6375; 6422; 6424; 6566; 6659; 6696; 6850; 7351; 7416; 729230; 9143; 9454; 9536; 9882; 10105; 10204; 10351; 10562; 10874; 11151; 11314; 376267; 26228; 54997; 26119; 29108; 64780; 65220	NUTF2; NADK; STAP1; CCL5; DOCK2; TBC1D4; APOC1; CD36; CCR2; UCP2; CASP8; DNM2; PRSS8; VDAC1; PLA2G4A; SERPINE2; OLFM4; FCER1G; SYK; CACNA1D; ADRA2A; MICAL1; XCL1; C4A; CAPN1; C3; C2; CDH3; RAB15; ERBB2; ITGB2; RAC2; C4B; PTGES; FCGR2B; CYBB; NMU; PYCARD; ITPR2; CLU; LCP1; SOX4; HOMER3; SFRP1; SFRP4; SLC16A1; CCL19; CALR; KCNJ8; HMOX1; ADAM8; TESC; SFN; PTEN; ADRB2; CORO1A; SPP1; ITGAM; LDLRAP1; P…	1715	1713
2.86542e-06	4.08322e-05	GO:0035579	c	4	specific granule membrane	101; 719; 948; 963; 1536; 3684; 3689; 3903; 6793; 9725; 23352	TMEM63A; CD53; ITGB2; C3AR1; STK10; CD36; CYBB; LAIR1; ITGAM; ADAM8; UBR4	91	91
2.8978e-06	0.000201397	GO:0061135	m	4	endopeptidase regulator activity	12; 718; 720; 721; 871; 939; 1293; 1474; 4057; 5176; 5270; 5918; 6195; 10406; 5721; 25816	RPS6KA1; SERPINA3; TNFAIP8; PSME2; CD27; RARRES1; SERPINF1; C4A; C4B; C3; SERPINH1; WFDC2; CST6; COL6A3; SERPINE2; LTF	195	193
2.94456e-06	0.000262066	GO:0004252	m	5	serine-type endopeptidase activity	101; 629; 717; 1511; 2161; 3001; 3003; 3026; 3082; 4057; 4316; 5652; 6768; 7113; 56649	GZMA; TMPRSS4; TMPRSS2; CFB; ADAM8; CTSG; PRSS8; HGF; ST14; LTF; HABP2; MMP7; F12; C2; GZMK	171	171
3.31489e-06	1.88425e-05	GO:0016323	c	3	basolateral plasma membrane	150; 912; 960; 1364; 1366; 2064; 2683; 4070; 6507; 6566; 6573; 6768; 7039; 8671; 10257; 10351; 57127; 26119	ERBB2; TGFA; CD1D; SLC19A1; SLC4A4; SLC16A1; CD44; RHBG; ADRA2A; TACSTD2; ST14; B4GALT1; ABCC4; SLC1A3; CLDN4; LDLRAP1; ABCA8; CLDN7	242	242
3.43237e-06	2.32011e-05	GO:0042493	b	3	response to drug	811; 834; 841; 939; 1001; 1236; 1277; 1364; 1366; 1536; 1785; 2350; 2769; 2861; 2876; 3082; 3162; 3371; 3709; 3932; 4837; 4968; 5176; 5603; 5728; 6363; 6422; 6507; 6535; 6573; 6648; 6662; 6928; 6948; 6999; 7298; 7423; 10105; 10257; 10518; 11184; 80736; 29881	MAP4K1; CCR7; TDO2; HGF; SOX9; DNM2; SLC44A4; GPR37; CIB2; TYMS; HNF1B; GNA15; OGG1; NPC1L1; CDH3; CLDN4; CLDN7; SLC6A8; SOD2; CD27; CYBB; SERPINF1; TNC; VEGFB; ITPR2; MAPK13; SFRP1; CASP1; CCL19; CALR; HMOX1; CASP8; TCN2; GPX1; PTEN; NNMT; COL1A1; ABCC4; PPIF; SLC19A1; LCK; FOLR2; SLC1A3	985	984
3.43922e-06	2.32011e-05	GO:0006793	b	3	phosphorus metabolic process	53; 101; 150; 154; 249; 341; 353; 355; 399; 695; 718; 864; 939; 948; 960; 1050; 1164; 1191; 1234; 1236; 1436; 1511; 1890; 1902; 1917; 2064; 2192; 2209; 2213; 2335; 55022; 2810; 2861; 2876; 3082; 3486; 3489; 3635; 3689; 3932; 4057; 4837; 4967; 4968; 5062; 5293; 5321; 5341; 5603; 5728; 5880; 6195; 6241; 6319; 6352; 6363; 6375; 6422; 6472; 6610; 6662; 6793; 6846; 6850; 6999; 7039; 7083; 7086; 7164; …	STK19; STK10; CD36; LAPTM5; FCGR1A; APOC1; FBLN1; GPR37; OGDH; PIK3CD; ADRA2A; XCL2; XCL1; NUP210; ERBB2; CD27; CTSG; APRT; SHMT2; INPP5D; FN1; SYK; ADAM8; SFN; PTEN; TLR7; PID1; CD300A; PAK2; RASGRP1; CCL5; CCR7; SERINC2; TDO2; ARHGAP8; SLC44A4; TGFA; RUNX3; SCD; PNPLA3; TKT; OGG1; PPP1R14B; PSME2; IGFBP3; RHOH; IGFBP6; VEGFB; PLEK; RPS6KA1; GPX1; MELK; NNMT; LCK; BTK; NADK; ACP2; TK1; SLC4A4; T…	3370	3366
4.10832e-06	3.7021e-05	GO:0006796	b	4	phosphate-containing compound metabolic process	53; 101; 150; 154; 249; 341; 353; 355; 399; 695; 718; 864; 939; 948; 960; 1050; 1164; 1191; 1234; 1236; 1436; 1511; 51339; 1890; 1902; 1917; 2064; 2192; 2209; 2213; 2335; 55022; 2810; 2861; 2876; 3082; 3486; 3489; 3635; 3689; 3932; 4057; 4837; 4967; 4968; 5062; 5293; 5321; 5341; 5603; 5728; 5880; 6195; 6241; 6319; 6352; 6363; 6375; 6422; 6472; 6610; 6662; 6793; 6846; 6850; 6999; 7039; 7083; 7086;…	STK19; STK10; CD36; LAPTM5; FCGR1A; APOC1; FBLN1; GPR37; OGDH; PIK3CD; ADRA2A; XCL2; XCL1; NUP210; ERBB2; CD27; CTSG; APRT; SHMT2; INPP5D; FN1; SYK; ADAM8; SFN; PTEN; TLR7; PID1; CD300A; PAK2; RASGRP1; CCL5; CCR7; SERINC2; TDO2; ARHGAP8; SLC44A4; TGFA; RUNX3; SCD; PNPLA3; TKT; OGG1; PPP1R14B; PSME2; IGFBP3; RHOH; IGFBP6; VEGFB; PLEK; RPS6KA1; GPX1; MELK; NNMT; LCK; BTK; NADK; ACP2; TK1; SLC4A4; T…	3342	3338
4.19709e-06	5.47152e-05	GO:0043300	b	5	regulation of leukocyte degranulation	2213; 3162; 3684; 3689; 5880; 6850; 729230; 11314	ITGB2; RAC2; SYK; FCGR2B; HMOX1; CCR2; ITGAM; CD300A	46	46
4.26543e-06	5.47152e-05	GO:0008285	b	5	negative regulation of cell proliferation	695; 864; 1050; 1436; 2064; 2192; 2213; 2683; 2810; 3162; 3486; 3489; 3635; 5176; 5270; 5728; 5918; 6375; 6422; 6424; 6648; 6659; 6662; 7305; 7421; 9536; 10950; 11314; 11326; 79679; 54997; 90865; 26136	VDR; VSIG4; SOX9; FBLN1; TESC; SERPINE2; CEBPA; BTG3; RUNX3; TYROBP; CSF1R; XCL1; SOX4; B4GALT1; TES; ERBB2; SOD2; FCGR2B; IGFBP3; IGFBP6; IL33; PTGES; SFRP1; INPP5D; SFRP4; HMOX1; RARRES1; SFN; PTEN; VTCN1; SERPINF1; CD300A; BTK	669	669
4.46029e-06	2.96191e-05	GO:0071216	b	3	cellular response to biotic stimulus	695; 834; 948; 968; 1234; 1511; 2213; 3394; 4057; 4360; 6352; 6372; 6850; 7096; 9450; 26228; 29108	MRC1; CASP1; SYK; IRF8; FCGR2B; STAP1; CD36; CTSG; CCL5; CXCL6; CCR5; TLR1; PYCARD; CD68; LY86; BTK; LTF	223	223
4.55008e-06	5.73773e-05	GO:0051130	b	5	positive regulation of cellular component organization	154; 717; 718; 720; 721; 811; 822; 841; 940; 948; 963; 991; 1191; 1236; 1307; 1785; 1794; 1902; 2207; 2213; 2335; 2810; 2876; 3082; 3936; 4582; 5176; 5216; 5341; 5880; 6363; 6422; 6424; 6662; 6850; 6928; 7039; 7305; 7416; 8477; 8743; 9760; 10105; 23603; 10562; 11151; 347733; 26228; 23580; 26119; 29108	CD53; TOX; TNFSF10; DOCK2; DNM2; CD36; CORO1C; SOX9; CCR7; VDAC1; LCP1; TGFA; GPX1; FCER1G; TYROBP; HNF1B; STAP1; C4A; C4B; C3; C2; CD28; RAC2; MUC1; OLFM4; FCGR2B; CDC42EP4; GPR65; SERPINF1; PYCARD; HGF; CLU; COL16A1; CAPG; PLEK; TUBB2B; SFRP1; SFRP4; FN1; SYK; CCL19; CALR; CASP8; CDC20; SFN; PFN1; ADRB2; CORO1A; PPIF; LPAR1; LDLRAP1	1270	1270
4.70355e-06	0.000217931	GO:0005126	m	4	cytokine receptor binding	841; 4050; 6352; 6363; 6372; 6375; 6846; 6850; 7423; 729230; 8741; 8742; 8743; 407977; 51192; 26228; 57402; 90865; 29108	TNFSF13; TNFSF12; TNFSF10; STAP1; CXCL6; SYK; CCL19; CCL5; CCR2; CASP8; TNFSF12-TNFSF13; LTB; XCL1; XCL2; VEGFB; PYCARD; CKLF; S100A14; IL33	273	273
5.04125e-06	6.25116e-05	GO:0016310	b	5	phosphorylation	101; 150; 154; 355; 399; 695; 718; 864; 939; 948; 960; 1050; 1164; 1191; 1234; 1236; 1436; 1511; 51339; 1902; 1917; 2064; 2192; 2209; 2213; 2335; 55022; 2810; 2861; 3082; 3486; 3489; 3689; 3932; 4057; 4967; 5062; 5293; 5603; 5728; 5880; 6195; 6352; 6363; 6375; 6422; 6472; 6662; 6793; 6846; 6850; 7039; 7083; 7164; 7423; 55890; 7805; 23225; 8671; 8859; 9833; 10105; 10125; 23603; 10636; 11184; 11314…	MAP4K1; NADK; PPP1R14B; STK19; LAT; CCL5; DYRK2; PIK3CD; EEF1A2; MAPK13; FCGR2B; CD36; PRR5; LAPTM5; TNIK; SOX9; ARHGAP8; CCR5; FCGR1A; CCR7; FBLN1; DACT1; GPR37; TGFA; CEBPA; PTEN; FAS; CSF1R; ADRA2A; STAP1; CORO1C; XCL2; XCL1; GPRC5C; CKS2; C3; PYCARD; NUP210; STK10; TPD52L1; TLR7; ERBB2; ITGB2; RAC2; CD44; CD27; OGDH; CTSG; IGFBP3; RHOH; IGFBP6; LTF; TK1; HGF; CLU; CD24; PSME2; SHMT2; CD300A; …	2393	2392
5.34501e-06	3.48517e-05	GO:0031589	b	3	cell-substrate adhesion	87; 811; 948; 960; 1236; 1277; 1307; 1785; 2192; 2335; 3689; 3693; 3695; 4070; 5728; 5880; 6422; 7450; 23603; 10551; 10562; 11151	CCR7; CD36; CORO1C; CORO1A; OLFM4; RAC2; FBLN1; DNM2; TACSTD2; ITGB2; ITGB5; ITGB7; CD44; COL16A1; ACTN1; SFRP1; FN1; CALR; AGR2; PTEN; COL1A1; VWF	354	354
5.41226e-06	3.48517e-05	GO:0044403	b	3	symbiont process	712; 841; 940; 1050; 1234; 1436; 1511; 1794; 1973; 2192; 2213; 2335; 2876; 3693; 3695; 3855; 3932; 4057; 4360; 5062; 6124; 6134; 6168; 6187; 6194; 6204; 6352; 6372; 6850; 7113; 7298; 7416; 23225; 729230; 30835; 10475; 79228; 50856; 51176; 23352; 56649; 10053; 10625	RPL37A; CCL5; DOCK2; RPL4; RPS6; CCR2; RPS10; KRT7; C1QA; FBLN1; VDAC1; MRC1; CEBPA; RPS2; CD209; CSF1R; AP1M2; NUP210; CD28; ITGB5; ITGB7; CLEC4A; TMPRSS2; FCGR2B; CTSG; RPL10; LTF; TMPRSS4; LEF1; THOC6; TRIM38; UBR4; FN1; CXCL6; SYK; IVNS1ABP; CASP8; GPX1; TYMS; EIF4A1; LCK; PAK2; CCR5	1002	1002
5.5931e-06	3.54786e-05	GO:0030168	b	3	platelet activation	87; 150; 1277; 1278; 2207; 2335; 2769; 3709; 3932; 5270; 5321; 5341; 6850; 7450	ACTN1; FN1; SYK; FCER1G; ADRA2A; GNA15; COL1A2; COL1A1; ITPR2; VWF; PLA2G4A; PLEK; LCK; SERPINE2	158	158
5.73612e-06	6.99619e-05	GO:0050854	b	5	regulation of antigen receptor-mediated signaling pathway	1236; 2213; 3932; 4068; 7805; 11126; 11314; 26228; 53347	UBASH3A; CD160; SH2D1A; FCGR2B; LAPTM5; STAP1; CCR7; CD300A; LCK	63	63
5.93231e-06	0.000263988	GO:0004866	m	5	endopeptidase inhibitor activity	12; 718; 720; 721; 871; 939; 1293; 1474; 4057; 5176; 5270; 5918; 6195; 10406; 25816	RPS6KA1; SERPINA3; TNFAIP8; CD27; RARRES1; SERPINF1; C4A; C4B; C3; SERPINH1; WFDC2; CST6; COL6A3; SERPINE2; LTF	183	181
5.97958e-06	7.1755e-05	GO:0042590	b	5	antigen processing and presentation of exogenous peptide antigen via MHC class I	811; 948; 1536; 2207; 2209; 2210; 3693; 4689; 5721; 50856	FCER1G; ITGB5; NCF4; CLEC4A; CALR; PSME2; CD36; CYBB; FCGR1B; FCGR1A	80	80
6.18041e-06	3.86276e-05	GO:0046677	b	3	response to antibiotic	249; 841; 939; 1191; 1277; 1366; 1536; 2861; 2876; 3082; 3162; 3371; 3709; 4968; 5321; 5603; 5728; 6648; 7298; 10105	GPX1; TYMS; SOD2; PTEN; HMOX1; MAPK13; CD27; CASP8; CYBB; ITPR2; PPIF; OGG1; TNC; COL1A1; HGF; CLU; PLA2G4A; ALPL; GPR37; CLDN7	304	304
6.19375e-06	7.31453e-05	GO:0051347	b	5	positive regulation of transferase activity	101; 150; 154; 991; 1164; 1191; 1236; 1436; 1902; 1917; 2064; 2209; 3082; 3489; 4057; 5062; 5728; 6187; 6352; 6363; 6850; 7039; 7164; 55890; 10125; 11184; 11314; 23043; 347735; 26228; 55615; 27040; 100133941	MAP4K1; RASGRP1; CCL5; EEF1A2; SERINC2; TNIK; RPS2; FCGR1A; CCR7; GPRC5C; TGFA; PRR5; CSF1R; ADRA2A; STAP1; ERBB2; CKS2; CD24; IGFBP6; LTF; TPD52L1; HGF; CLU; CD300A; SYK; CCL19; ADAM8; CDC20; PTEN; ADRB2; LAT; LPAR1; PAK2	681	681
6.33234e-06	3.36406e-05	GO:0043227	c	2	membrane-bounded organelle	12; 53; 87; 101; 125; 126; 154; 219; 220; 241; 249; 341; 353; 355; 381; 399; 65993; 629; 633; 695; 717; 718; 719; 720; 721; 730; 811; 822; 823; 834; 841; 864; 871; 911; 912; 915; 948; 960; 962; 963; 968; 991; 1004; 1050; 1191; 1234; 1236; 1277; 1278; 1290; 1293; 1307; 1359; 1436; 1462; 1474; 1511; 1536; 1591; 1645; 1718; 1785; 1794; 1902; 1917; 1936; 1973; 1999; 2064; 2119; 2161; 2192; 2207; 2209…	ZNF638; STK19; LAPTM5; TRIM16; AP1M2; CORO1A; STK10; PCOLCE; BGN; GLG1; FCGR1B; FCGR1A; APOC1; PITPNM1; FBLN1; S100A14; GPR37; MSR1; MRC1; OGDH; LBR; TUBA3D; DENND2D; DHRS9; TYROBP; LYZ; THOC6; STAP1; MARCKS; MEMO1; FMOD; MEIS3P1; NUP210; CDH6; ERBB2; FMO3; SOD2; HOXD9; RNASE6; MUC1; CTSG; APRT; SFRP1; RPL10; CD36; GMIP; OSBPL3; MS4A4A; PNO1; SHMT2; UBR4; PLA2G4A; TBX2; VAT1; IGKV1-5; FN1; RPS6; …	12801	12782
6.37612e-06	8.07642e-05	GO:0030665	c	4	clathrin-coated vesicle membrane	154; 915; 2209; 2210; 3113; 3119; 3120; 3575; 4074; 7039; 26119; 10053	IL7R; TGFA; AP1M2; ADRB2; HLA-DQB1; FCGR1B; FCGR1A; HLA-DQB2; HLA-DPA1; CD3D; LDLRAP1; M6PR	118	118
6.44461e-06	2.62872e-05	GO:0044419	b	2	interspecies interaction between organisms	712; 841; 940; 1050; 1234; 1436; 1511; 1794; 1973; 2192; 2213; 2335; 2876; 3693; 3695; 3855; 3932; 4057; 4069; 4360; 5062; 6124; 6134; 6168; 6187; 6194; 6204; 6352; 6372; 6850; 7113; 7298; 7416; 729230; 30835; 10475; 79228; 23225; 50856; 51176; 23352; 56649; 10053; 10625	RPL37A; CCL5; DOCK2; RPL4; RPS6; CCR2; RPS10; KRT7; C1QA; FBLN1; VDAC1; MRC1; CEBPA; RPS2; CD209; CSF1R; LYZ; AP1M2; NUP210; CD28; ITGB5; ITGB7; CLEC4A; TMPRSS2; FCGR2B; CTSG; RPL10; LTF; TMPRSS4; LEF1; THOC6; TRIM38; UBR4; FN1; CXCL6; SYK; IVNS1ABP; CASP8; GPX1; TYMS; EIF4A1; LCK; PAK2; CCR5	1043	1043
6.55386e-06	5.84021e-05	GO:0045576	b	4	mast cell activation	399; 695; 2213; 3162; 5293; 5880; 6850; 11314; 27040	RAC2; SYK; FCGR2B; HMOX1; PIK3CD; RHOH; LAT; CD300A; BTK	64	64
7.46939e-06	6.57467e-05	GO:0048247	b	4	lymphocyte chemotaxis	101; 2833; 5293; 6352; 6363; 6375; 6846; 729230; 51192	CCL5; CCL19; PIK3CD; CCR2; ADAM8; CXCR3; XCL2; XCL1; CKLF	65	65
7.46939e-06	8.68316e-05	GO:0150076	b	5	neuroinflammatory response	712; 1191; 3684; 3689; 7096; 7305; 51284; 26228; 90865	ITGB2; TYROBP; IL33; C1QA; STAP1; TLR1; ITGAM; CLU; TLR7	65	65
7.54202e-06	0.000111454	GO:0019865	m	3	immunoglobulin binding	2205; 2207; 2209; 2210; 2213; 7450	FCER1G; FCER1A; FCGR2B; FCGR1B; FCGR1A; VWF	24	24
7.54202e-06	6.57467e-05	GO:0002407	b	4	dendritic cell chemotaxis	811; 1234; 1236; 6352; 6363; 729230	CCL5; CCL19; CALR; CCR2; CCR5; CCR7	24	24
7.73654e-06	8.81965e-05	GO:0048471	c	4	perinuclear region of cytoplasm	381; 695; 811; 991; 1191; 1536; 1785; 2064; 2590; 2591; 3162; 3918; 3936; 4074; 5062; 5176; 6194; 6507; 6696; 7039; 7164; 7805; 729230; 8572; 8742; 9536; 10103; 10544; 10562; 407977; 376267; 54836; 57402; 26031	PDLIM4; TNFSF12; OLFM4; LAPTM5; CCR2; DNM2; PTGES; TGFA; TNFSF12-TNFSF13; ARF5; S100A14; OSBPL3; RAB15; PROCR; ERBB2; BSPRY; CYBB; TSPAN1; SERPINF1; TPD52L1; LAMC2; CLU; LCP1; GALNT2; GALNT3; RPS6; CALR; HMOX1; CDC20; SPP1; BTK; M6PR; PAK2; SLC1A3	720	720
8.01539e-06	4.93702e-05	GO:0002218	b	3	activation of innate immune response	695; 841; 948; 2207; 3385; 3684; 3689; 4057; 4582; 5062; 6850; 7096; 7305; 30835; 10462; 11314; 51284; 5721; 50856; 57402; 29108	CLEC10A; FCER1G; ITGB2; LTF; CD209; SYK; CLEC4A; MUC1; PSME2; CD36; TLR7; TYROBP; TLR1; ICAM3; CASP8; PYCARD; CD300A; S100A14; PAK2; BTK; ITGAM	336	336
8.20925e-06	7.04642e-05	GO:0048585	b	4	negative regulation of response to stimulus	150; 154; 355; 399; 811; 841; 960; 1191; 51339; 1785; 1902; 2064; 2161; 2192; 2213; 55022; 2734; 2861; 2876; 3082; 3162; 3486; 3489; 3575; 3635; 4057; 4068; 4582; 4904; 4968; 5176; 5270; 5341; 5728; 6352; 6375; 6422; 6424; 6648; 6662; 6696; 7039; 7351; 7805; 729230; 8743; 9454; 10105; 10636; 11126; 11314; 11326; 5721; 8445; 26228; 53347; 57502; 90865; 29108; 10625	IL7R; TNFSF10; CCL5; VSIG4; SH2D1A; GLG1; CCR2; SOX9; DNM2; FBLN1; DACT1; GPR37; TGFA; FAS; F12; ADRA2A; XCL1; OGG1; PYCARD; HOMER3; IVNS1ABP; ERBB2; UBASH3A; SOD2; CD44; MUC1; NLGN4X; FCGR2B; STAP1; SERPINE2; IGFBP3; RHOH; IGFBP6; LTF; PPIF; HGF; CLU; UCP2; PLEK; CD300A; RGS14; SFRP1; INPP5D; SFRP4; LAPTM5; CD160; CALR; PSME2; HMOX1; CASP8; GPX1; PTEN; ADRB2; DYRK2; SPP1; PID1; SERPINF1; LPAR1; …	1624	1623
8.2589e-06	7.04642e-05	GO:0002758	b	4	innate immune response-activating signal transduction	695; 841; 948; 2207; 3385; 3684; 3689; 4057; 4582; 5062; 6850; 7096; 7305; 30835; 10462; 11314; 51284; 5721; 50856; 57402	CLEC10A; FCER1G; ITGB2; LTF; CD209; SYK; CLEC4A; MUC1; PSME2; CD36; TLR7; TYROBP; TLR1; ICAM3; CASP8; CD300A; S100A14; PAK2; BTK; ITGAM	310	310
8.49216e-06	7.16917e-05	GO:0072678	b	4	T cell migration	101; 2833; 3695; 5293; 6352; 6375; 6846; 729230; 29108	ITGB7; CCL5; PIK3CD; CCR2; ADAM8; CXCR3; XCL2; XCL1; PYCARD	66	66
8.86956e-06	5.38509e-05	GO:0090634	b	3	microglial cell mediated cytotoxicity	3684; 7305; 26228	TYROBP; STAP1; ITGAM	3	3
8.86956e-06	7.40978e-05	GO:0150064	b	4	vertebrate eye-specific patterning	712; 718; 3684	C3; ITGAM; C1QA	3	3
8.86956e-06	0.000101522	GO:1904149	b	5	regulation of microglial cell mediated cytotoxicity	3684; 7305; 26228	TYROBP; STAP1; ITGAM	3	3
9.40167e-06	0.000278616	GO:0030414	m	4	peptidase inhibitor activity	12; 718; 720; 721; 871; 939; 1293; 1474; 4057; 5176; 5270; 5918; 6195; 10406; 25816	RPS6KA1; SERPINA3; TNFAIP8; CD27; RARRES1; SERPINF1; C4A; C4B; C3; SERPINH1; WFDC2; CST6; COL6A3; SERPINE2; LTF	190	188
9.47349e-06	3.7651e-05	GO:0008037	b	2	cell recognition	948; 1236; 1462; 1794; 2350; 2683; 3493; 3494; 3507; 3514; 6363; 30835; 11151; 100287372; 4897; 28638; 28639	TRBC2; NRCAM; CD209; DOCK2; CCL19; IGHA1; VCAN; IGHV3OR16-13; CD36; IGHA2; CORO1A; CCR7; B4GALT1; IGKC; IGHM; FOLR2; TRBC1	236	236
9.49377e-06	5.68289e-05	GO:0002468	b	3	dendritic cell antigen processing and presentation	968; 1236; 2213; 6363; 50856	CCL19; CCR7; FCGR2B; CLEC4A; CD68	15	15
9.63232e-06	7.96404e-05	GO:0031670	b	4	cellular response to nutrient	1277; 1536; 1591; 2350; 3162; 3371; 6422; 7421; 10518	CIB2; CYP24A1; HMOX1; CYBB; SFRP1; VDR; TNC; COL1A1; FOLR2	67	67
1.00222e-05	0.000278616	GO:0008236	m	4	serine-type peptidase activity	101; 629; 717; 1511; 2161; 3001; 3003; 3026; 3082; 4057; 4316; 5652; 6768; 7113; 56649	GZMA; TMPRSS4; TMPRSS2; CFB; ADAM8; CTSG; PRSS8; HGF; ST14; LTF; HABP2; MMP7; F12; C2; GZMK	189	189
1.13733e-05	0.000151265	GO:0017171	m	3	serine hydrolase activity	101; 629; 717; 1511; 2161; 3001; 3003; 3026; 3082; 4057; 4316; 5652; 6768; 7113; 56649	GZMA; TMPRSS4; TMPRSS2; CFB; ADAM8; CTSG; PRSS8; HGF; ST14; LTF; HABP2; MMP7; F12; C2; GZMK	191	191
1.17632e-05	9.62661e-05	GO:1903706	b	4	regulation of hemopoiesis	101; 399; 695; 841; 864; 914; 939; 940; 2064; 2124; 2213; 3575; 3635; 4057; 6363; 6422; 6659; 6850; 7305; 729230; 9760; 5721; 51176; 54440; 54997; 29909	IL7R; TOX; CCR2; ADAM8; CD2; SOX4; TYROBP; ERBB2; CD28; CD27; FCGR2B; RHOH; LTF; LEF1; EVI2B; SASH3; SFRP1; INPP5D; SYK; CCL19; PSME2; CASP8; TESC; RUNX3; GPR171; BTK	489	487
1.25597e-05	0.000101746	GO:0030199	b	4	collagen fibril organization	871; 1277; 1278; 1290; 2331; 4060; 4320; 7373	MMP11; COL14A1; COL5A2; COL1A2; FMOD; COL1A1; SERPINH1; LUM	53	53
1.27732e-05	6.38659e-05	GO:0005581	c	2	collagen trimer	712; 713; 1277; 1278; 1290; 1293; 1307; 4060; 4481; 7373	COL14A1; C1QB; C1QA; LUM; COL5A2; COL1A2; COL1A1; COL6A3; COL16A1; MSR1	87	87
1.31696e-05	0.00010562	GO:0051241	b	4	negative regulation of multicellular organismal process	154; 341; 695; 811; 864; 1001; 1236; 1290; 1902; 2064; 2161; 2213; 2335; 3082; 3162; 3635; 4057; 4070; 5176; 5270; 5728; 6375; 6422; 6662; 6696; 6909; 7025; 7058; 7305; 7805; 729230; 9454; 10204; 10544; 23603; 10874; 11126; 11326; 50856; 51176; 26228; 23166; 57502; 90865; 100133941; 29108; 29909	NUTF2; STAB1; THBS2; VSIG4; APOC1; TBX2; F12; CCR2; SOX9; CCR7; SERPINE2; RUNX3; TYROBP; NR2F1; STAP1; CORO1C; XCL1; TACSTD2; PYCARD; CDH3; PROCR; ERBB2; NLGN4X; FCGR2B; CD24; COL5A2; NMU; SERPINF1; LTF; HGF; LEF1; HOMER3; SFRP1; INPP5D; FN1; LAPTM5; CD160; CALR; HMOX1; CLEC4A; PTEN; ADRB2; SPP1; GPR171; LPAR1; BTK; IL33	1181	1178
1.37036e-05	0.000154477	GO:0050866	b	5	negative regulation of cell activation	695; 864; 2064; 2213; 3162; 3635; 5270; 6375; 6422; 7305; 7805; 729230; 11314; 11326; 79679	ERBB2; SFRP1; INPP5D; LAPTM5; TYROBP; HMOX1; VSIG4; FCGR2B; CCR2; RUNX3; XCL1; VTCN1; SERPINE2; CD300A; BTK	194	194
1.42522e-05	0.000113171	GO:0051338	b	4	regulation of transferase activity	101; 150; 154; 399; 991; 1050; 1164; 1191; 1236; 1436; 1902; 1917; 2064; 2209; 2810; 3082; 3489; 4057; 5062; 5728; 5880; 6187; 6352; 6363; 6422; 6850; 7039; 7164; 55890; 10125; 23603; 10636; 11184; 11314; 23043; 347735; 26228; 54997; 55615; 27040; 100133941; 29108	MAP4K1; RASGRP1; CCL5; EEF1A2; SERINC2; CORO1C; TNIK; RPS2; FCGR1A; CCR7; TESC; GPRC5C; TGFA; CEBPA; PRR5; CSF1R; ADRA2A; STAP1; PYCARD; ERBB2; RAC2; CKS2; CD24; RHOH; IGFBP6; LTF; TPD52L1; HGF; CLU; CD300A; RGS14; SFRP1; SYK; CCL19; ADAM8; CDC20; SFN; PTEN; ADRB2; LAT; LPAR1; PAK2	1008	1008
1.44024e-05	0.000113242	GO:0045595	b	4	regulation of cell differentiation	101; 399; 695; 811; 841; 864; 914; 939; 940; 948; 963; 991; 1050; 1277; 1290; 1785; 1902; 2064; 2119; 2124; 2192; 2213; 2335; 2734; 2810; 3082; 3486; 3575; 3635; 4057; 4070; 4320; 4481; 5062; 5176; 5270; 5728; 6195; 6363; 6422; 6424; 6648; 6659; 6662; 6696; 6850; 7025; 7305; 7421; 729230; 9760; 23603; 10562; 10626; 10636; 5721; 51176; 23043; 347733; 26228; 54440; 54997; 4897; 100133941; 29909	IL7R; CD53; TOX; VDR; MMP11; TRIM16; NRCAM; OLFM4; CD36; GLG1; CCR2; SOX9; ADAM8; CD2; DNM2; FBLN1; TESC; SERPINE2; MSR1; CEBPA; PTEN; TYROBP; NR2F1; STAP1; SOX4; TACSTD2; ERBB2; CD28; SOD2; CD27; FCGR2B; CD24; COL5A2; IGFBP3; RHOH; SERPINF1; LTF; HGF; INPP5D; LEF1; EVI2B; SASH3; TUBB2B; RPS6KA1; RGS14; SFRP1; ETV5; SFRP4; FN1; CORO1C; SYK; CCL19; CALR; PSME2; TNIK; CASP8; CDC20; SFN; RUNX3; SPP1…	1844	1841
1.49008e-05	0.000165465	GO:0071396	b	5	cellular response to lipid	811; 834; 948; 968; 1191; 1234; 1277; 1511; 1591; 1902; 55022; 3371; 3394; 4057; 4360; 5176; 6352; 6372; 6422; 6662; 6696; 7421; 9450; 11184; 51176; 26228; 54997; 29108	MAP4K1; VDR; CCL5; CD36; SOX9; CCR5; LY86; MRC1; STAP1; CXCL6; PYCARD; CD68; SFRP1; SERPINF1; LTF; TNC; CLU; LEF1; CTSG; CYP24A1; CASP1; CALR; IRF8; TESC; SPP1; COL1A1; PID1; LPAR1	554	554
1.57352e-05	0.000172162	GO:0010818	b	5	T cell chemotaxis	2833; 5293; 6352; 6375; 6846; 729230	CCL5; PIK3CD; CCR2; CXCR3; XCL2; XCL1	27	27
1.59714e-05	0.00012436	GO:0002683	b	4	negative regulation of immune system process	695; 864; 968; 2064; 2213; 2876; 3162; 3575; 3635; 4057; 4068; 6375; 6422; 6662; 7305; 7805; 729230; 11126; 11314; 11326; 79679; 26228; 53347; 90865; 29909	IL7R; VSIG4; SH2D1A; LAPTM5; CCR2; SOX9; UBASH3A; TYROBP; XCL1; STAP1; ERBB2; FCGR2B; CD68; LTF; SFRP1; INPP5D; CD160; HMOX1; GPX1; RUNX3; VTCN1; GPR171; CD300A; BTK; IL33	468	466
1.62145e-05	0.000375635	GO:0019900	m	4	kinase binding	150; 355; 399; 834; 914; 940; 1050; 1164; 51339; 1785; 1917; 2810; 3689; 3932; 4082; 4753; 5062; 5341; 5728; 5880; 6194; 6662; 6850; 7277; 7416; 9600; 10475; 10636; 11126; 26228; 27040; 100133941; 29760; 64780	TRIM38; EEF1A2; RPS6; SOX9; CD2; DNM2; VDAC1; DACT1; CEBPA; FAS; ADRA2A; ITGB2; MICAL1; STAP1; MARCKS; BLNK; CD28; RAC2; CKS2; CD24; RHOH; TUBA4A; NELL2; PLEK; RGS14; CASP1; SYK; CD160; SFN; PTEN; PITPNM1; LAT; LCK; PAK2	746	746
1.66407e-05	0.00017943	GO:0032653	b	5	regulation of interleukin-10 production	940; 2213; 3082; 6375; 6850; 7305; 54440; 29108	CD28; SYK; FCGR2B; TYROBP; XCL1; HGF; PYCARD; SASH3	55	55
1.74652e-05	0.00018563	GO:0034341	b	5	response to interferon-gamma	834; 960; 2209; 2210; 3113; 3119; 3120; 3394; 4360; 6352; 6363; 6375; 6846; 10475; 23580	MRC1; TRIM38; CASP1; CD44; IRF8; CCL5; CCL19; XCL2; XCL1; HLA-DQB1; FCGR1B; FCGR1A; HLA-DQB2; HLA-DPA1; CDC42EP4	198	198
1.77627e-05	0.000104849	GO:0050794	b	3	regulation of cellular process	12; 14; 87; 101; 150; 154; 220; 341; 355; 399; 695; 712; 717; 718; 719; 720; 721; 776; 811; 822; 823; 834; 841; 864; 871; 912; 914; 915; 925; 939; 940; 948; 960; 963; 991; 1001; 1004; 1050; 1164; 1191; 1234; 1236; 1277; 1278; 1290; 1293; 1307; 1364; 1366; 1436; 1474; 1536; 1591; 1718; 1785; 1794; 1890; 1902; 1917; 1936; 1999; 2064; 2119; 2124; 2161; 2192; 2205; 2207; 2209; 2210; 2213; 2331; 2335;…	IGKV4-1; TNFSF10; LAPTM5; TRIM16; NRCAM; STK10; PCOLCE; EPB41L4B; CD36; PRR5; GLG1; STK19; FCGR1B; FCGR1A; APOC1; PITPNM1; FBLN1; S100A14; GPR37; MSR1; HNF1B; TYROBP; CACNA1D; ADRA2A; THOC6; XCL2; XCL1; MICAL1; CAPN1; MEIS3P1; CDH3; NUP210; VTCN1; CDH6; ERBB2; CD28; SOD2; HOXD9; MUC1; CD27; CD24; TACSTD2; SFRP1; RPL10; GMIP; LAT; SHMT2; PLA2G4A; TBX2; VAT1; INPP5D; IGKV1-5; FN1; RPS6; SYK; PPP1R1…	11109	11094
1.85378e-05	0.000142955	GO:0071219	b	4	cellular response to molecule of bacterial origin	834; 948; 968; 1234; 1511; 2213; 3394; 4057; 4360; 6352; 6372; 7096; 9450; 26228; 29108	MRC1; CASP1; IRF8; FCGR2B; STAP1; CD36; CTSG; CCL5; CXCL6; CCR5; TLR1; PYCARD; CD68; LY86; LTF	199	199
1.92124e-05	0.000146746	GO:0007162	b	4	negative regulation of cell adhesion	864; 1277; 1366; 2064; 2192; 2213; 3371; 4070; 4582; 5270; 5728; 6375; 7045; 7805; 23603; 11314; 11326; 79679	ERBB2; LAPTM5; PTEN; MUC1; FCGR2B; CORO1C; RUNX3; XCL1; VTCN1; TNC; COL1A1; TACSTD2; TGFBI; FBLN1; CD300A; VSIG4; SERPINE2; CLDN7	275	275
1.92302e-05	0.000103843	GO:0001772	c	3	immunological synapse	399; 940; 963; 3001; 3932; 11151; 27040	CD53; CD28; GZMA; CORO1A; RHOH; LAT; LCK	41	41
1.96781e-05	0.000206205	GO:0002861	b	5	regulation of inflammatory response to antigenic stimulus	695; 718; 940; 1236; 2213; 2876	CD28; FCGR2B; GPX1; CCR7; C3; BTK	28	28
2.05082e-05	0.000211918	GO:0002695	b	5	negative regulation of leukocyte activation	695; 864; 2064; 2213; 3162; 3635; 6375; 6422; 7305; 7805; 729230; 11314; 11326; 79679	ERBB2; SFRP1; INPP5D; LAPTM5; TYROBP; HMOX1; VSIG4; FCGR2B; CCR2; RUNX3; XCL1; VTCN1; CD300A; BTK	177	177
2.13599e-05	0.000124356	GO:0044092	b	3	negative regulation of molecular function	12; 150; 154; 341; 399; 718; 720; 721; 841; 871; 939; 960; 1050; 1293; 1474; 1718; 2810; 2876; 3001; 3082; 3162; 4057; 5062; 5176; 5270; 5728; 5918; 6195; 6375; 6422; 6424; 729230; 10105; 51339; 10406; 23603; 10636; 11314; 51291; 51176; 54997; 25816; 26472; 29108; 64780	CORO1C; CCR2; APOC1; TESC; DACT1; SERPINE2; SFN; CEBPA; SERPINA3; ADRA2A; MICAL1; XCL1; C4A; C4B; C3; PYCARD; CST6; CD44; CD27; RHOH; SERPINF1; LTF; GMIP; HGF; LEF1; WFDC2; COL6A3; DHCR24; RPS6KA1; RGS14; SFRP1; GZMA; SFRP4; PPP1R14B; TNFAIP8; HMOX1; CASP8; RARRES1; GPX1; PTEN; ADRB2; PPIF; SERPINH1; CD300A; PAK2	1132	1130
2.17819e-05	0.000125099	GO:0032613	b	3	interleukin-10 production	940; 2213; 3082; 6375; 6850; 7305; 54440; 29108	CD28; SYK; FCGR2B; TYROBP; XCL1; HGF; PYCARD; SASH3	57	57
2.1793e-05	8.44479e-05	GO:0048646	b	2	anatomical structure formation involved in morphogenesis	14; 87; 101; 220; 718; 719; 841; 948; 963; 1277; 1290; 1536; 1890; 2064; 2335; 2683; 2833; 2876; 3082; 3162; 3689; 3693; 5176; 5293; 5728; 6422; 6659; 6662; 6768; 6850; 6909; 7045; 7058; 7305; 7423; 729230; 8742; 11126; 407977; 80736; 51176; 4897; 23166	CD53; STAB1; TNFSF12; NRCAM; THBS2; CD36; TBX2; ST14; SOX9; CASP8; SLC44A4; SOX4; ALDH1A3; TYROBP; PIK3CD; TNFSF12-TNFSF13; CXCR3; AAMP; B4GALT1; ERBB2; ITGB2; ITGB5; CYBB; C3; CD160; SERPINF1; VEGFB; HGF; LEF1; COL5A2; ACTN1; SFRP1; FN1; SYK; C3AR1; HMOX1; CCR2; ADAM8; GPX1; PTEN; TYMP; COL1A1; TGFBI	1063	1061
2.36413e-05	0.00024501	GO:0005788	c	4	endoplasmic reticulum lumen	718; 720; 721; 811; 871; 1191; 1277; 1278; 1290; 1293; 1307; 1462; 2335; 3371; 3486; 6696; 7373; 9601; 10418	SPON1; TNC; FN1; COL16A1; SPP1; CALR; PDIA4; VCAN; COL14A1; COL5A2; IGFBP3; COL1A2; C4A; C4B; COL1A1; C3; CLU; SERPINH1; COL6A3	307	306
2.37049e-05	0.000241595	GO:0031325	b	5	positive regulation of cellular metabolic process	87; 101; 150; 154; 341; 355; 718; 834; 841; 864; 939; 940; 948; 960; 991; 1001; 1050; 1164; 1191; 1236; 1277; 1364; 1436; 51339; 1785; 1902; 1917; 1999; 2064; 2119; 2161; 2192; 2209; 2213; 2335; 55022; 2861; 3082; 3162; 3235; 3394; 3486; 3489; 3684; 3689; 3932; 4057; 4060; 4213; 4582; 4904; 5062; 5118; 5341; 5728; 6182; 6187; 6195; 6352; 6363; 6375; 6422; 6424; 6610; 6648; 6659; 6662; 6696; 6846;…	TRIM16; CD36; LAPTM5; FCGR1A; APOC1; FBLN1; GPR37; TYROBP; ADRA2A; XCL2; XCL1; MEIS3P1; CDH3; ERBB2; CD28; SOD2; HOXD9; MUC1; CD27; CD24; FN1; SYK; ADAM8; PTEN; DYRK2; PID1; CD300A; YBX1; PAK2; TNFSF13; VDR; CCL5; CCR7; TRIM38; DNM2; TGFA; RUNX3; PCOLCE; CLDN4; MRPL12; PSME2; IGFBP3; IGFBP6; VEGFB; F12; PLEK; RPS6KA1; ETV5; IRF8; HMOX1; CDC20; ITGAM; LCK; CSF1R; SLC4A4; TNIK; TNFSF10; RPS2; SMPD2…	3352	3348
2.43799e-05	0.000138153	GO:0036336	b	3	dendritic cell migration	811; 1234; 1236; 6352; 6363; 729230	CCL5; CCL19; CALR; CCR2; CCR5; CCR7	29	29
2.43799e-05	0.000245117	GO:0050858	b	5	negative regulation of antigen receptor-mediated signaling pathway	2213; 4068; 7805; 11126; 11314; 53347	UBASH3A; CD160; SH2D1A; FCGR2B; LAPTM5; CD300A	29	29
2.65968e-05	0.000528136	GO:0016504	m	4	peptidase activator activity	834; 2192; 2335; 4118; 5118; 5721; 29108	FN1; CASP1; PSME2; PCOLCE; PYCARD; FBLN1; MAL	43	43
2.67884e-05	0.000323896	GO:0043168	m	3	anion binding	14; 220; 241; 341; 353; 381; 399; 695; 822; 864; 960; 1436; 1462; 1511; 1536; 1645; 1718; 1785; 1902; 1917; 1973; 2064; 2328; 2335; 2346; 2350; 2769; 3507; 3709; 3764; 3918; 3930; 3932; 3934; 4057; 4316; 4689; 4753; 4935; 4967; 5062; 5118; 5216; 5270; 5293; 5321; 5341; 5603; 5880; 6195; 6372; 6422; 6472; 6573; 6793; 6850; 6999; 7058; 7083; 7086; 7277; 7278; 7298; 7416; 7421; 7423; 8859; 9536; 960…	STK19; STK10; APOC1; OGDH; LBR; TUBA3D; PIK3CD; MICAL1; STAP1; ERBB2; FMO3; CTSG; APRT; SHMT2; FN1; CXCL6; SYK; RUNX3; CD300A; PAK2; SLC19A1; VDR; DNM2; ARL4C; SERPINE2; THBS2; PNPLA3; TKT; PCOLCE; TUBA3C; RHOH; VEGFB; LAMC2; PTGES; CAPG; PLEK; TUBB2B; RPS6KA1; MELK; EIF4A1; LCK; BTK; NADK; NCF4; TK1; ITPR2; TNIK; DYRK2; MAPK13; VDAC1; AKR1C1; GPR143; CSF1R; ARF5; ADAP2; AAMP; RAB15; NELL2; LTF; …	2869	2865
2.77493e-05	0.000198209	GO:0038023	m	2	signaling receptor activity	150; 154; 355; 719; 914; 915; 925; 939; 940; 948; 960; 962; 1234; 1236; 1364; 1436; 1902; 2064; 2123; 2205; 2207; 2209; 2210; 2213; 2350; 2568; 2833; 2841; 2861; 3113; 3119; 3120; 3575; 3587; 3689; 3693; 3695; 4074; 4360; 4935; 7096; 7421; 55890; 729230; 8477; 9725; 9934; 10544; 11126; 11314; 51284; 50856; 51176; 57502; 29909	IL7R; VDR; CD2; FCGR2B; CD36; GPR18; CD8A; CCR2; ITGB2; CCR5; FCGR1A; CCR7; GPR37; IL10RA; MRC1; FCER1G; FCER1A; GPR143; P2RY14; FAS; CSF1R; ADRA2A; CXCR3; HLA-DQB1; GPRC5C; HLA-DQB2; CLDN4; PROCR; ERBB2; CD28; ITGB5; CD48; ITGB7; CD44; NLGN4X; CD27; GPR171; GPR65; M6PR; EVI2A; LEF1; TMEM63A; CD300A; C3AR1; GABRP; CLEC4A; ADRB2; TLR1; TLR7; CD160; HLA-DPA1; LPAR1; CD3D; FOLR2; FCGR1B	1507	1504
3.30512e-05	0.00012495	GO:0016043	b	2	cellular component organization	53; 87; 101; 150; 154; 220; 241; 341; 355; 399; 65987; 65993; 633; 712; 713; 717; 718; 720; 721; 811; 822; 823; 841; 871; 914; 915; 940; 948; 960; 963; 991; 1001; 1004; 1050; 1164; 1191; 1234; 1236; 1277; 1278; 1290; 1293; 1307; 1364; 1366; 1436; 1462; 1511; 1785; 1794; 1890; 1902; 1999; 2064; 2192; 2207; 2209; 2213; 2331; 2335; 2350; 55022; 2683; 2810; 2876; 3082; 3109; 3337; 3371; 3385; 3486; 3…	TRIM16; NRCAM; EPB41L4B; BGN; LAPTM5; FCGR1A; APOC1; PITPNM1; IGKC; MSR1; TUBA3C; TUBA3D; TYROBP; PIK3CD; ADRA2A; MICAL1; STAP1; MARCKS; FMOD; CDH3; NUP210; CDH6; ERBB2; CD28; SOD2; MUC1; CTSG; B4GALT1; RPL10; CD36; SHMT2; VAT1; FN1; KCTD14; SYK; C1QB; C1QA; SFN; PTEN; ARHGAP15; PID1; CD300A; CD3D; MAL; PAK2; IL7R; VDR; IL10RA; DOCK2; IGHA1; ST14; TDO2; ADAM8; DNM2; RAC2; FBLN1; SERPINE2; TGFA; A…	6619	6614
3.40025e-05	0.000190146	GO:0097435	b	3	supramolecular fiber organization	87; 399; 822; 871; 948; 1191; 1236; 1277; 1278; 1290; 1902; 2331; 2876; 3693; 3936; 4060; 4070; 4082; 4320; 5062; 5216; 5341; 5880; 6422; 7373; 7456; 8477; 23603; 11151; 23580; 29108; 64780	MMP11; CD36; CORO1C; CORO1A; CCR7; RAC2; LUM; MICAL1; MARCKS; FMOD; TACSTD2; PYCARD; ITGB5; CDC42EP4; COL5A2; RHOH; CLU; LCP1; CAPG; PLEK; WIPF1; ACTN1; SFRP1; COL14A1; GPX1; PFN1; GPR65; COL1A2; COL1A1; SERPINH1; LPAR1; PAK2	709	708
3.44725e-05	0.00026082	GO:0048523	b	4	negative regulation of cellular process	12; 87; 101; 150; 154; 341; 355; 399; 695; 718; 720; 721; 811; 822; 841; 864; 871; 939; 940; 948; 960; 991; 1050; 1191; 1234; 1236; 1277; 1290; 1293; 1366; 1436; 1474; 51339; 1718; 1785; 1902; 1999; 2064; 2119; 2124; 2192; 2213; 55022; 2683; 2734; 2810; 2861; 2876; 3001; 3082; 3162; 3235; 3337; 3371; 3394; 3486; 3489; 3575; 3587; 3635; 3684; 3689; 3709; 3932; 4057; 4068; 4070; 4320; 4582; 4904; 4…	CD36; GLG1; VTCN1; APOC1; FBLN1; GPR37; TYROBP; ADRA2A; THOC6; MICAL1; XCL1; ERBB2; CD28; SOD2; HOXD9; MUC1; CD27; B4GALT1; RPL10; SHMT2; VAT1; INPP5D; LAPTM5; ADAM8; SFN; PTEN; DYRK2; PID1; CD300A; YBX1; PAK2; IL7R; VDR; IL10RA; CCL5; VSIG4; DNM2; SERPINE2; TGFA; RUNX3; C4A; C4B; TACSTD2; PPP1R14B; CLDN7; PSME2; IGFBP3; RHOH; IGFBP6; ITPR2; PTGES; CAPG; PLEK; HOMER3; RPS6KA1; ETV5; GZMA; IRF8; H…	4836	4830
3.47022e-05	0.000216889	GO:1901681	m	2	sulfur compound binding	14; 1511; 2335; 3918; 4057; 4316; 4753; 4967; 5118; 5270; 6372; 6422; 7058; 7086; 7423; 9536; 80339	OGDH; SFRP1; FN1; CXCL6; THBS2; CTSG; PNPLA3; PCOLCE; TKT; LTF; VEGFB; LAMC2; MMP7; NELL2; PTGES; SERPINE2; AAMP	262	261
3.47422e-05	0.000341948	GO:0002524	b	5	hypersensitivity	695; 718; 1236; 2213	C3; FCGR2B; BTK; CCR7	10	10
3.49301e-05	0.000341948	GO:0150062	b	5	complement-mediated synapse pruning	712; 718; 3684	C3; ITGAM; C1QA	4	4
3.64862e-05	0.000352542	GO:0032673	b	5	regulation of interleukin-4 production	940; 2207; 6850; 51176; 54440; 90865	FCER1G; CD28; SYK; IL33; LEF1; SASH3	31	31
3.8827e-05	0.000291021	GO:0010810	b	4	regulation of cell-substrate adhesion	811; 948; 1236; 1277; 1307; 1785; 2192; 2335; 4070; 5728; 5880; 6422; 23603; 10551; 10562	CCR7; SFRP1; RAC2; FN1; CORO1C; CALR; DNM2; AGR2; CD36; OLFM4; PTEN; COL1A1; TACSTD2; COL16A1; FBLN1	212	212
3.94143e-05	0.0004318	GO:0008201	m	3	heparin binding	14; 1511; 2335; 3918; 4057; 4316; 4753; 5118; 5270; 6372; 6422; 7058; 7423	SFRP1; FN1; CXCL6; THBS2; CTSG; PCOLCE; LTF; VEGFB; LAMC2; MMP7; NELL2; SERPINE2; AAMP	164	164
3.98952e-05	0.000296259	GO:0002474	b	4	antigen processing and presentation of peptide antigen via MHC class I	811; 948; 1536; 2207; 2209; 2210; 3693; 4689; 5721; 50856	FCER1G; ITGB5; NCF4; CLEC4A; CALR; PSME2; CD36; CYBB; FCGR1B; FCGR1A	99	99
4.10741e-05	0.000391784	GO:0010604	b	5	positive regulation of macromolecule metabolic process	87; 101; 150; 154; 355; 718; 811; 834; 841; 864; 939; 940; 948; 960; 991; 1001; 1050; 1164; 1191; 1236; 1277; 1364; 1436; 51339; 1785; 1902; 1999; 2064; 2119; 2161; 2192; 2209; 2213; 2335; 55022; 2861; 3082; 3235; 3371; 3394; 3486; 3489; 3575; 3932; 4057; 4060; 4213; 4582; 4904; 5062; 5118; 5293; 5728; 6182; 6187; 6195; 6352; 6363; 6375; 6422; 6424; 6659; 6662; 6696; 6846; 6850; 6928; 7025; 7039;…	TRIM16; EPB41L4B; CD36; PRR5; LAPTM5; FCGR1A; FBLN1; GPR37; TYROBP; PIK3CD; ADRA2A; XCL2; XCL1; MEIS3P1; CDH3; BLNK; ERBB2; CD28; HOXD9; MUC1; CD27; CD24; FN1; SYK; ADAM8; PTEN; DYRK2; PID1; CD300A; YBX1; PAK2; IL7R; TNFSF12; VDR; CCL5; ARHGAP8; DNM2; TGFA; RUNX3; PCOLCE; CLDN4; MRPL12; PSME2; IGFBP3; IGFBP6; VEGFB; F12; RPS6KA1; ETV5; IRF8; CDC20; LCK; TNFSF13; NR2F1; TNIK; TRIM38; RPS2; CCR7; D…	3354	3351
4.2206e-05	0.0004318	GO:0019899	m	3	enzyme binding	150; 154; 355; 399; 811; 834; 841; 914; 940; 991; 1050; 1164; 1191; 1277; 1278; 1436; 1718; 1785; 1794; 1917; 1936; 2064; 2335; 2810; 2861; 3162; 3337; 3689; 3932; 3936; 4082; 23062; 4753; 4904; 5062; 5341; 5728; 5880; 6187; 6194; 6648; 6662; 6850; 7277; 7416; 7450; 7805; 8572; 8859; 9600; 10125; 10204; 51339; 10475; 23603; 10636; 11126; 79961; 51176; 26228; 23580; 57819; 27040; 27128; 100133941;…	NUTF2; PDLIM4; STK19; LAPTM5; DOCK2; EEF1A2; RPS6; TUBA4A; ITGB2; TRIM38; RPS2; CD2; DNM2; SOD2; VDAC1; SOX9; NELL2; GPR37; CEBPA; DENND2D; FAS; DNAJB1; CSF1R; ADRA2A; DOCK10; CORO1C; MICAL1; STAP1; MARCKS; DACT1; NPC1L1; PITPNM1; BLNK; ERBB2; CD28; RAC2; CKS2; LSM2; CDC42EP4; RHOH; PYCARD; CLU; LCP1; CD24; PLEK; CYTH4; DHCR24; RGS14; RASGRP1; FN1; CASP1; SYK; CD160; EEF1D; HMOX1; CASP8; CDC20; S…	2102	2100
4.41258e-05	0.000243552	GO:0032633	b	3	interleukin-4 production	940; 2207; 6850; 51176; 54440; 90865	FCER1G; CD28; SYK; IL33; LEF1; SASH3	32	32
4.49906e-05	0.000331032	GO:0002577	b	4	regulation of antigen processing and presentation	968; 1236; 2213; 6363; 29108	CCL19; CCR7; FCGR2B; PYCARD; CD68	20	20
4.76712e-05	0.000347566	GO:0048017	b	4	inositol lipid-mediated signaling	940; 1436; 2064; 2335; 3082; 4935; 5270; 5293; 5728; 6352; 6662; 11126; 55615; 55803	ERBB2; CD28; FN1; GPR143; PIK3CD; CCL5; CSF1R; PRR5; PTEN; SOX9; CD160; HGF; ADAP2; SERPINE2	191	191
5.16866e-05	0.000491022	GO:0098852	c	4	lytic vacuole membrane	53; 719; 912; 968; 1917; 2683; 3109; 3113; 3119; 3120; 4074; 4935; 7805; 9725; 10103; 11010; 51284; 80342; 83985; 55686; 10053	TMEM63A; CD1D; LAPTM5; ACP2; GPR143; AP1M2; C3AR1; EEF1A2; GLIPR1; MREG; CD68; SPNS1; HLA-DPA1; TSPAN1; HLA-DQB1; TLR7; HLA-DQB2; B4GALT1; TRAF3IP3; HLA-DMB; M6PR	381	381
5.16866e-05	0.000671925	GO:0005765	c	5	lysosomal membrane	53; 719; 912; 968; 1917; 2683; 3109; 3113; 3119; 3120; 4074; 4935; 7805; 9725; 10053; 10103; 11010; 51284; 80342; 83985; 55686	TMEM63A; CD1D; LAPTM5; ACP2; GPR143; AP1M2; C3AR1; EEF1A2; GLIPR1; MREG; CD68; SPNS1; HLA-DPA1; TSPAN1; HLA-DQB1; TLR7; HLA-DQB2; B4GALT1; TRAF3IP3; HLA-DMB; M6PR	381	381
5.29947e-05	0.000382899	GO:0033280	b	4	response to vitamin D	249; 1591; 3371; 6422; 6696; 7421	VDR; SFRP1; SPP1; TNC; CYP24A1; ALPL	33	33
5.36677e-05	0.000499418	GO:2001233	b	5	regulation of apoptotic signaling pathway	355; 841; 960; 1191; 2810; 2876; 3082; 3162; 3932; 4582; 5062; 5728; 6422; 6648; 7164; 8742; 8743; 10105; 10625; 407977; 29108	GPX1; SFRP1; SOD2; TNFSF12; FAS; MUC1; TPD52L1; HMOX1; TNFSF12-TNFSF13; CASP8; SFN; PTEN; PYCARD; TNFSF10; CD44; HGF; CLU; IVNS1ABP; LCK; PAK2; PPIF	382	382
5.37009e-05	0.000384537	GO:0098883	b	4	synapse pruning	712; 713; 718; 3684	C3; C1QB; C1QA; ITGAM	11	11
5.37009e-05	0.000933053	GO:0019864	m	4	IgG binding	2207; 2209; 2210; 2213	FCER1G; FCGR2B; FCGR1B; FCGR1A	11	11
5.37009e-05	0.000499418	GO:0002604	b	5	regulation of dendritic cell antigen processing and presentation	968; 1236; 2213; 6363	CCL19; CCR7; FCGR2B; CD68	11	11
5.41316e-05	0.0016059	GO:0019901	m	5	protein kinase binding	150; 399; 914; 940; 1164; 51339; 1785; 1917; 2810; 3689; 3932; 4082; 4753; 5062; 5341; 5728; 5880; 6194; 6662; 6850; 7277; 7416; 9600; 10475; 10636; 26228; 27040; 100133941; 29760; 64780	TRIM38; EEF1A2; RPS6; SOX9; CD2; DNM2; VDAC1; DACT1; ADRA2A; ITGB2; MICAL1; STAP1; MARCKS; BLNK; CD28; RAC2; CKS2; CD24; RHOH; TUBA4A; NELL2; PLEK; RGS14; SYK; SFN; PTEN; PITPNM1; LAT; LCK; PAK2	660	660
5.5588e-05	0.000205146	GO:0045058	b	2	T cell selection	912; 915; 940; 1236; 1794; 6850; 9760	CD1D; CD28; DOCK2; TOX; SYK; CCR7; CD3D	48	48
5.79384e-05	0.000411209	GO:0044267	b	4	cellular protein metabolic process	12; 101; 150; 154; 355; 65993; 633; 695; 718; 720; 721; 811; 834; 841; 864; 871; 939; 940; 948; 960; 991; 1050; 1164; 1191; 1234; 1236; 1293; 1364; 1436; 1462; 1474; 1511; 51339; 1718; 1902; 1917; 1936; 1973; 2064; 2161; 2192; 2209; 2213; 2335; 2346; 55022; 2590; 2591; 2683; 2687; 2734; 2810; 2861; 2876; 3001; 3082; 3145; 3371; 3486; 3489; 3493; 3689; 3932; 4057; 4069; 23062; 4582; 4904; 4967; 50…	STK19; TRIM16; STK10; CD36; GLG1; FCGR1A; FBLN1; GPR37; OGDH; FKBP11; PIK3CD; ADRA2A; LYZ; XCL2; XCL1; NUP210; ERBB2; CD28; MUC1; CD27; CTSG; B4GALT1; RPL10; BGN; SHMT2; UBR4; FN1; LAPTM5; SYK; PPP1R14B; EEF1D; ADAM8; SFN; PTEN; DYRK2; TLR7; PID1; CD300A; YBX1; PAK2; CCR5; ARHGAP8; RPL37A; CCL5; RPL4; IGHA1; TRIM38; SERPINE2; TGFA; RUNX3; C4A; C4B; PCOLCE; CLDN4; MRPL11; MRPL12; PSME2; IGFBP3; IG…	5282	5277
5.80485e-05	0.000274118	GO:0098644	c	2	complex of collagen trimers	1277; 1278; 1290; 1307; 4060	COL5A2; COL16A1; COL1A2; LUM; COL1A1	21	21
5.84383e-05	0.000536767	GO:0002700	b	5	regulation of production of molecular mediator of immune response	695; 940; 948; 2213; 3162; 6375; 7805; 729230; 8741; 11126; 54440; 90865	TNFSF13; CD28; FCGR2B; HMOX1; CCR2; CD36; LAPTM5; XCL1; IL33; CD160; SASH3; BTK	147	147
5.9231e-05	0.000413974	GO:0048732	b	4	gland development	220; 353; 823; 1050; 1436; 1999; 2876; 3082; 3162; 3235; 3371; 5176; 5270; 5728; 6195; 6422; 6662; 6909; 6928; 7298; 7351; 51176	TBX2; SOX9; ELF3; UCP2; SERPINE2; ALDH1A3; CEBPA; TYMS; CSF1R; HNF1B; CAPN1; HOXD9; APRT; SERPINF1; TNC; HGF; LEF1; RPS6KA1; SFRP1; HMOX1; GPX1; PTEN	414	414
5.93603e-05	0.000413974	GO:0050920	b	4	regulation of chemotaxis	719; 811; 1236; 1436; 1902; 5880; 6352; 6363; 6375; 6846; 7423; 729230; 347733; 26228; 57402	STAP1; RAC2; CCL5; C3AR1; CALR; VEGFB; CSF1R; CCR2; CCL19; XCL2; XCL1; CCR7; LPAR1; S100A14; TUBB2B	220	220
6.15906e-05	0.000585111	GO:0008047	m	3	enzyme activator activity	241; 341; 834; 1164; 1794; 2192; 2335; 3337; 3486; 4057; 4118; 4689; 5062; 5118; 6352; 55890; 9744; 9882; 10636; 51291; 5721; 55843; 55803; 23779; 100133941; 29108	NCF4; DOCK2; ALOX5AP; ARHGAP8; APOC1; FBLN1; GPRC5C; DNAJB1; CCL5; TBC1D4; ADAP2; PCOLCE; PYCARD; CKS2; PSME2; ACAP1; CD24; IGFBP3; LTF; GMIP; RGS14; FN1; CASP1; ARHGAP15; MAL; PAK2	539	537
6.23557e-05	0.000565764	GO:0009968	b	5	negative regulation of signal transduction	154; 355; 399; 811; 841; 960; 1191; 51339; 1785; 1902; 2064; 2192; 2213; 55022; 2734; 2876; 3082; 3162; 3486; 3489; 3635; 4057; 4068; 4582; 5270; 5341; 5728; 6352; 6422; 6424; 6648; 6662; 7039; 7805; 8743; 9454; 10105; 10625; 10636; 11126; 11314; 5721; 8445; 26228; 57502; 53347; 29108	TNFSF10; CCL5; SH2D1A; GLG1; SOX9; DNM2; FBLN1; DACT1; SERPINE2; TGFA; FAS; STAP1; PYCARD; HOMER3; IVNS1ABP; ERBB2; UBASH3A; SOD2; CD44; MUC1; NLGN4X; FCGR2B; IGFBP3; RHOH; IGFBP6; LTF; HGF; CLU; PLEK; CD300A; RGS14; SFRP1; INPP5D; SFRP4; LAPTM5; CD160; CALR; PSME2; HMOX1; CASP8; GPX1; PTEN; ADRB2; DYRK2; PID1; PPIF; LPAR1	1255	1254
6.31432e-05	0.000436559	GO:0071229	b	4	cellular response to acid chemical	1277; 1278; 1290; 1307; 1536; 1645; 2350; 55022; 3371; 5176; 6422; 6662; 80339; 54997	CYBB; SFRP1; PNPLA3; TESC; COL5A2; SOX9; COL1A2; TNC; COL1A1; PID1; SERPINF1; COL16A1; AKR1C1; FOLR2	196	196
6.37076e-05	0.000436697	GO:0043303	b	4	mast cell degranulation	695; 3162; 5293; 5880; 6850; 11314; 27040	RAC2; SYK; HMOX1; PIK3CD; LAT; CD300A; BTK	49	49
6.52756e-05	0.000292023	GO:0098590	c	2	plasma membrane region	150; 154; 912; 925; 948; 960; 1364; 1366; 1785; 2064; 2335; 2568; 2683; 3162; 3684; 3689; 3936; 4070; 4118; 4582; 4935; 5341; 5728; 6507; 6566; 6573; 6610; 6768; 7039; 8572; 8671; 9600; 10257; 10351; 23603; 11309; 57127; 80736; 51338; 23043; 54997; 55686; 57502; 26119; 29881	PDLIM4; CD1D; TNIK; SMPD2; CD36; SLC4A4; ST14; DNM2; MS4A4A; TGFA; LDLRAP1; GPR143; RHBG; ADRA2A; NPC1L1; TACSTD2; CLDN4; CLDN7; ERBB2; ITGB2; SLC44A4; CD44; MUC1; NLGN4X; MREG; B4GALT1; CD8A; LCP1; PLEK; FN1; CORO1C; SLC16A1; HMOX1; GABRP; TESC; PTEN; ADRB2; PITPNM1; ITGAM; SLCO2B1; ABCC4; SLC19A1; MAL; ABCA8; SLC1A3	1185	1184
6.85139e-05	0.000600814	GO:0005775	c	4	vacuolar lumen	12; 53; 633; 718; 1462; 1511; 2331; 3423; 4060; 4069; 6948; 10493; 29108	VAT1; SERPINA3; ACP2; VCAN; IDS; BGN; CTSG; LYZ; FMOD; C3; PYCARD; TCN2; LUM	173	173
7.04508e-05	0.000299416	GO:0070161	c	2	anchoring junction	87; 811; 823; 960; 1001; 1004; 1785; 2683; 3371; 3689; 3693; 3695; 3936; 4082; 5216; 5493; 5880; 6124; 6168; 6187; 6204; 6503; 8572; 10544; 23603; 23580; 26136	RPL37A; RPL4; CORO1C; RPS10; RPS2; DNM2; RAC2; PPL; MARCKS; CAPN1; B4GALT1; CDH3; TES; CDH6; PDLIM4; ITGB2; ITGB5; ITGB7; CD44; CDC42EP4; TNC; LCP1; SLA; ACTN1; CALR; PFN1; PROCR	573	573
7.212e-05	0.000259432	GO:0050673	b	2	epithelial cell proliferation	864; 1001; 2064; 2683; 2810; 2876; 3082; 3162; 3486; 5176; 5293; 5728; 6195; 6422; 6662; 7039; 7421; 7423; 8742; 407977; 54566	ERBB2; GPX1; SFRP1; HGF; TNFSF12; IGFBP3; PTEN; PIK3CD; RPS6KA1; HMOX1; TNFSF12-TNFSF13; EPB41L4B; VDR; SFN; RUNX3; SOX9; SERPINF1; VEGFB; B4GALT1; CDH3; TGFA	390	390
7.27711e-05	0.000652309	GO:0002448	b	5	mast cell mediated immunity	695; 3162; 5293; 5880; 6850; 11314; 27040	RAC2; SYK; HMOX1; PIK3CD; LAT; CD300A; BTK	50	50
7.32593e-05	0.000497915	GO:0070542	b	4	response to fatty acid	948; 1236; 55022; 3371; 6319; 6363; 6422; 6662; 7351	SFRP1; SCD; CCR7; CD36; SOX9; TNC; CCL19; PID1; UCP2	86	86
7.36453e-05	0.000259432	GO:0009719	b	2	response to endogenous stimulus	150; 154; 249; 353; 811; 841; 864; 948; 960; 968; 1236; 1277; 1278; 1290; 1307; 1364; 1536; 1645; 1785; 2064; 2207; 2213; 2331; 2350; 55022; 2591; 2687; 2734; 2769; 3371; 3689; 3693; 3709; 4968; 5176; 5603; 5728; 6352; 6363; 6375; 6422; 6424; 6662; 6696; 6850; 7298; 7351; 8743; 8992; 9882; 10518; 10626; 11151; 80339; 376267; 51176	TNFSF10; CCL5; CCR7; CD36; GLG1; SOX9; DNM2; LEF1; AKR1C1; OGG1; PNPLA3; FCER1G; TYMS; PTEN; TRIM16; TBC1D4; ADRA2A; CIB2; XCL1; FMOD; SPP1; CLDN4; ERBB2; ITGB2; ITGB5; CD44; UCP2; FCGR2B; CD68; CYBB; APRT; SERPINF1; TNC; GGT5; ITPR2; COL16A1; GALNT3; COL5A2; SFRP1; SFRP4; RAB15; SYK; CCL19; CALR; CORO1A; CASP8; MAPK13; RUNX3; ADRB2; GNA15; COL1A2; COL1A1; PID1; ATP6V0E1; FOLR2; ALPL	1597	1597
7.38479e-05	0.000402376	GO:0045061	b	3	thymic T cell selection	915; 940; 1236; 1794; 9760	DOCK2; TOX; CD28; CD3D; CCR7	22	22
7.55246e-05	0.000508998	GO:0016032	b	4	viral process	712; 841; 940; 1050; 1234; 1436; 1794; 1973; 2192; 2213; 3693; 3695; 3855; 3932; 4057; 4360; 5062; 6124; 6134; 6168; 6187; 6194; 6204; 6352; 6850; 7113; 7298; 7416; 23225; 729230; 30835; 10475; 50856; 51176; 23352; 56649; 10053; 10625	RPL37A; CCL5; DOCK2; RPL4; RPS6; CCR2; RPS10; KRT7; RPS2; FBLN1; VDAC1; MRC1; CEBPA; CSF1R; AP1M2; NUP210; C1QA; CD28; ITGB5; ITGB7; CLEC4A; TMPRSS2; FCGR2B; RPL10; LTF; TMPRSS4; LEF1; TRIM38; UBR4; CD209; SYK; IVNS1ABP; CASP8; TYMS; EIF4A1; LCK; PAK2; CCR5	943	943
7.94881e-05	0.000427626	GO:0009888	b	3	tissue development	154; 220; 249; 633; 695; 718; 811; 823; 864; 871; 960; 1001; 1277; 1278; 1290; 1436; 1474; 1645; 1718; 1999; 2335; 2683; 2734; 2810; 2876; 3082; 3235; 3371; 3684; 3689; 3693; 3855; 3918; 3936; 4057; 4060; 4070; 4904; 5216; 5270; 5293; 5493; 5652; 5728; 6422; 6424; 6659; 6662; 6696; 6768; 6909; 6928; 7045; 7298; 7416; 7421; 9245; 9760; 10170; 51339; 23603; 10626; 5721; 80736; 51176; 100133941	TOX; VDR; TRIM16; PIK3CD; BGN; TBX2; GLG1; ST14; SOX9; KRT7; PRSS8; ELF3; PPL; VDAC1; AKR1C1; SERPINE2; ALDH1A3; GPX1; TYMS; GCNT3; PFN1; DACT1; CSF1R; LUM; HNF1B; LEF1; SOX4; CAPN1; B4GALT1; SPP1; CDH3; CST6; ITGB2; ITGB5; HOXD9; PTEN; DHRS9; CD44; PSME2; CD24; COL5A2; C3; LTF; TNC; HGF; LCP1; DHCR24; SFRP1; SFRP4; FN1; CORO1C; YBX1; CALR; TACSTD2; SLC44A4; SFN; RUNX3; ADRB2; COL1A2; ITGAM; COL1…	1989	1986
7.98939e-05	0.000708393	GO:0005518	m	3	collagen binding	871; 960; 2335; 4060; 5118; 7045; 7373; 7450	FN1; CD44; VWF; COL14A1; PCOLCE; TGFBI; SERPINH1; LUM	68	68
8.34341e-05	0.000557618	GO:0071702	b	4	organic substance transport	101; 150; 341; 381; 695; 718; 776; 811; 948; 1191; 1277; 1645; 1785; 2064; 2350; 55022; 2810; 3587; 3684; 3689; 3709; 3936; 4074; 23062; 4481; 4904; 5321; 5341; 5880; 6124; 6134; 6168; 6187; 6194; 6204; 6352; 6422; 6507; 6524; 6535; 6566; 6573; 6659; 6696; 6746; 6850; 6928; 6948; 7351; 7805; 23225; 8671; 8992; 9454; 9536; 9600; 9601; 9744; 30835; 9882; 10123; 10204; 10246; 10257; 10351; 10551; 10…	NUTF2; NADK; RPL37A; IL10RA; CCL5; AP1M2; TBC1D4; RPL4; DNM2; CD36; SPNS1; RPS6; SLC5A2; RPS10; RPS2; APOC1; SLC44A4; TESC; AKR1C1; SOX4; MSR1; CD209; ZDHHC24; CACNA1D; ADRA2A; ARF5; ARL4C; HNF1B; SLC17A2; OSBPL3; NPC1L1; C3; PITPNM1; HOMER3; NUP210; SLC6A8; ITGAM; ERBB2; ITGB2; RAC2; NMU; PTGES; UCP2; SLC4A4; ACAP1; PDIA4; CD24; ABCC4; GGA2; RPL10; ABCA8; SLC35D2; ITPR2; CLU; LCP1; SLC19A1; PLEK…	2589	2586
8.59775e-05	0.000456756	GO:0002434	b	3	immune complex clearance	1191; 2213; 729230	CLU; CCR2; FCGR2B	5	5
8.59775e-05	0.00119509	GO:0019763	m	4	immunoglobulin receptor activity	2207; 2210; 2213	FCER1G; FCGR2B; FCGR1B	5	5
8.59775e-05	0.00119509	GO:0001851	m	4	complement component C3b binding	3684; 3689; 11326	VSIG4; ITGB2; ITGAM	5	5
8.6085e-05	0.00057058	GO:0051017	b	4	actin filament bundle assembly	87; 1902; 3693; 3936; 4070; 4082; 5062; 5216; 5341; 6422; 8477; 64780	ACTN1; SFRP1; ITGB5; MICAL1; GPR65; PFN1; MARCKS; TACSTD2; LCP1; LPAR1; PLEK; PAK2	153	153
8.84281e-05	0.000304586	GO:0097242	b	2	amyloid-beta clearance	718; 948; 1191; 3684; 3689; 4481	ITGB2; CD36; ITGAM; C3; CLU; MSR1	36	36
9.08762e-05	0.00059365	GO:0007229	b	4	integrin-mediated signaling pathway	1307; 2192; 2335; 3684; 3689; 3693; 3695; 5341; 6850; 27040	ITGB2; ITGB5; ITGB7; FN1; SYK; ITGAM; LAT; COL16A1; PLEK; FBLN1	109	109
9.12447e-05	0.00059365	GO:0048878	b	4	chemical homeostasis	150; 719; 730; 811; 948; 1043; 1050; 1234; 1236; 1364; 1645; 1902; 2769; 2810; 2833; 2841; 3162; 3709; 3932; 3934; 4057; 5176; 6194; 6352; 6363; 6375; 6424; 6566; 6648; 6659; 7351; 729230; 8477; 8671; 8992; 10518; 10874; 11151; 80339; 57402; 26119; 27346; 100133941; 65220	CD52; NADK; LCN2; PNPLA3; CD36; GPR18; RPS6; CCR2; CORO1A; CCR5; CCR7; AKR1C1; SOX4; CIB2; CEBPA; CCL5; ADRA2A; S100A14; CXCR3; XCL1; C7; CLDN4; SOD2; TMEM97; CD24; GPR65; SERPINF1; LTF; ITPR2; UCP2; NMU; SFRP4; SLC4A4; SLC16A1; C3AR1; CALR; HMOX1; LDLRAP1; SFN; GNA15; CCL19; ATP6V0E1; LPAR1; LCK	1165	1165
9.17863e-05	0.00059365	GO:0014070	b	4	response to organic cyclic compound	249; 811; 834; 841; 948; 1050; 1191; 1234; 1277; 1364; 1536; 1591; 1785; 2350; 2687; 3371; 3709; 3764; 4060; 4968; 5062; 5176; 5728; 6352; 6422; 6566; 6696; 6928; 7298; 7421; 9536; 10257; 10518; 80339; 51176	VDR; CCL5; PNPLA3; CD36; CCR5; DNM2; LEF1; LUM; OGG1; CIB2; CEBPA; TYMS; HNF1B; CLDN4; CYBB; SFRP1; SERPINF1; TNC; GGT5; ITPR2; CLU; PTGES; CYP24A1; CASP1; SLC16A1; CALR; KCNJ8; CASP8; PTEN; SPP1; FOLR2; COL1A1; ABCC4; PAK2; ALPL	848	848
9.20832e-05	0.000815594	GO:0002573	b	5	myeloid leukocyte differentiation	841; 1050; 1236; 1436; 2124; 3635; 3930; 4057; 5293; 6363; 6422; 7305; 51176; 54997	CEBPA; LBR; INPP5D; TESC; TYROBP; PIK3CD; CSF1R; CASP8; CCL19; SFRP1; LTF; CCR7; LEF1; EVI2B	205	203
9.57097e-05	0.000614073	GO:0031667	b	4	response to nutrient levels	154; 249; 355; 717; 834; 968; 1277; 1536; 1591; 2350; 3162; 3371; 4316; 4968; 5728; 6422; 6566; 6648; 6696; 7298; 7351; 7378; 7421; 10518	VDR; OGG1; TYMS; FAS; CIB2; C2; SOD2; CD68; CYBB; SFRP1; TNC; UCP2; UPP1; CYP24A1; CASP1; SLC16A1; HMOX1; PTEN; ADRB2; SPP1; COL1A1; MMP7; FOLR2; ALPL	489	489
9.58811e-05	0.00121159	GO:0001540	m	4	amyloid-beta binding	154; 712; 948; 1191; 2213; 3684; 3689; 4481; 26119	ITGB2; FCGR2B; CD36; ADRB2; C1QA; CLU; MSR1; LDLRAP1; ITGAM	91	89
9.58811e-05	0.000837371	GO:0070098	b	5	chemokine-mediated signaling pathway	1234; 1236; 2833; 6352; 6363; 6372; 6375; 6846; 729230	CCL5; CCL19; CXCL6; CCR2; CXCR3; XCL2; XCL1; CCR5; CCR7	89	89
9.67929e-05	0.000837371	GO:0010648	b	5	negative regulation of cell communication	150; 154; 355; 399; 811; 841; 960; 1191; 51339; 1785; 1902; 2064; 2192; 2213; 55022; 2734; 2876; 3082; 3162; 3486; 3489; 3635; 4057; 4068; 4582; 5270; 5341; 5728; 6352; 6422; 6424; 6648; 6662; 7039; 7351; 7805; 8743; 9454; 10105; 10625; 10636; 11126; 11314; 5721; 8445; 26228; 57502; 53347; 29108	TNFSF10; CCL5; SH2D1A; GLG1; SOX9; DNM2; FBLN1; DACT1; SERPINE2; TGFA; FAS; ADRA2A; STAP1; PYCARD; HOMER3; IVNS1ABP; ERBB2; UBASH3A; SOD2; CD44; MUC1; NLGN4X; FCGR2B; IGFBP3; RHOH; IGFBP6; LTF; HGF; CLU; UCP2; PLEK; CD300A; RGS14; SFRP1; INPP5D; SFRP4; LAPTM5; CD160; CALR; PSME2; HMOX1; CASP8; GPX1; PTEN; ADRB2; DYRK2; PID1; PPIF; LPAR1	1352	1351
0.000102128	0.000644997	GO:0051128	b	4	regulation of cellular component organization	154; 341; 399; 717; 718; 720; 721; 811; 822; 841; 940; 948; 960; 963; 991; 1191; 1236; 1307; 1364; 1366; 1436; 51339; 1785; 1794; 1902; 2064; 2192; 2207; 2213; 2335; 55022; 2810; 2876; 3082; 3337; 3486; 3587; 3689; 3936; 4070; 4582; 5062; 5176; 5216; 5270; 5341; 5728; 5880; 6195; 6363; 6422; 6424; 6662; 6696; 6850; 6928; 7025; 7039; 7305; 7416; 8477; 8743; 9760; 9882; 10105; 10493; 23603; 10562; …	CD53; TOX; TNFSF10; IL10RA; DOCK2; NR2F1; APOC1; CD36; CORO1C; TNIK; ITGB2; CCR7; SLC44A4; FBLN1; DACT1; LCP1; SERPINE2; TGFA; GPX1; FCER1G; PTEN; TYROBP; DNAJB1; CSF1R; HNF1B; NRCAM; STAP1; ARHGAP15; C4A; C4B; C3; C2; VDAC1; TUBB2B; CLDN4; CLDN7; ERBB2; CD28; RAC2; CD44; MUC1; OLFM4; FCGR2B; TMEM97; CDC42EP4; IGFBP3; RHOH; SERPINF1; PYCARD; HGF; CLU; COL16A1; CAPG; PLEK; GPR65; DNM2; CD300A; RPS…	2562	2561
0.000102138	0.000644997	GO:0023057	b	4	negative regulation of signaling	150; 154; 355; 399; 811; 841; 960; 1191; 51339; 1785; 1902; 2064; 2192; 2213; 55022; 2734; 2876; 3082; 3162; 3486; 3489; 3635; 4057; 4068; 4582; 5270; 5341; 5728; 6352; 6422; 6424; 6648; 6662; 7039; 7351; 7805; 8743; 9454; 10105; 10636; 11126; 11314; 5721; 8445; 26228; 53347; 57502; 29108; 10625	TNFSF10; CCL5; SH2D1A; GLG1; SOX9; DNM2; FBLN1; DACT1; SERPINE2; TGFA; FAS; ADRA2A; STAP1; PYCARD; HOMER3; IVNS1ABP; ERBB2; UBASH3A; SOD2; CD44; MUC1; NLGN4X; FCGR2B; IGFBP3; RHOH; IGFBP6; LTF; HGF; CLU; UCP2; PLEK; CD300A; RGS14; SFRP1; INPP5D; SFRP4; LAPTM5; CD160; CALR; PSME2; HMOX1; CASP8; GPX1; PTEN; ADRB2; DYRK2; PID1; PPIF; LPAR1	1355	1354
0.000103439	0.000876719	GO:0070371	b	5	ERK1 and ERK2 cascade	948; 960; 1236; 1436; 2064; 2192; 2335; 5728; 6352; 6363; 6375; 6662; 6846; 6850; 10125; 10636; 23779; 29108	ERBB2; RGS14; RASGRP1; FN1; CCL5; SYK; CD44; CSF1R; CD36; CCL19; PTEN; XCL1; SOX9; ARHGAP8; XCL2; CCR7; PYCARD; FBLN1	313	313
0.000103698	0.000876719	GO:0061572	b	5	actin filament bundle organization	87; 1902; 3693; 3936; 4070; 4082; 5062; 5216; 5341; 6422; 8477; 64780	ACTN1; SFRP1; ITGB5; MICAL1; GPR65; PFN1; MARCKS; TACSTD2; LCP1; LPAR1; PLEK; PAK2	157	156
0.000107908	0.000676113	GO:0097305	b	4	response to alcohol	841; 939; 1234; 1236; 1366; 1536; 3371; 3709; 4968; 5728; 6363; 6422; 6648; 7298; 11184	MAP4K1; SFRP1; SOD2; TYMS; CCL19; CD27; CASP8; CYBB; PTEN; CCR5; TNC; CCR7; ITPR2; OGG1; CLDN7	232	232
0.000108938	0.000677273	GO:0006801	b	4	superoxide metabolic process	948; 1536; 3684; 3689; 4689; 6648; 6850; 7305	ITGB2; SOD2; NCF4; SYK; CD36; CYBB; TYROBP; ITGAM	71	71
0.000108938	0.00242387	GO:0042379	m	5	chemokine receptor binding	6352; 6363; 6372; 6375; 6846; 729230; 51192; 57402	CXCL6; CCL19; CCL5; CCR2; XCL2; XCL1; CKLF; S100A14	71	71
0.000113704	0.000596595	GO:0007596	b	3	blood coagulation	87; 150; 948; 1277; 1278; 2161; 2192; 2207; 2335; 2769; 3709; 3932; 5270; 5321; 5341; 6850; 7450; 10544; 64780	PLA2G4A; ACTN1; FN1; MICAL1; SYK; ADRA2A; CD36; ITPR2; GNA15; COL1A2; COL1A1; F12; VWF; FBLN1; FCER1G; PLEK; LCK; SERPINE2; PROCR	344	344
0.000116589	0.000604272	GO:0030036	b	3	actin cytoskeleton organization	87; 150; 399; 811; 822; 1236; 1436; 1794; 1902; 3693; 3936; 4070; 4082; 5062; 5216; 5341; 5880; 6422; 7305; 7456; 8477; 8572; 23603; 11151; 23043; 26228; 54566; 23580; 29108; 64780	DOCK2; EPB41L4B; CORO1C; TNIK; CORO1A; CCR7; RAC2; TYROBP; CSF1R; ADRA2A; MICAL1; STAP1; MARCKS; TACSTD2; PYCARD; PDLIM4; ITGB5; CDC42EP4; GPR65; LCP1; CAPG; PLEK; ACTN1; SFRP1; CALR; PFN1; RHOH; WIPF1; LPAR1; PAK2	691	689
0.000120368	0.00061634	GO:0033627	b	3	cell adhesion mediated by integrin	1307; 3689; 3693; 3695; 4582; 6352; 6850; 54997	ITGB2; ITGB5; ITGB7; CCL5; SYK; MUC1; TESC; COL16A1	72	72
0.000127165	0.00042849	GO:0019725	b	2	cellular homeostasis	150; 719; 730; 811; 948; 1043; 1234; 1236; 1536; 1902; 2769; 2833; 2841; 2876; 3162; 3709; 3932; 3934; 4057; 4689; 4753; 5176; 5880; 6352; 6363; 6375; 6659; 7351; 729230; 8477; 8671; 8992; 10518; 10874; 11151; 100133941; 65220	CD52; NADK; LCN2; CD36; GPR18; SLC4A4; CCR2; CORO1A; CCR5; CCR7; UCP2; SOX4; CIB2; NCF4; CCL5; ADRA2A; CXCR3; XCL1; C7; RAC2; CD24; CYBB; GPR65; SERPINF1; LTF; ITPR2; NELL2; NMU; C3AR1; CALR; HMOX1; GPX1; GNA15; CCL19; ATP6V0E1; LPAR1; LCK	932	932
0.000132119	0.000435712	GO:0050817	b	2	coagulation	87; 150; 948; 1277; 1278; 2161; 2192; 2207; 2335; 2769; 3709; 3932; 5270; 5321; 5341; 6850; 7450; 10544; 64780	PLA2G4A; ACTN1; FN1; MICAL1; SYK; ADRA2A; CD36; ITPR2; GNA15; COL1A2; COL1A1; F12; VWF; FBLN1; FCER1G; PLEK; LCK; SERPINE2; PROCR	348	348
0.000132119	0.000808928	GO:0007599	b	4	hemostasis	87; 150; 948; 1277; 1278; 2161; 2192; 2207; 2335; 2769; 3709; 3932; 5270; 5321; 5341; 6850; 7450; 10544; 64780	PLA2G4A; ACTN1; FN1; MICAL1; SYK; ADRA2A; CD36; ITPR2; GNA15; COL1A2; COL1A1; F12; VWF; FBLN1; FCER1G; PLEK; LCK; SERPINE2; PROCR	348	348
0.000132132	0.000808928	GO:0072359	b	4	circulatory system development	14; 101; 718; 719; 811; 841; 1277; 1278; 1536; 1890; 2064; 2335; 2683; 2833; 2876; 3082; 3162; 3689; 3764; 5176; 5293; 5728; 6422; 6648; 6659; 6662; 6850; 6909; 7045; 7058; 7423; 729230; 8572; 8742; 11126; 407977; 51176; 4897; 23166; 55803	PDLIM4; STAB1; TNFSF12; NRCAM; THBS2; TBX2; CCR2; SOX9; ADAM8; SOX4; PIK3CD; TNFSF12-TNFSF13; CXCR3; ADAP2; AAMP; B4GALT1; ERBB2; ITGB2; SOD2; CYBB; C3; CD160; SERPINF1; VEGFB; HGF; LEF1; SFRP1; FN1; SYK; C3AR1; CALR; KCNJ8; HMOX1; CASP8; GPX1; PTEN; TYMP; COL1A2; COL1A1; TGFBI	1040	1040
0.000140548	0.00117492	GO:0071634	b	5	regulation of transforming growth factor beta production	1001; 2335; 4060; 6375; 7305; 100133941	FN1; TYROBP; CD24; XCL1; CDH3; LUM	39	39
0.00015044	0.00124156	GO:0048015	b	5	phosphatidylinositol-mediated signaling	940; 1436; 2064; 2335; 3082; 4935; 5270; 5293; 5728; 6352; 6662; 11126; 55615	ERBB2; CD28; FN1; GPR143; PIK3CD; CCL5; CSF1R; PRR5; PTEN; SOX9; CD160; HGF; SERPINE2	187	187
0.000151858	0.00124156	GO:0031529	b	5	ruffle organization	1236; 1436; 4070; 5216; 5341; 23603; 26228	CORO1C; CSF1R; PFN1; STAP1; CCR7; TACSTD2; PLEK	56	56
0.000155032	0.000941935	GO:0001771	b	4	immunological synapse formation	1236; 1794; 6363; 11151	DOCK2; CCL19; CORO1A; CCR7	14	14
0.000162657	0.0013154	GO:0045765	b	5	regulation of angiogenesis	718; 719; 1536; 2064; 3082; 3162; 3689; 5176; 5293; 6422; 7058; 7423; 729230; 8742; 11126; 407977; 23166	ERBB2; TNFSF12; ITGB2; STAB1; THBS2; C3AR1; HMOX1; TNFSF12-TNFSF13; PIK3CD; CYBB; HGF; CCR2; SFRP1; SERPINF1; CD160; VEGFB; C3	296	296
0.000169304	0.00134002	GO:0072679	b	5	thymocyte migration	101; 6375; 729230	XCL1; CCR2; ADAM8	6	6
0.000169304	0.00134002	GO:0043313	b	5	regulation of neutrophil degranulation	3684; 3689; 6850	SYK; ITGB2; ITGAM	6	6
0.000170068	0.000860464	GO:0031295	b	3	T cell costimulation	940; 1236; 3932; 5062; 6363; 11126; 100133941	CD28; CCL19; CCR7; CD24; CD160; LCK; PAK2	57	57
0.000172206	0.000861032	GO:0071674	b	3	mononuclear cell migration	719; 1436; 2350; 6352; 6363; 6375; 6846; 729230; 57402	CCL5; C3AR1; CSF1R; CCR2; XCL2; XCL1; CCL19; S100A14; FOLR2	96	96
0.000173267	0.00308415	GO:0004175	m	5	endopeptidase activity	101; 629; 717; 823; 834; 841; 1511; 2161; 3001; 3003; 3026; 3082; 4057; 4316; 4320; 5652; 6422; 6768; 7113; 56649; 57188; 29108	MMP11; F12; ST14; ADAM8; HABP2; PRSS8; ADAMTSL3; CAPN1; PYCARD; TMPRSS2; TMPRSS4; CTSG; LTF; C2; HGF; SFRP1; GZMA; CASP1; CFB; CASP8; GZMK; MMP7	446	446
0.000176155	0.00137957	GO:0002220	b	5	innate immune response activating cell surface receptor signaling pathway	2207; 3385; 4582; 5062; 6850; 7305; 10462; 5721; 50856; 30835	CLEC10A; FCER1G; CD209; SYK; MUC1; PSME2; CLEC4A; TYROBP; ICAM3; PAK2	118	118
0.000176287	0.000569259	GO:0048771	b	2	tissue remodeling	101; 154; 633; 823; 1436; 1999; 3635; 5880; 6422; 6696; 6850; 729230	SFRP1; INPP5D; SYK; CSF1R; CCR2; BGN; ADRB2; SPP1; ADAM8; CAPN1; RAC2; ELF3	165	165
0.0001772	0.00106853	GO:0097191	b	4	extrinsic apoptotic signaling pathway	355; 841; 939; 2876; 3082; 3162; 5062; 5728; 6422; 8742; 8743; 407977; 90865; 29108	TNFSF12; SFRP1; HMOX1; FAS; CD27; TNFSF12-TNFSF13; CASP8; GPX1; PTEN; TNFSF10; IL33; HGF; PYCARD; PAK2	216	216
0.000184727	0.00146335	GO:0004857	m	3	enzyme inhibitor activity	12; 341; 399; 718; 720; 721; 871; 939; 1293; 1474; 2810; 4057; 5176; 5270; 5918; 6195; 10406; 54997; 25816; 26472	RPS6KA1; SERPINA3; TNFAIP8; TESC; PPP1R14B; CD27; RARRES1; SFN; RHOH; SERPINF1; C4A; C4B; APOC1; C3; SERPINH1; WFDC2; CST6; COL6A3; SERPINE2; LTF	389	387
0.000185346	0.000913722	GO:0071496	b	3	cellular response to external stimulus	355; 834; 841; 968; 1277; 1536; 1591; 2350; 3162; 3371; 4316; 6422; 6662; 7351; 7378; 7421; 10518; 51284	CIB2; UPP1; CYP24A1; CASP1; FAS; HMOX1; CASP8; CD68; CYBB; SFRP1; VDR; TLR7; TNC; COL1A1; MMP7; UCP2; SOX9; FOLR2	328	328
0.000187044	0.000913722	GO:0071604	b	3	transforming growth factor beta production	1001; 2335; 4060; 6375; 7305; 100133941	FN1; TYROBP; CD24; XCL1; CDH3; LUM	41	41
0.000187044	0.00146335	GO:0030020	m	3	extracellular matrix structural constituent conferring tensile strength	1277; 1278; 1290; 1293; 1307; 7373	COL14A1; COL5A2; COL1A2; COL1A1; COL6A3; COL16A1	41	41
0.000187044	0.00144959	GO:0042088	b	5	T-helper 1 type immune response	5321; 6363; 6375; 729230; 51176; 90865	CCL19; XCL1; CCR2; IL33; PLA2G4A; LEF1	41	41
0.000190005	0.000917637	GO:0002437	b	3	inflammatory response to antigenic stimulus	695; 718; 940; 968; 1236; 2213; 2876	CD28; FCGR2B; CD68; GPX1; CCR7; C3; BTK	58	58
0.000190005	0.00145736	GO:0032663	b	5	regulation of interleukin-2 production	940; 6375; 7805; 729230; 9454; 11326; 54440	CD28; VSIG4; CCR2; LAPTM5; XCL1; HOMER3; SASH3	58	58
0.000201557	0.00153019	GO:1990868	b	5	response to chemokine	1234; 1236; 2833; 6352; 6363; 6372; 6375; 6846; 729230	CCL5; CCL19; CXCL6; CCR2; CXCR3; XCL2; XCL1; CCR5; CCR7	98	98
0.000201731	0.00164267	GO:0005925	c	4	focal adhesion	87; 811; 823; 960; 1785; 3371; 3689; 3693; 3695; 3936; 4082; 5216; 5880; 6124; 6168; 6187; 6204; 6503; 10544; 23603; 26136	ACTN1; ITGB2; ITGB5; CAPN1; ITGB7; CORO1C; CD44; CALR; SLA; PFN1; MARCKS; RPL37A; RPS2; TNC; DNM2; RAC2; LCP1; TES; RPS10; RPL4; PROCR	420	420
0.000204477	0.00122381	GO:0000302	b	4	response to reactive oxygen species	695; 948; 1236; 1277; 1785; 2861; 2876; 3082; 3162; 5603; 6363; 6648; 7351; 10105	CCR7; SOD2; CCL19; DNM2; HMOX1; CD36; GPX1; BTK; COL1A1; HGF; PPIF; MAPK13; UCP2; GPR37	219	219
0.000204976	0.000648392	GO:0030029	b	2	actin filament-based process	87; 150; 399; 776; 811; 822; 1236; 1436; 1794; 1902; 3693; 3764; 3936; 4070; 4082; 5062; 5216; 5341; 5880; 6422; 7305; 7456; 8477; 8572; 23603; 11151; 26228; 23043; 54566; 23580; 29108; 64780	DOCK2; CACNA1D; EPB41L4B; CORO1C; TNIK; CORO1A; CCR7; RAC2; TYROBP; CSF1R; ADRA2A; MICAL1; STAP1; MARCKS; TACSTD2; PYCARD; PDLIM4; ITGB5; CDC42EP4; RHOH; LCP1; CAPG; PLEK; ACTN1; SFRP1; CALR; KCNJ8; PFN1; GPR65; WIPF1; LPAR1; PAK2	782	780
0.000207268	0.00155765	GO:1901342	b	5	regulation of vasculature development	718; 719; 1536; 2064; 3082; 3162; 3689; 5176; 5293; 6422; 6648; 7058; 7423; 729230; 8742; 11126; 407977; 23166	ERBB2; TNFSF12; ITGB2; SOD2; THBS2; C3AR1; HMOX1; TNFSF12-TNFSF13; PIK3CD; CYBB; HGF; CCR2; SFRP1; SERPINF1; CD160; VEGFB; C3; STAB1	331	331
0.000208724	0.000996715	GO:0009991	b	3	response to extracellular stimulus	154; 249; 355; 717; 834; 968; 1277; 1536; 1591; 2350; 3162; 3371; 4316; 4968; 5728; 6422; 6566; 6648; 6696; 7298; 7351; 7378; 7421; 10518	VDR; OGG1; TYMS; FAS; CIB2; C2; SOD2; CD68; CYBB; SFRP1; TNC; UCP2; UPP1; CYP24A1; CASP1; SLC16A1; HMOX1; PTEN; ADRB2; SPP1; COL1A1; MMP7; FOLR2; ALPL	515	515
0.000211787	0.000656541	GO:0031294	b	2	lymphocyte costimulation	940; 1236; 3932; 5062; 6363; 11126; 100133941	CD28; CCL19; CCR7; CD24; CD160; LCK; PAK2	59	59
0.000211787	0.00100011	GO:0032615	b	3	interleukin-12 production	948; 1236; 3394; 4050; 6363; 6850; 7805	LAPTM5; SYK; CCL19; IRF8; CD36; LTB; CCR7	59	59
0.000211787	0.00157084	GO:0032655	b	5	regulation of interleukin-12 production	948; 1236; 3394; 4050; 6363; 6850; 7805	LAPTM5; SYK; CCL19; IRF8; CD36; LTB; CCR7	59	59
0.000213246	0.00157084	GO:0022604	b	5	regulation of cell morphogenesis	399; 811; 960; 1364; 1436; 1785; 1902; 2192; 2335; 3689; 4070; 5062; 5728; 5880; 6696; 23603; 10562; 11151; 4897; 23043; 347733; 55843; 23580	NRCAM; DNM2; CORO1C; TNIK; CORO1A; OLFM4; FBLN1; CSF1R; TACSTD2; CLDN4; ITGB2; RAC2; CD44; CDC42EP4; RHOH; TUBB2B; FN1; CALR; PTEN; ARHGAP15; SPP1; LPAR1; PAK2	484	484
0.00021515	0.00110649	GO:0005924	c	3	cell-substrate adherens junction	87; 811; 823; 960; 1785; 3371; 3689; 3693; 3695; 3936; 4082; 5216; 5880; 6124; 6168; 6187; 6204; 6503; 10544; 23603; 26136	ACTN1; ITGB2; ITGB5; CAPN1; ITGB7; CORO1C; CD44; CALR; SLA; PFN1; MARCKS; RPL37A; RPS2; TNC; DNM2; RAC2; LCP1; TES; RPS10; RPL4; PROCR	422	422
0.000217723	0.00101684	GO:0022600	b	3	digestive system process	12; 150; 948; 1645; 1890; 6662; 9245; 10874; 29881	SERPINA3; GCNT3; NMU; ADRA2A; CD36; NPC1L1; TYMP; SOX9; AKR1C1	99	99
0.000220475	0.0010185	GO:1901698	b	3	response to nitrogen compound	154; 353; 834; 948; 968; 1236; 1277; 1278; 1290; 1307; 1536; 1785; 2207; 2213; 2350; 55022; 2769; 3689; 3709; 3764; 4837; 4968; 5176; 5603; 5728; 6363; 6422; 6662; 6850; 6999; 7298; 7351; 8743; 8992; 9882; 10257; 10518; 10626; 80339; 376267	TNFSF10; ABCC4; TRIM16; CCR7; CD36; SOX9; DNM2; UCP2; OGG1; PNPLA3; FCER1G; TYMS; TBC1D4; TDO2; CIB2; NNMT; RAB15; ITGB2; FCGR2B; CD68; CYBB; APRT; SERPINF1; ITPR2; COL16A1; COL5A2; SFRP1; CASP1; SYK; CCL19; KCNJ8; MAPK13; PTEN; ADRB2; GNA15; COL1A2; COL1A1; PID1; ATP6V0E1; FOLR2	1067	1066
0.00022742	0.00103929	GO:0017144	b	3	drug metabolic process	125; 126; 219; 353; 633; 948; 1191; 1462; 1645; 1785; 2350; 55022; 2687; 2861; 2876; 3684; 3689; 4967; 5321; 5880; 6472; 6535; 6573; 6648; 6948; 7298; 23225; 8671; 10105; 10170; 80736; 51005; 26002; 65220	NADK; SLC6A8; VCAN; BGN; SLC4A4; DNM2; MOXD1; SOD2; AKR1C1; GPR37; OGDH; DHRS9; AMDHD2; NUP210; ITGAM; ITGB2; RAC2; APRT; CD36; GGT5; ALDH1B1; CLU; PLA2G4A; SHMT2; SLC44A4; TCN2; GPX1; TYMS; ADH1C; ADH1B; PID1; PPIF; FOLR2; SLC19A1	854	854
0.000231423	0.00168803	GO:0050678	b	5	regulation of epithelial cell proliferation	864; 1001; 2064; 2683; 2810; 2876; 3162; 5176; 5293; 5728; 6422; 6662; 7039; 7421; 7423; 8742; 407977; 54566	ERBB2; GPX1; SFRP1; PTEN; TNFSF12; PIK3CD; HMOX1; TNFSF12-TNFSF13; EPB41L4B; VDR; SFN; RUNX3; SOX9; SERPINF1; VEGFB; B4GALT1; CDH3; TGFA	334	334
0.00023554	0.00106494	GO:0032623	b	3	interleukin-2 production	940; 6375; 7805; 729230; 9454; 11326; 54440	CD28; VSIG4; CCR2; LAPTM5; XCL1; HOMER3; SASH3	60	60
0.000239816	0.00142469	GO:0019730	b	4	antimicrobial humoral response	1191; 1511; 3493; 3494; 3507; 3934; 4057; 4069; 6039; 6372; 10406	WFDC2; LCN2; IGHA2; RNASE6; IGHA1; LYZ; CTSG; LTF; CLU; CXCL6; IGHM	147	146
0.000245775	0.00177531	GO:0033209	b	5	tumor necrosis factor-mediated signaling pathway	355; 834; 841; 939; 4050; 6850; 7805; 8741; 8742; 5721; 407977; 29108	TNFSF13; TNFSF12; LAPTM5; CASP1; SYK; FAS; PSME2; CD27; TNFSF12-TNFSF13; CASP8; LTB; PYCARD	171	171
0.000252193	0.00102078	GO:0030055	c	2	cell-substrate junction	87; 811; 823; 960; 1785; 3371; 3689; 3693; 3695; 3936; 4082; 5216; 5880; 6124; 6168; 6187; 6204; 6503; 10544; 23603; 26136	ACTN1; ITGB2; ITGB5; CAPN1; ITGB7; CORO1C; CD44; CALR; SLA; PFN1; MARCKS; RPL37A; RPS2; TNC; DNM2; RAC2; LCP1; TES; RPS10; RPL4; PROCR	427	427
0.000272748	0.00159667	GO:0043174	b	4	nucleoside salvage	353; 1890; 7083; 7378	APRT; TYMP; UPP1; TK1	16	16
0.000272748	0.00159667	GO:0006957	b	4	complement activation, alternative pathway	629; 718; 730; 11326	C3; C7; VSIG4; CFB	16	16
0.000272748	0.00193261	GO:1905153	b	5	regulation of membrane invagination	718; 948; 11314; 26228	C3; STAP1; CD300A; CD36	16	16
0.000272748	0.00193261	GO:0071361	b	5	cellular response to ethanol	1536; 3709; 5728; 6648	CYBB; ITPR2; SOD2; PTEN	16	16
0.000272748	0.00283658	GO:0042613	c	5	MHC class II protein complex	3109; 3113; 3119; 3120	HLA-DPA1; HLA-DQB1; HLA-DMB; HLA-DQB2	16	16
0.000273611	0.00134318	GO:0005912	c	3	adherens junction	87; 811; 823; 960; 1001; 1004; 1785; 3371; 3689; 3693; 3695; 3936; 4082; 5216; 5880; 6124; 6168; 6187; 6204; 6503; 8572; 10544; 23603; 23580; 26136	RPL37A; RPL4; CORO1C; RPS10; RPS2; DNM2; RAC2; MARCKS; CAPN1; CDH3; TES; PROCR; PDLIM4; ITGB2; ITGB5; ITGB7; CD44; CDC42EP4; TNC; LCP1; SLA; ACTN1; CALR; PFN1; CDH6	557	557
0.000273654	0.000831692	GO:0044281	b	2	small molecule metabolic process	125; 126; 219; 220; 241; 341; 353; 633; 718; 948; 960; 1050; 1462; 1591; 1645; 1718; 1890; 2331; 2346; 2350; 55022; 2582; 2683; 2687; 2876; 3082; 3423; 3486; 3635; 3930; 4060; 4837; 4967; 4968; 5321; 5341; 5728; 6241; 6319; 6472; 6535; 6566; 6573; 6662; 6850; 6948; 6999; 7083; 7086; 7298; 7378; 7416; 7421; 8671; 9536; 10105; 10170; 11046; 5721; 23225; 80339; 8445; 51005; 26002; 26031; 26119; 2988…	NADK; VDR; DYRK2; SLC6A8; VCAN; IDS; CD36; HGF; ALOX5AP; RRM2; APOC1; MOXD1; SYK; IGFBP3; SOX9; AKR1C1; OGG1; ALDH1A3; CEBPA; LBR; TYMS; SCD; AMDHD2; LUM; PNPLA3; TKT; FMOD; NPC1L1; C3; VDAC1; NUP210; FOLH1; SLC35D2; TDO2; PTGES; CD44; SLC4A4; OGDH; TK1; PSME2; GALE; BGN; GGT5; ALDH1B1; OSBPL3; PLA2G4A; PLEK; SHMT2; DHCR24; UPP1; CYP24A1; INPP5D; APRT; SLC16A1; DHRS9; TCN2; GPX1; PTEN; TYMP; NNMT…	2157	2153
0.000275112	0.00159884	GO:0022617	b	4	extracellular matrix disassembly	101; 822; 823; 960; 1511; 3936; 4316; 4320	MMP11; CD44; ADAM8; CTSG; CAPN1; MMP7; LCP1; CAPG	81	81
0.000287203	0.00218274	GO:0060205	c	4	cytoplasmic vesicle lumen	12; 87; 353; 718; 811; 1191; 1511; 1794; 2335; 3082; 3934; 4057; 4069; 7423; 7450; 10493; 10562; 29108	ACTN1; SERPINA3; HGF; FN1; LCN2; DOCK2; CALR; OLFM4; VAT1; LYZ; CTSG; APRT; LTF; VEGFB; C3; CLU; VWF; PYCARD	340	340
0.000291718	0.00204753	GO:0031580	b	5	membrane raft distribution	914; 1794; 4118	DOCK2; MAL; CD2	7	7
0.000293559	0.00169377	GO:0002495	b	4	antigen processing and presentation of peptide antigen via MHC class II	1785; 2207; 2213; 3109; 3113; 3119; 3120; 10053; 29108	FCER1G; AP1M2; HLA-DQB2; FCGR2B; HLA-DQB1; DNM2; HLA-DPA1; PYCARD; HLA-DMB	103	103
0.000295522	0.00132207	GO:0055094	b	3	response to lipoprotein particle	948; 968; 2207; 3689; 6850	SYK; FCER1G; ITGB2; CD36; CD68	29	29
0.000295522	0.00205484	GO:0050690	b	5	regulation of defense response to virus by virus	940; 1794; 3932; 5062; 10053	DOCK2; AP1M2; CD28; LCK; PAK2	29	29
0.000297556	0.00139722	GO:0031983	c	3	vesicle lumen	12; 87; 353; 718; 811; 1191; 1511; 1794; 2335; 3082; 3934; 4057; 4069; 7423; 7450; 10493; 10562; 29108	ACTN1; SERPINA3; HGF; FN1; LCN2; DOCK2; CALR; OLFM4; VAT1; LYZ; CTSG; APRT; LTF; VEGFB; C3; CLU; VWF; PYCARD	341	341
0.000299426	0.00206271	GO:0008625	b	5	extrinsic apoptotic signaling pathway via death domain receptors	355; 841; 2876; 3082; 3162; 5728; 6422; 8743	SFRP1; FAS; HMOX1; CASP8; GPX1; PTEN; TNFSF10; HGF	82	82
0.000303952	0.00174121	GO:0007015	b	4	actin filament organization	87; 399; 822; 1236; 1902; 3693; 3936; 4070; 4082; 5062; 5216; 5341; 5880; 6422; 7456; 8477; 23603; 11151; 23580; 29108; 64780	MARCKS; ACTN1; CAPG; ITGB5; CORO1C; GPR65; SFRP1; CORO1A; CDC42EP4; PFN1; RHOH; MICAL1; CCR7; TACSTD2; RAC2; LCP1; LPAR1; PLEK; WIPF1; PAK2; PYCARD	434	433
0.000313428	0.00141043	GO:0005774	c	3	vacuolar membrane	53; 719; 912; 968; 1917; 2683; 3109; 3113; 3119; 3120; 4074; 4935; 7805; 9725; 10103; 11010; 51284; 80342; 83985; 55686; 10053	TMEM63A; CD1D; LAPTM5; ACP2; GPR143; AP1M2; C3AR1; EEF1A2; GLIPR1; MREG; CD68; SPNS1; HLA-DPA1; TSPAN1; HLA-DQB1; TLR7; HLA-DQB2; B4GALT1; TRAF3IP3; HLA-DMB; M6PR	434	434
0.000315593	0.00139716	GO:0002504	b	3	antigen processing and presentation of peptide or polysaccharide antigen via MHC class II	1785; 2207; 2213; 3109; 3113; 3119; 3120; 10053; 29108	FCER1G; AP1M2; HLA-DQB2; FCGR2B; HLA-DQB1; DNM2; HLA-DPA1; PYCARD; HLA-DMB	104	104
0.000319935	0.00181087	GO:0019731	b	4	antibacterial humoral response	1511; 3493; 3494; 3507; 4057; 6039; 10406	RNASE6; IGHA2; IGHA1; CTSG; LTF; WFDC2; IGHM	64	63
0.000320627	0.00181087	GO:0045471	b	4	response to ethanol	841; 939; 1366; 1536; 3371; 3709; 4968; 5728; 6648; 7298	SOD2; TYMS; CD27; CASP8; CYBB; PTEN; TNC; ITPR2; OGG1; CLDN7	127	127
0.000321644	0.00219544	GO:0051173	b	5	positive regulation of nitrogen compound metabolic process	87; 101; 150; 154; 355; 718; 834; 841; 864; 939; 940; 948; 960; 991; 1050; 1164; 1191; 1236; 1277; 1364; 1436; 51339; 1785; 1902; 1999; 2064; 2119; 2161; 2192; 2209; 2213; 2335; 55022; 2861; 3082; 3235; 3394; 3486; 3489; 3689; 3932; 4057; 4060; 4213; 4582; 4904; 5062; 5118; 5728; 6182; 6187; 6195; 6352; 6363; 6375; 6422; 6610; 6659; 6662; 6696; 6846; 6850; 6928; 7025; 7039; 7164; 7421; 7423; 5589…	TRIM16; CD36; PRR5; LAPTM5; FCGR1A; FBLN1; GPR37; ADRA2A; XCL2; XCL1; MEIS3P1; ERBB2; CD28; HOXD9; MUC1; CD27; CD24; FN1; SYK; ADAM8; PTEN; PID1; CD300A; YBX1; PAK2; TNFSF13; TNFSF12; VDR; CCL5; CCR7; ARHGAP8; DNM2; TGFA; RUNX3; PCOLCE; CLDN4; MRPL12; PSME2; IGFBP3; IGFBP6; VEGFB; F12; RPS6KA1; ETV5; IRF8; CDC20; LCK; CSF1R; SLC4A4; TNIK; TRIM38; RPS2; SMPD2; DACT1; LUM; GPRC5C; TNFSF10; NR2F1; S…	3199	3195
0.00034482	0.00149667	GO:0010035	b	3	response to inorganic substance	241; 712; 811; 841; 948; 1050; 1236; 1277; 1536; 1785; 1917; 2861; 2876; 3082; 3162; 4968; 5176; 5603; 5728; 6363; 6648; 7351; 9536; 10105	EEF1A2; CCR7; CD36; ALOX5AP; C1QA; DNM2; PTGES; OGG1; CEBPA; MAPK13; GPR37; SOD2; CYBB; SERPINF1; HGF; UCP2; CCL19; CALR; HMOX1; CASP8; GPX1; PTEN; COL1A1; PPIF	535	533
0.000348637	0.00149667	GO:0071402	b	3	cellular response to lipoprotein particle stimulus	948; 968; 2207; 3689; 6850	SYK; FCER1G; ITGB2; CD36; CD68	30	30
0.000348637	0.00149667	GO:0046685	b	3	response to arsenic-containing substance	3162; 5176; 5603; 5728; 10105	PTEN; SERPINF1; HMOX1; PPIF; MAPK13	30	30
0.000352911	0.00236822	GO:2000401	b	5	regulation of lymphocyte migration	101; 6352; 6375; 6793; 6846; 729230; 29108	CCL5; STK10; CCR2; ADAM8; XCL2; XCL1; PYCARD	64	64
0.000353323	0.00236822	GO:0002718	b	5	regulation of cytokine production involved in immune response	695; 948; 3162; 6375; 7805; 729230; 11126; 54440	CD160; HMOX1; CCR2; CD36; LAPTM5; XCL1; SASH3; BTK	84	84
0.000353971	0.00150438	GO:0006979	b	3	response to oxidative stress	695; 948; 1236; 1277; 1536; 1718; 1785; 2119; 2861; 2876; 3082; 3162; 4689; 4968; 5603; 6363; 6648; 7351; 10105; 10636; 9833	GPX1; RGS14; ETV5; NCF4; HMOX1; CCR7; DNM2; CD36; CCL19; CYBB; MELK; PPIF; GPR37; COL1A1; HGF; SOD2; OGG1; MAPK13; UCP2; BTK; DHCR24	438	438
0.000359367	0.00238722	GO:0050777	b	5	negative regulation of immune response	2213; 2876; 3162; 3575; 3635; 6375; 729230; 11126; 11314; 11326; 90865	IL7R; INPP5D; FCGR2B; VSIG4; HMOX1; CCR2; GPX1; XCL1; IL33; CD160; CD300A	153	153
0.000364587	0.00153416	GO:0055082	b	3	cellular chemical homeostasis	150; 719; 730; 811; 948; 1043; 1234; 1236; 1902; 2769; 2833; 2841; 3162; 3709; 3932; 3934; 4057; 5176; 6352; 6363; 6375; 6659; 7351; 729230; 8477; 8671; 8992; 10518; 10874; 11151; 100133941; 65220	CD52; NADK; LCN2; CD36; GPR18; SLC4A4; CCR2; CORO1A; CCR5; CCR7; SOX4; CIB2; CCL5; ADRA2A; CXCR3; XCL1; C7; CD24; GPR65; SERPINF1; LTF; ITPR2; UCP2; NMU; C3AR1; CALR; HMOX1; GNA15; CCL19; ATP6V0E1; LPAR1; LCK	806	806
0.000383091	0.00213361	GO:0030101	b	4	natural killer cell activation	841; 914; 3689; 5293; 7305; 9760; 10125; 11151	TOX; ITGB2; TYROBP; CORO1A; PIK3CD; CASP8; RASGRP1; CD2	85	85
0.000383091	0.00213361	GO:0050818	b	4	regulation of coagulation	948; 2161; 2207; 5270; 5321; 5341; 6850; 10544	FCER1G; SYK; CD36; F12; PLA2G4A; PLEK; SERPINE2; PROCR	85	85
0.000393168	0.00217463	GO:0031098	b	4	stress-activated protein kinase signaling cascade	355; 939; 1236; 51339; 2213; 3082; 5062; 5603; 6363; 6422; 6850; 7164; 10125; 11184; 23043; 29108	MAP4K1; TPD52L1; SFRP1; FCGR2B; SYK; FAS; MAPK13; CD27; CCL19; TNIK; RASGRP1; CCR7; HGF; PYCARD; DACT1; PAK2	290	290
0.000402274	0.00223486	GO:0005044	m	2	scavenger receptor activity	948; 4481; 7113; 9332; 23166; 56649	STAB1; TMPRSS2; TMPRSS4; CD36; CD163; MSR1	47	47
0.000411242	0.00171351	GO:0050878	b	3	regulation of body fluid levels	87; 150; 353; 948; 1277; 1278; 1364; 2161; 2192; 2207; 2335; 2769; 2810; 3709; 3932; 5270; 5321; 5341; 6850; 7450; 10544; 10551; 64780	CD36; F12; FBLN1; SERPINE2; FCER1G; ADRA2A; MICAL1; CLDN4; PROCR; APRT; ITPR2; PLA2G4A; PLEK; ACTN1; FN1; SYK; AGR2; SFN; GNA15; COL1A2; COL1A1; VWF; LCK	507	507
0.000419466	0.00230419	GO:0097237	b	4	cellular response to toxic substance	241; 948; 1536; 1785; 2861; 2876; 3082; 3162; 3709; 5603; 5728; 6648; 9536; 10105	GPX1; SOD2; PTEN; MAPK13; HMOX1; CD36; CYBB; ITPR2; ALOX5AP; DNM2; HGF; PPIF; PTGES; GPR37	235	235
0.000429525	0.00165953	GO:0005602	c	2	complement component C1 complex	712; 713	C1QB; C1QA	2	2
0.000429525	0.00288034	GO:0005584	c	4	collagen type I trimer	1277; 1278	COL1A2; COL1A1	2	2
0.000429525	0.00288034	GO:0034688	c	4	integrin alphaM-beta2 complex	3684; 3689	ITGB2; ITGAM	2	2
0.000429525	0.00282802	GO:1904863	b	5	regulation of beta-catenin-TCF complex assembly	51339; 6662	SOX9; DACT1	2	2
0.000429525	0.00637128	GO:0009032	m	5	thymidine phosphorylase activity	1890; 7378	TYMP; UPP1	2	2
0.000436681	0.00237155	GO:0071236	b	4	cellular response to antibiotic	1191; 1536; 2861; 3082; 3709; 5321; 5603; 5728; 6648; 10105	SOD2; PTEN; CYBB; HGF; MAPK13; ITPR2; CLU; PLA2G4A; GPR37; PPIF	132	132
0.000436681	0.00284992	GO:0032675	b	5	regulation of interleukin-6 production	948; 3082; 3635; 5603; 6850; 7096; 7305; 51284; 90865; 29108	INPP5D; SYK; CD36; TYROBP; TLR1; TLR7; MAPK13; HGF; PYCARD; IL33	132	132
0.000437644	0.00237155	GO:0043436	b	4	oxoacid metabolic process	125; 126; 220; 241; 341; 633; 718; 948; 960; 1462; 1591; 1645; 2331; 2346; 2350; 2683; 2687; 2876; 3082; 3423; 4060; 4967; 5321; 6319; 6472; 6535; 6566; 6573; 6662; 6850; 6999; 7298; 7416; 23225; 8671; 9536; 10170; 11046; 5721; 80339; 51005; 26031	SLC6A8; VCAN; IDS; CD36; SLC4A4; ALOX5AP; APOC1; VDAC1; LUM; ALDH1A3; OGDH; TYMS; SCD; AKR1C1; PNPLA3; AMDHD2; FMOD; B4GALT1; NUP210; FOLH1; TDO2; PTGES; CD44; PSME2; C3; BGN; GGT5; HGF; OSBPL3; PLA2G4A; SHMT2; CYP24A1; SLC16A1; DHRS9; GPX1; SYK; SOX9; ADH1C; ADH1B; SLC35D2; FOLR2; SLC19A1	1179	1177
0.00044954	0.00194201	GO:0016324	c	3	apical plasma membrane	154; 948; 960; 1364; 2064; 2335; 4118; 4582; 4935; 5728; 6566; 6573; 10257; 11309; 80736; 23043; 55686; 29881	ERBB2; SLC44A4; FN1; GPR143; SLC16A1; CD44; MUC1; NPC1L1; TNIK; CD36; MREG; PTEN; ADRB2; SLCO2B1; ABCC4; CLDN4; MAL; SLC19A1	353	353
0.000449593	0.00389647	GO:0034774	c	5	secretory granule lumen	12; 87; 353; 718; 1191; 1511; 1794; 2335; 3082; 3934; 4057; 4069; 7423; 7450; 10493; 10562; 29108	ACTN1; SERPINA3; HGF; FN1; LCN2; DOCK2; OLFM4; VAT1; LYZ; CTSG; APRT; LTF; VEGFB; C3; CLU; VWF; PYCARD	323	323
0.000456593	0.00528887	GO:0005125	m	4	cytokine activity	4050; 6352; 6363; 6372; 6375; 6696; 6846; 8741; 8742; 8743; 9235; 407977; 51192; 90865	TNFSF13; TNFSF12; TNFSF10; CXCL6; CCL19; CCL5; TNFSF12-TNFSF13; LTB; XCL1; SPP1; XCL2; IL32; CKLF; IL33	237	237
0.000459567	0.00189627	GO:0061518	b	3	microglial cell proliferation	1191; 1436; 90865	CLU; CSF1R; IL33	8	8
0.000459567	0.00247364	GO:0051665	b	4	membrane raft localization	914; 1794; 4118	DOCK2; MAL; CD2	8	8
0.000465043	0.00248643	GO:0001649	b	4	osteoblast differentiation	249; 1050; 1277; 1462; 1591; 3082; 3371; 3486; 4057; 6422; 6662; 6696; 51176	CEBPA; CYP24A1; VCAN; IGFBP3; SFRP1; SPP1; LTF; TNC; COL1A1; HGF; LEF1; SOX9; ALPL	210	210
0.000474091	0.00141316	GO:0002440	b	2	production of molecular mediator of immune response	695; 940; 948; 2213; 3119; 3162; 3514; 6375; 7805; 729230; 8741; 11126; 54440; 90865; 28299; 28908	TNFSF13; IGKV4-1; CD28; IGKV1-5; HMOX1; FCGR2B; CCR2; CD36; LAPTM5; XCL1; HLA-DQB1; IL33; CD160; IGKC; SASH3; BTK	295	295
0.000479114	0.00199017	GO:0030662	c	3	coated vesicle membrane	154; 915; 2209; 2210; 3113; 3119; 3120; 3575; 4074; 7039; 26119; 10053	IL7R; TGFA; AP1M2; ADRB2; HLA-DQB1; FCGR1B; FCGR1A; HLA-DQB2; HLA-DPA1; CD3D; LDLRAP1; M6PR	184	184
0.000499545	0.00204141	GO:1901615	b	3	organic hydroxy compound metabolic process	125; 126; 219; 220; 1001; 1050; 1591; 1645; 1718; 2861; 3635; 3684; 3689; 3930; 5321; 5341; 5728; 6319; 7421; 10170; 26002; 26031; 26119; 29881	VDR; MOXD1; AKR1C1; GPR37; ALDH1A3; CEBPA; LBR; DHRS9; SCD; CDH3; ADH1B; ITGB2; ALDH1B1; OSBPL3; PLA2G4A; PLEK; DHCR24; CYP24A1; INPP5D; NPC1L1; PTEN; ADH1C; ITGAM; LDLRAP1	547	547
0.000505953	0.00202381	GO:0009925	c	3	basal plasma membrane	1364; 2064; 4070; 6507; 6566; 26119	ERBB2; SLC16A1; TACSTD2; CLDN4; LDLRAP1; SLC1A3	49	49
0.000523272	0.002118	GO:0046849	b	3	bone remodeling	101; 154; 1436; 3635; 5880; 6422; 6696; 6850	SFRP1; INPP5D; SYK; CSF1R; ADAM8; ADRB2; SPP1; RAC2	89	89
0.000524138	0.00250792	GO:0008289	m	2	lipid binding	241; 341; 695; 822; 911; 912; 948; 1902; 3507; 3709; 4057; 4118; 4689; 5216; 5321; 5341; 5728; 7096; 7416; 7421; 9600; 10125; 11314; 26228; 80339; 9833; 55686; 55803; 26031; 26119; 27128	CD1D; RASGRP1; CD1C; NCF4; CD36; ALOX5AP; APOC1; VDAC1; PFN1; CYTH4; PNPLA3; STAP1; ADAP2; MREG; VDR; LTF; ITPR2; OSBPL3; PLA2G4A; CAPG; PLEK; IGHM; CD300A; MELK; LDLRAP1; PTEN; TLR1; PITPNM1; LPAR1; MAL; BTK	789	788
0.000545966	0.00289976	GO:0022612	b	4	gland morphogenesis	823; 1436; 1999; 3082; 3371; 6195; 6422; 6662; 6909	RPS6KA1; SFRP1; CAPN1; CSF1R; TBX2; SOX9; TNC; HGF; ELF3	112	112
0.000551741	0.00250792	GO:0050997	m	2	quaternary ammonium group binding	341; 3507; 7416; 9600; 10125	VDAC1; RASGRP1; PITPNM1; IGHM; APOC1	33	33
0.000551741	0.00407676	GO:0031210	m	3	phosphatidylcholine binding	341; 3507; 7416; 9600; 10125	VDAC1; RASGRP1; PITPNM1; IGHM; APOC1	33	33
0.000552926	0.00291741	GO:0071404	b	4	cellular response to low-density lipoprotein particle stimulus	948; 2207; 3689; 6850	SYK; FCER1G; ITGB2; CD36	19	19
0.000552937	0.00219941	GO:0032635	b	3	interleukin-6 production	948; 3082; 3635; 5603; 6850; 7096; 7305; 51284; 90865; 29108	INPP5D; SYK; CD36; TYROBP; TLR1; TLR7; MAPK13; HGF; PYCARD; IL33	136	136
0.000553735	0.00219941	GO:0035821	b	3	modification of morphology or physiology of other organism	841; 1436; 1511; 4057; 4069; 6352; 6372; 6850; 7298; 30835; 51176	CD209; CCL5; SYK; CXCL6; CSF1R; LYZ; CTSG; TYMS; LTF; CASP8; LEF1	161	161
0.000554711	0.00358874	GO:0030003	b	5	cellular cation homeostasis	719; 730; 811; 948; 1043; 1234; 1236; 1902; 2769; 2833; 2841; 3162; 3709; 3932; 3934; 4057; 6352; 6363; 6375; 729230; 8477; 8671; 8992; 10518; 10874; 11151; 100133941	CD52; LCN2; CD36; GPR18; SLC4A4; CCR2; CORO1A; CCR5; CCR7; CIB2; CCL5; CXCR3; XCL1; C7; CD24; GPR65; LTF; ITPR2; NMU; C3AR1; CALR; HMOX1; GNA15; CCL19; ATP6V0E1; LPAR1; LCK	652	652
0.000565023	0.00718387	GO:0032813	m	5	tumor necrosis factor receptor superfamily binding	841; 4050; 8741; 8742; 8743; 407977	TNFSF13; TNFSF12; TNFSF10; TNFSF12-TNFSF13; CASP8; LTB	50	50
0.000575494	0.00301664	GO:0000902	b	4	cell morphogenesis	87; 101; 399; 811; 960; 1004; 1191; 1364; 1436; 1785; 1902; 2064; 2192; 2335; 3082; 3575; 3689; 3695; 3918; 4070; 5062; 5293; 5728; 5880; 6696; 6768; 7421; 23603; 10562; 11151; 51176; 23043; 347733; 4897; 55843; 23580; 55619	IL7R; VDR; NRCAM; PIK3CD; OLFM4; HGF; ST14; CORO1A; DNM2; FBLN1; DOCK10; CSF1R; TACSTD2; CLDN4; CDH6; ERBB2; ITGB2; RAC2; ITGB7; CD44; CDC42EP4; RHOH; LAMC2; CLU; LEF1; TUBB2B; ACTN1; FN1; CORO1C; CALR; TNIK; ADAM8; PTEN; ARHGAP15; SPP1; LPAR1; PAK2	1008	1008
0.000583594	0.00303924	GO:0006811	b	4	ion transport	150; 154; 341; 695; 776; 823; 948; 1234; 1236; 1364; 1536; 1645; 1785; 2350; 2568; 3709; 3764; 3932; 4057; 5270; 5321; 5652; 5728; 6352; 6363; 6375; 6424; 6507; 6524; 6535; 6566; 6573; 6850; 6948; 7351; 7416; 729230; 8671; 8992; 9454; 9536; 9600; 9725; 10105; 10246; 10257; 11046; 11151; 11309; 57127; 80736; 51090; 54836; 54997	CCL5; CCR2; APOC1; CD36; SLC4A4; SLC5A2; CORO1A; CCR5; CCR7; PRSS8; VDAC1; TESC; AKR1C1; SERPINE2; RHBG; CACNA1D; ADRA2A; XCL1; CAPN1; HOMER3; CLDN4; PLLP; SLC35D2; SLC6A8; SLC44A4; SYK; PTGES; BSPRY; CYBB; LTF; PPIF; ITPR2; PLA2G4A; DNM2; TMEM63A; SFRP4; SLC16A1; CCL19; KCNJ8; GABRP; SLC17A2; TCN2; UCP2; PTEN; ADRB2; PITPNM1; BTK; SLCO2B1; ABCC4; ATP6V0E1; SLC19A1; LCK; FOLR2; SLC1A3	1655	1654
0.000607501	0.00239063	GO:0051702	b	3	interaction with symbiont	1436; 1511; 2335; 2876; 4057; 6352; 6372; 51176	FN1; CCL5; CXCL6; CSF1R; CTSG; GPX1; LTF; LEF1	91	91
0.000607501	0.00389638	GO:0060333	b	5	interferon-gamma-mediated signaling pathway	960; 2209; 2210; 3113; 3119; 3120; 3394; 10475	TRIM38; CD44; IRF8; HLA-DQB1; FCGR1B; FCGR1A; HLA-DQB2; HLA-DPA1	91	91
0.00060867	0.00314938	GO:0002285	b	4	lymphocyte activation involved in immune response	911; 940; 2207; 2213; 3109; 3936; 6194; 6363; 8741; 11151; 51176; 55619	TNFSF13; FCER1G; CD28; CD1C; CCL19; FCGR2B; RPS6; CORO1A; DOCK10; LCP1; HLA-DMB; LEF1	189	189
0.000614641	0.00239654	GO:0006082	b	3	organic acid metabolic process	125; 126; 220; 241; 341; 633; 718; 948; 960; 1462; 1591; 1645; 2331; 2346; 2350; 2683; 2687; 2876; 3082; 3423; 4060; 4967; 5321; 6319; 6472; 6535; 6566; 6573; 6662; 6850; 6999; 7298; 7416; 23225; 8671; 9536; 10170; 11046; 5721; 80339; 51005; 26031	SLC6A8; VCAN; IDS; CD36; SLC4A4; ALOX5AP; APOC1; VDAC1; LUM; ALDH1A3; OGDH; TYMS; SCD; AKR1C1; PNPLA3; AMDHD2; FMOD; B4GALT1; NUP210; FOLH1; TDO2; PTGES; CD44; PSME2; C3; BGN; GGT5; HGF; OSBPL3; PLA2G4A; SHMT2; CYP24A1; SLC16A1; DHRS9; GPX1; SYK; SOX9; ADH1C; ADH1B; SLC35D2; FOLR2; SLC19A1	1199	1197
0.000620034	0.00434024	GO:0019838	m	3	growth factor binding	948; 1277; 1278; 2064; 2734; 3486; 3489; 3587; 6187; 10626	ERBB2; IL10RA; IGFBP3; TRIM16; CD36; GLG1; COL1A2; RPS2; COL1A1; IGFBP6	138	138
0.000629312	0.00400178	GO:0046850	b	5	regulation of bone remodeling	101; 1436; 3635; 6422; 6696; 6850	SFRP1; INPP5D; SYK; CSF1R; ADAM8; SPP1	51	51
0.000635967	0.00400983	GO:0010543	b	5	regulation of platelet activation	2207; 5270; 5321; 5341; 6850	SYK; FCER1G; PLEK; PLA2G4A; SERPINE2	34	34
0.00063754	0.00327761	GO:1901566	b	4	organonitrogen compound biosynthetic process	353; 65993; 633; 811; 940; 1050; 1236; 1462; 1890; 1917; 1936; 1973; 2064; 2331; 2346; 55022; 2590; 2591; 2683; 2687; 2861; 3145; 4060; 4582; 4837; 4904; 4967; 5321; 6124; 6134; 6168; 6182; 6187; 6194; 6195; 6204; 6319; 6352; 6363; 6472; 6610; 6659; 7083; 7298; 7378; 7423; 23225; 8671; 8869; 9245; 9957; 10351; 11046; 80736; 254359; 26002; 65003; 65220	NADK; RPL37A; HS3ST1; CCL5; EEF1A2; SMPD2; VCAN; BGN; RPS6; RPS10; RPS2; CCR7; MOXD1; LUM; GPR37; HMBS; CEBPA; GCNT3; MRPS34; SOX4; FMOD; B4GALT1; NUP210; RPL4; VEGFB; FOLH1; ERBB2; MRPL11; MRPL12; CD28; SLC44A4; ST3GAL5; MUC1; OGDH; TK1; CCL19; APRT; RPL10; GGT5; PLA2G4A; ZDHHC24; SHMT2; GALNT2; GALNT3; RPS6KA1; UPP1; SLC4A4; YBX1; EEF1D; TYMS; TYMP; NNMT; SCD; PID1; SLC35D2; EIF4A1; CALR; ABCA8	1820	1818
0.000654377	0.00334274	GO:0098542	b	4	defense response to other organism	948; 1511; 2207; 3394; 3493; 3494; 3507; 3514; 3575; 3764; 3934; 4057; 4069; 6039; 6372; 6850; 10406; 11126; 51284; 100287372; 23166; 57402; 90865; 28638; 28639; 29108	IL7R; KCNJ8; STAB1; LCN2; IGHA2; IGHA1; CD36; IGKC; S100A14; FCER1G; TRBC1; TRBC2; LYZ; PYCARD; RNASE6; CTSG; LTF; WFDC2; IGHM; CXCL6; SYK; CD160; IRF8; TLR7; IGHV3OR16-13; IL33	626	625
0.000661812	0.00413088	GO:0008637	b	5	apoptotic mitochondrial changes	841; 1191; 2810; 2876; 3082; 6648; 8743; 10105; 29108	GPX1; TNFSF10; SOD2; CASP8; SFN; PYCARD; PPIF; HGF; CLU	115	115
0.000666271	0.00413088	GO:0051403	b	5	stress-activated MAPK cascade	355; 939; 1236; 51339; 2213; 3082; 5603; 6363; 6422; 6850; 7164; 10125; 11184; 23043; 29108	MAP4K1; TPD52L1; SFRP1; FCGR2B; SYK; FAS; MAPK13; CD27; CCL19; TNIK; RASGRP1; CCR7; HGF; PYCARD; DACT1	275	275
0.00066741	0.00338774	GO:0002548	b	4	monocyte chemotaxis	2350; 6352; 6363; 6375; 6846; 729230; 57402	CCL5; CCL19; CCR2; XCL2; XCL1; S100A14; FOLR2	71	71
0.000678754	0.00725745	GO:0001849	m	4	complement component C1q binding	720; 721; 811	CALR; C4A; C4B	9	9
0.000678754	0.0041735	GO:0002579	b	5	positive regulation of antigen processing and presentation	1236; 6363; 29108	CCL19; PYCARD; CCR7	9	9
0.000678754	0.00755114	GO:0004022	m	5	alcohol dehydrogenase (NAD) activity	125; 126; 10170	ADH1C; ADH1B; DHRS9	9	9
0.000687102	0.00346576	GO:0043491	b	4	protein kinase B signaling	101; 940; 1236; 2064; 2876; 3082; 3932; 5293; 5728; 5880; 6352; 6363; 6662; 7039	ERBB2; TGFA; CD28; RAC2; CCL5; CCL19; PIK3CD; ADAM8; GPX1; PTEN; SOX9; CCR7; HGF; LCK	247	247
0.000699127	0.00348827	GO:1905517	b	4	macrophage migration	719; 1436; 6352; 729230; 51192; 26228	CCL5; C3AR1; CSF1R; STAP1; CCR2; CKLF	52	52
0.000702352	0.00348827	GO:0032611	b	4	interleukin-1 beta production	834; 841; 948; 1236; 6363; 7305; 10626; 29108	CASP1; TYROBP; CCL19; TRIM16; CD36; CASP8; CCR7; PYCARD	93	93
0.000704614	0.00348827	GO:0051817	b	4	modification of morphology or physiology of other organism involved in symbiotic interaction	841; 1436; 1511; 4057; 6352; 6372; 7298; 30835; 51176	CXCL6; CD209; CCL5; CSF1R; CASP8; CTSG; TYMS; LTF; LEF1	116	116
0.000729463	0.00444853	GO:0042554	b	5	superoxide anion generation	1536; 3684; 3689; 6850; 7305	CYBB; SYK; ITGB2; ITGAM; TYROBP	35	35
0.000746667	0.00367379	GO:0006873	b	4	cellular ion homeostasis	719; 730; 811; 948; 1043; 1234; 1236; 1902; 2769; 2833; 2841; 3162; 3709; 3932; 3934; 4057; 6352; 6363; 6375; 729230; 8477; 8671; 8992; 10518; 10874; 11151; 100133941	CD52; LCN2; CD36; GPR18; SLC4A4; CCR2; CORO1A; CCR5; CCR7; CIB2; CCL5; CXCR3; XCL1; C7; CD24; GPR65; LTF; ITPR2; NMU; C3AR1; CALR; HMOX1; GNA15; CCL19; ATP6V0E1; LPAR1; LCK	665	665
0.000754059	0.00291341	GO:0002367	b	3	cytokine production involved in immune response	695; 948; 3162; 6375; 7805; 729230; 11126; 54440	CD160; HMOX1; CCR2; CD36; LAPTM5; XCL1; SASH3; BTK	94	94
0.000772298	0.00377673	GO:0007249	b	4	I-kappaB kinase/NF-kappaB signaling	399; 695; 834; 841; 948; 1236; 1902; 1936; 3162; 4057; 6363; 8743; 10475; 51284; 29108	TNFSF10; CASP1; CCL19; EEF1D; HMOX1; CD36; TLR7; RHOH; TRIM38; CASP8; CCR7; PYCARD; LPAR1; BTK; LTF	279	279
0.000790366	0.00304856	GO:0044432	c	3	endoplasmic reticulum part	241; 718; 720; 721; 811; 871; 912; 1191; 1277; 1278; 1290; 1293; 1307; 1462; 1536; 1718; 2328; 2335; 2590; 2861; 3113; 3119; 3120; 3162; 3371; 3486; 3709; 3930; 5321; 6319; 6696; 6746; 7039; 7086; 7373; 23225; 9536; 9600; 9601; 10125; 10170; 10418; 51284; 80339; 26002; 26031; 27346	CD1D; RASGRP1; COL14A1; VCAN; ALOX5AP; OSBPL3; MOXD1; PITPNM1; PLA2G4A; GPR37; TGFA; LBR; DHRS9; SCD; PNPLA3; TKT; HLA-DQB1; C4A; C4B; HLA-DQB2; C3; SPP1; NUP210; FMO3; SPON1; PTGES; PDIA4; TMEM97; CYBB; IGFBP3; TNC; ITPR2; CLU; COL16A1; COL6A3; GALNT2; DHCR24; COL5A2; FN1; CALR; HMOX1; SSR2; COL1A2; TLR7; COL1A1; HLA-DPA1; SERPINH1	1404	1403
0.000801849	0.00307014	GO:0006066	b	3	alcohol metabolic process	125; 126; 219; 220; 1050; 1645; 1718; 3635; 3930; 5321; 5341; 5728; 6319; 7421; 10170; 26002; 26119; 29881	CEBPA; LBR; INPP5D; DHRS9; SCD; LDLRAP1; PTEN; MOXD1; VDR; ADH1C; ADH1B; NPC1L1; ALDH1B1; PLA2G4A; DHCR24; PLEK; AKR1C1; ALDH1A3	371	371
0.000832856	0.00307794	GO:0098636	c	2	protein complex involved in cell adhesion	940; 3684; 3689; 3693; 3695	ITGB7; CD28; ITGB5; ITGAM; ITGB2	36	36
0.000838565	0.00316998	GO:0009636	b	3	response to toxic substance	241; 841; 939; 948; 1277; 1366; 1536; 1785; 2861; 2876; 3082; 3162; 3371; 3709; 4968; 5603; 5728; 6352; 6648; 7298; 9536; 10105	CCL5; MAPK13; CD36; HGF; ALOX5AP; DNM2; OGG1; PTEN; GPR37; CLDN7; SOD2; CD27; CYBB; TNC; ITPR2; PTGES; HMOX1; CASP8; GPX1; TYMS; COL1A1; PPIF	501	501
0.000842843	0.00316998	GO:0019222	b	3	regulation of metabolic process	12; 87; 101; 150; 154; 341; 355; 399; 629; 695; 712; 713; 717; 718; 719; 720; 721; 730; 811; 823; 834; 841; 864; 871; 939; 940; 948; 960; 991; 1001; 1050; 1164; 1191; 1236; 1277; 1293; 1364; 1436; 1474; 1718; 1785; 1902; 1917; 1999; 2064; 2119; 2161; 2192; 2209; 2213; 2335; 55022; 2734; 2810; 2861; 2876; 3001; 3082; 3162; 3235; 3337; 3371; 3394; 3486; 3489; 3493; 3494; 3514; 3575; 3587; 3684; 368…	TRIM16; EPB41L4B; CD36; PRR5; GLG1; FCGR1A; APOC1; IGKC; GPR37; MSR1; TYROBP; PIK3CD; ADRA2A; XCL2; XCL1; CAPN1; MEIS3P1; CDH3; NUP210; BLNK; ERBB2; CD28; SOD2; HOXD9; MUC1; CD27; CD24; RPL10; SHMT2; TBX2; IGKV1-5; FN1; LAPTM5; SYK; PPP1R14B; C1QB; C1QA; SFN; RUNX3; DYRK2; TLR7; CCL19; PID1; CD300A; YBX1; PAK2; IL7R; TNFSF12; ARHGAP8; RPL37A; IL10RA; CCL5; IGHA2; RPL4; IGHA1; TRIM38; ADAM8; DNM2;…	6911	6903
0.000856461	0.00416292	GO:0071260	b	4	cellular response to mechanical stimulus	355; 834; 841; 1277; 4316; 6662; 51284	CASP1; FAS; CASP8; SOX9; TLR7; COL1A1; MMP7	74	74
0.000866655	0.00418709	GO:1905954	b	4	positive regulation of lipid localization	718; 948; 4481; 5321; 6696; 9536; 10351; 26119	CD36; LDLRAP1; SPP1; C3; PLA2G4A; PTGES; ABCA8; MSR1	96	96
0.000938016	0.00450472	GO:0035690	b	4	cellular response to drug	1536; 1785; 2350; 2769; 2861; 3082; 3162; 3709; 5176; 5603; 5728; 6422; 6648; 6662; 10105; 10518; 11184	MAP4K1; CIB2; SFRP1; SOD2; PTEN; MAPK13; HMOX1; CYBB; ITPR2; GNA15; SERPINF1; FOLR2; DNM2; HGF; PPIF; SOX9; GPR37	345	345
0.000944944	0.00571576	GO:0043030	b	5	regulation of macrophage activation	1050; 2213; 5321; 11326; 26228; 90865	CEBPA; VSIG4; FCGR2B; STAP1; IL33; PLA2G4A	55	55
0.000953864	0.00572318	GO:0010811	b	5	positive regulation of cell-substrate adhesion	811; 948; 1236; 1307; 1785; 2335; 6422; 10551; 10562	OLFM4; SFRP1; FN1; CALR; CCR7; AGR2; CD36; DNM2; COL16A1	121	121
0.000954759	0.0062917	GO:0071723	m	3	lipopeptide binding	911; 912; 7096	CD1D; TLR1; CD1C	10	10
0.000954759	0.00455784	GO:0051593	b	4	response to folic acid	2350; 4968; 7298	TYMS; OGG1; FOLR2	10	10
0.000954759	0.0092711	GO:0032395	m	4	MHC class II receptor activity	3113; 3119; 3120	HLA-DPA1; HLA-DQB1; HLA-DQB2	10	10
0.000993426	0.0062917	GO:0030021	m	3	extracellular matrix structural constituent conferring compression resistance	633; 1462; 2331; 4060	VCAN; FMOD; BGN; LUM	22	22
0.00100048	0.0092711	GO:0031406	m	4	carboxylic acid binding	241; 341; 960; 1462; 1645; 2350; 4935; 6472; 6573; 6999; 7298; 7421; 23166	TDO2; STAB1; GPR143; CD44; VCAN; SHMT2; TYMS; ALOX5AP; VDR; APOC1; AKR1C1; FOLR2; SLC19A1	228	228
0.00101461	0.00642589	GO:0005783	c	4	endoplasmic reticulum	241; 341; 718; 720; 721; 811; 871; 912; 1191; 1277; 1278; 1290; 1293; 1307; 1462; 1536; 1718; 1936; 2161; 2328; 2335; 2590; 2861; 3113; 3119; 3120; 3162; 3371; 3486; 3709; 3930; 4118; 5321; 6124; 6134; 6194; 6319; 6610; 6696; 6746; 7039; 7086; 7373; 7450; 23225; 9536; 9600; 9601; 10125; 10170; 10351; 10418; 10551; 51284; 80339; 51338; 254359; 26002; 26031; 27346; 29108	CD1D; RASGRP1; COL14A1; RPL4; SMPD2; VCAN; ITPR2; ALOX5AP; MS4A4A; APOC1; MOXD1; PITPNM1; PLA2G4A; GPR37; TGFA; LBR; DHRS9; SCD; PNPLA3; TKT; HLA-DQB1; C4A; C4B; HLA-DQB2; C3; SPP1; NUP210; FMO3; SPON1; PTGES; VWF; PDIA4; AGR2; OSBPL3; TMEM97; CYBB; IGFBP3; RPL10; TNC; PYCARD; F12; CLU; COL16A1; ZDHHC24; COL6A3; GALNT2; DHCR24; COL5A2; FN1; RPS6; EEF1D; HMOX1; MAL; SSR2; COL1A2; TLR7; COL1A1; HLA…	1976	1974
0.00105914	0.00394438	GO:0098797	c	3	plasma membrane protein complex	101; 355; 730; 776; 841; 915; 925; 1001; 1004; 1536; 2064; 2207; 2769; 3109; 3113; 3119; 3120; 3684; 3689; 3693; 3695; 3764; 4689; 6850; 7096; 23603; 28638; 28639	NCF4; CORO1C; ADAM8; FCER1G; TRBC1; TRBC2; FAS; CACNA1D; TLR1; HLA-DQB1; HLA-DQB2; CDH3; C7; CDH6; ERBB2; ITGB2; ITGB5; ITGB7; CYBB; CD8A; SYK; HLA-DMB; KCNJ8; CASP8; GNA15; ITGAM; HLA-DPA1; CD3D	716	716
0.00106046	0.00631183	GO:0019886	b	5	antigen processing and presentation of exogenous peptide antigen via MHC class II	1785; 2207; 2213; 3109; 3113; 3119; 3120; 10053	FCER1G; AP1M2; HLA-DQB2; FCGR2B; HLA-DQB1; DNM2; HLA-DPA1; HLA-DMB	99	99
0.0010719	0.00508677	GO:0048246	b	4	macrophage chemotaxis	719; 1436; 6352; 51192; 26228	C3AR1; STAP1; CSF1R; CKLF; CCL5	38	38
0.0010719	0.00631919	GO:0001914	b	5	regulation of T cell mediated cytotoxicity	911; 912; 2213; 3575; 6375	IL7R; CD1D; XCL1; FCGR2B; CD1C	38	38
0.00108146	0.00631919	GO:0007169	b	5	transmembrane receptor protein tyrosine kinase signaling pathway	150; 154; 925; 1001; 1277; 1436; 1536; 2064; 55022; 2591; 3082; 3486; 3489; 3932; 4689; 5062; 5293; 5728; 6503; 6662; 6850; 7039; 7423; 8992; 10551; 10636; 26228; 29760	NCF4; CSF1R; CD8A; SOX9; TGFA; PIK3CD; ADRA2A; STAP1; CDH3; BLNK; ERBB2; CYBB; IGFBP3; IGFBP6; VEGFB; HGF; SLA; GALNT3; RGS14; SYK; AGR2; PTEN; ADRB2; COL1A1; PID1; ATP6V0E1; LCK; PAK2	717	717
0.00108542	0.00512065	GO:0032418	b	4	lysosome localization	695; 3162; 5293; 5880; 6850; 11314; 27040	RAC2; SYK; HMOX1; PIK3CD; LAT; CD300A; BTK	77	77
0.00108542	0.00651254	GO:0030670	c	4	phagocytic vesicle membrane	811; 1536; 1785; 5880; 7096; 8992; 11151	RAC2; CALR; CORO1A; CYBB; TLR1; DNM2; ATP6V0E1	77	77
0.00108717	0.00631919	GO:0015850	b	5	organic hydroxy compound transport	150; 341; 948; 1191; 1645; 4481; 6566; 6696; 6850; 10351; 11309; 26031; 26119; 29881	SLC16A1; SLCO2B1; NPC1L1; ADRA2A; CD36; LDLRAP1; SYK; SPP1; OSBPL3; APOC1; CLU; AKR1C1; ABCA8; MSR1	260	259
0.00110902	0.00520135	GO:0010243	b	4	response to organonitrogen compound	154; 353; 834; 948; 968; 1277; 1278; 1290; 1307; 1536; 1785; 2207; 2213; 2350; 55022; 3689; 3709; 4837; 4968; 5176; 5603; 5728; 6422; 6662; 6850; 7298; 7351; 8743; 8992; 9882; 10257; 10518; 10626; 80339; 376267	TNFSF10; ABCC4; TRIM16; MAPK13; CD36; SOX9; DNM2; UCP2; OGG1; PNPLA3; FCER1G; TYMS; TBC1D4; CIB2; RAB15; ITGB2; FCGR2B; CD68; CYBB; APRT; SERPINF1; ITPR2; COL16A1; COL5A2; SFRP1; CASP1; SYK; PTEN; ADRB2; NNMT; COL1A2; COL1A1; PID1; ATP6V0E1; FOLR2	972	971
0.0011151	0.00643126	GO:0043087	b	5	regulation of GTPase activity	399; 1236; 1794; 2064; 6352; 6363; 6375; 6422; 6846; 8477; 9744; 9882; 10125; 23603; 10636; 51291; 55843; 55803; 23779; 29108; 55619	ERBB2; RGS14; SFRP1; RASGRP1; CCL5; DOCK2; CCL19; GPR65; GMIP; TBC1D4; ACAP1; CORO1C; XCL2; XCL1; RHOH; ARHGAP8; ARHGAP15; CCR7; ADAP2; DOCK10; PYCARD	480	479
0.00114247	0.00653846	GO:1900024	b	5	regulation of substrate adhesion-dependent cell spreading	811; 1785; 2192; 4070; 23603; 10562	CALR; DNM2; CORO1C; OLFM4; TACSTD2; FBLN1	57	57
0.00114457	0.00533688	GO:0007167	b	4	enzyme linked receptor protein signaling pathway	150; 154; 925; 1001; 1277; 1278; 1436; 1536; 51339; 1785; 2064; 2331; 55022; 2591; 2734; 3082; 3486; 3489; 3693; 3932; 4689; 5062; 5293; 5728; 6503; 6422; 6424; 6662; 6850; 7039; 7423; 8992; 10551; 10636; 51176; 26228; 29760	NCF4; PIK3CD; GLG1; SOX9; DNM2; DACT1; TGFA; CSF1R; ADRA2A; STAP1; FMOD; CDH3; BLNK; ERBB2; ITGB5; CYBB; IGFBP3; IGFBP6; VEGFB; HGF; LEF1; SLA; GALNT3; RGS14; SFRP1; SFRP4; SYK; AGR2; CD8A; PTEN; ADRB2; COL1A2; COL1A1; PID1; ATP6V0E1; LCK; PAK2	1047	1047
0.00115192	0.00407972	GO:0045177	c	2	apical part of cell	154; 948; 960; 1364; 2064; 2335; 4118; 4582; 4935; 5728; 6566; 6573; 10257; 11309; 80736; 23043; 54566; 55686; 29881	ERBB2; SLC44A4; FN1; GPR143; SLC16A1; CD44; MUC1; EPB41L4B; TNIK; CD36; MREG; PTEN; ADRB2; SLCO2B1; ABCC4; NPC1L1; CLDN4; MAL; SLC19A1	415	415
0.00118304	0.00548438	GO:0002438	b	4	acute inflammatory response to antigenic stimulus	695; 718; 1236; 2213	C3; FCGR2B; BTK; CCR7	23	23
0.00120785	0.00450294	GO:0006910	b	3	phagocytosis, recognition	948; 3493; 3494; 3507; 3514; 100287372; 28638; 28639	TRBC1; TRBC2; IGHA2; IGHA1; CD36; IGHV3OR16-13; IGKC; IGHM	101	101
0.00120886	0.00554005	GO:0050892	b	4	intestinal absorption	150; 948; 1645; 9245; 29881	GCNT3; NPC1L1; ADRA2A; CD36; AKR1C1	39	39
0.00120886	0.00554005	GO:0009262	b	4	deoxyribonucleotide metabolic process	1890; 4968; 6241; 7298; 7378	TYMS; TYMP; UPP1; RRM2; OGG1	40	39
0.00124087	0.00458581	GO:0044283	b	3	small molecule biosynthetic process	220; 241; 341; 353; 633; 1462; 1718; 1890; 2346; 2687; 2876; 3930; 4967; 4968; 5321; 5341; 6319; 6472; 6850; 7083; 7086; 7378; 7421; 23225; 8671; 9536; 10170; 26002; 26031; 29881	VDR; TK1; VCAN; BGN; SLC4A4; ALOX5AP; APOC1; MOXD1; PTGES; OGG1; ALDH1A3; OGDH; LBR; DHRS9; SCD; TKT; NUP210; FOLH1; APRT; GGT5; OSBPL3; PLA2G4A; PLEK; SHMT2; DHCR24; UPP1; SYK; GPX1; TYMP; NPC1L1	797	795
0.00125237	0.00569391	GO:0044273	b	4	sulfur compound catabolic process	633; 1462; 2331; 2687; 3423; 4060	VCAN; IDS; BGN; FMOD; GGT5; LUM	58	58
0.00127083	0.00569391	GO:0072535	b	4	tumor necrosis factor (ligand) superfamily member 11 production	101; 4057	LTF; ADAM8	3	3
0.00127083	0.00569391	GO:0002408	b	4	myeloid dendritic cell chemotaxis	1236; 6363	CCL19; CCR7	3	3
0.00127083	0.00569391	GO:0002436	b	4	immune complex clearance by monocytes and macrophages	2213; 729230	CCR2; FCGR2B	3	3
0.00127083	0.00710903	GO:0002277	b	5	myeloid dendritic cell activation involved in immune response	1794; 29108	DOCK2; PYCARD	3	3
0.00127083	0.00710903	GO:0090264	b	5	regulation of immune complex clearance by monocytes and macrophages	2213; 729230	CCR2; FCGR2B	3	3
0.00127083	0.00710903	GO:2000361	b	5	regulation of prostaglandin-E synthase activity	3684; 3689	ITGB2; ITGAM	3	3
0.00129231	0.0103139	GO:0051020	m	4	GTPase binding	399; 1794; 1936; 3936; 23062; 4904; 5062; 8859; 10125; 10204; 23603; 79961; 23580; 57819; 27128; 29881; 55619; 64780	NUTF2; STK19; RASGRP1; DENND2D; MICAL1; DOCK2; DOCK10; EEF1D; LSM2; CDC42EP4; CORO1C; RHOH; NPC1L1; GGA2; CYTH4; YBX1; LCP1; PAK2	388	387
0.00129266	0.00473602	GO:0061517	b	3	macrophage proliferation	1191; 1436; 90865	CLU; CSF1R; IL33	11	11
0.00129266	0.00572768	GO:0045060	b	4	negative thymic T cell selection	940; 1236; 1794	DOCK2; CD28; CCR7	11	11
0.00129266	0.00572768	GO:0008655	b	4	pyrimidine-containing compound salvage	1890; 7083; 7378	TYMP; UPP1; TK1	11	11
0.00129266	0.00717713	GO:0043097	b	5	pyrimidine nucleoside salvage	1890; 7083; 7378	TYMP; UPP1; TK1	11	11
0.00130666	0.0103139	GO:0001664	m	4	G protein-coupled receptor binding	150; 718; 1785; 2769; 6352; 6363; 6372; 6375; 6422; 6846; 729230; 9454; 10874; 51192; 57402	SFRP1; CCL5; CCL19; CCR2; CXCL6; ADRA2A; XCL2; XCL1; GNA15; DNM2; C3; NMU; HOMER3; CKLF; S100A14	294	294
0.00130666	0.00720117	GO:0010631	b	5	epithelial cell migration	14; 811; 2876; 3162; 3689; 4070; 5176; 5216; 5293; 5728; 6662; 8742; 23603; 407977; 54566	TNFSF12; ITGB2; PTEN; PIK3CD; CALR; HMOX1; TNFSF12-TNFSF13; EPB41L4B; GPX1; PFN1; SOX9; SERPINF1; AAMP; TACSTD2; CORO1C	294	294
0.00131611	0.00579956	GO:0031669	b	4	cellular response to nutrient levels	355; 968; 1277; 1536; 1591; 2350; 3162; 3371; 6422; 7351; 7378; 7421; 10518	CIB2; UPP1; CYP24A1; FAS; HMOX1; CD68; CYBB; SFRP1; VDR; TNC; COL1A1; UCP2; FOLR2	235	235
0.00133562	0.0103139	GO:0070011	m	4	peptidase activity, acting on L-amino acid peptides	101; 629; 717; 823; 834; 841; 1359; 1511; 2161; 2346; 2687; 3001; 3003; 3026; 3082; 4057; 4316; 4320; 5652; 6422; 6768; 7113; 56649; 57188; 29108	MMP11; F12; ST14; ADAM8; HABP2; PRSS8; ADAMTSL3; CPA3; PYCARD; CAPN1; C2; FOLH1; TMPRSS2; TMPRSS4; CTSG; LTF; GGT5; HGF; SFRP1; GZMA; CASP1; CFB; CASP8; GZMK; MMP7	622	622
0.00135835	0.00821181	GO:0043028	m	3	cysteine-type endopeptidase regulator activity involved in apoptotic process	834; 939; 6195; 25816; 29108	RPS6KA1; CD27; TNFAIP8; PYCARD; CASP1	40	40
0.00135835	0.00774257	GO:0030669	c	4	clathrin-coated endocytic vesicle membrane	2209; 2210; 3113; 3119; 3120	HLA-DPA1; HLA-DQB1; FCGR1B; FCGR1A; HLA-DQB2	40	40
0.00136799	0.00748374	GO:0071407	b	5	cellular response to organic cyclic compound	249; 811; 841; 1050; 1191; 1277; 1591; 1785; 2350; 3371; 3709; 5062; 5176; 6352; 6422; 6566; 6696; 7421; 10518; 80339; 51176	PNPLA3; CEBPA; CYP24A1; CCL5; SLC16A1; SPP1; CALR; DNM2; CASP8; VDR; CIB2; SFRP1; SERPINF1; PAK2; TNC; COL1A1; ITPR2; CLU; LEF1; FOLR2; ALPL	487	487
0.0013844	0.00751822	GO:2000377	b	5	regulation of reactive oxygen species metabolic process	948; 1191; 1785; 55022; 3684; 3689; 5880; 6648; 6850; 7305; 7416	ITGB2; RAC2; SYK; CD36; SOD2; TYROBP; ITGAM; DNM2; PID1; CLU; VDAC1	180	180
0.00139661	0.0138109	GO:0019957	m	5	C-C chemokine binding	1234; 1236; 2833; 729230	CXCR3; CCR2; CCR5; CCR7	24	24
0.00143975	0.00630971	GO:0080135	b	4	regulation of cellular response to stress	355; 939; 948; 960; 1191; 1236; 51339; 2213; 2861; 2876; 3082; 3337; 4582; 4904; 4968; 5728; 6363; 6422; 6648; 6696; 6850; 7164; 23225; 10125; 10551; 11184; 23043; 29108	MAP4K1; RASGRP1; CD36; TNIK; CCR7; DACT1; OGG1; CD27; FAS; DNAJB1; GPR37; PYCARD; NUP210; SOD2; CD44; MUC1; FCGR2B; TPD52L1; HGF; CLU; SFRP1; SYK; CCL19; AGR2; GPX1; PTEN; SPP1; YBX1	732	731
0.00144431	0.00524644	GO:0090132	b	3	epithelium migration	14; 811; 2876; 3162; 3689; 4070; 5176; 5216; 5293; 5728; 6662; 8742; 23603; 407977; 54566	TNFSF12; ITGB2; PTEN; PIK3CD; CALR; HMOX1; TNFSF12-TNFSF13; EPB41L4B; GPX1; PFN1; SOX9; SERPINF1; AAMP; TACSTD2; CORO1C	297	297
0.00144725	0.00780256	GO:1903034	b	5	regulation of response to wounding	150; 948; 1364; 2161; 2207; 5270; 5321; 5341; 5728; 6696; 6850	FCER1G; SYK; PLEK; ADRA2A; CD36; PTEN; SPP1; F12; PLA2G4A; CLDN4; SERPINE2	181	181
0.0014625	0.00526747	GO:0009988	b	3	cell-cell recognition	1236; 1794; 2350; 2683; 6363; 30835; 11151	DOCK2; CCL19; CD209; CORO1A; CCR7; B4GALT1; FOLR2	81	81
0.0014625	0.00637459	GO:0030193	b	4	regulation of blood coagulation	948; 2161; 2207; 5270; 5321; 5341; 6850	FCER1G; SYK; CD36; F12; PLA2G4A; PLEK; SERPINE2	81	81
0.00149625	0.00648643	GO:0034113	b	4	heterotypic cell-cell adhesion	912; 914; 960; 3689; 3695; 3932	CD1D; ITGB2; ITGB7; CD44; CD2; LCK	60	60
0.00152103	0.0065584	GO:0030850	b	4	prostate gland development	3371; 5176; 5728; 6422; 6662	PTEN; SOX9; SFRP1; SERPINF1; TNC	41	41
0.00153296	0.00448318	GO:0007267	b	2	cell-cell signaling	150; 154; 695; 712; 718; 776; 968; 991; 1001; 1234; 1277; 2568; 3082; 3371; 3489; 3684; 3689; 3709; 4050; 4068; 5216; 5270; 5728; 6352; 6372; 6375; 6422; 6424; 6507; 6566; 6659; 6662; 6696; 6928; 7305; 7351; 7416; 729230; 8572; 8743; 51339; 10636; 10874; 5721; 80736; 51176; 23043; 347733; 23166; 57502; 100133941; 65220	NADK; TNFSF10; STAB1; CCL5; TNIK; SH2D1A; HGF; CCR2; SOX9; CCR5; VDAC1; DACT1; LEF1; SERPINE2; PTEN; TYROBP; CACNA1D; ADRA2A; HNF1B; XCL1; SOX4; C3; CDH3; PDLIM4; ITGB2; SLC44A4; NLGN4X; PSME2; CD68; LTB; NMU; IGFBP6; TNC; ITPR2; UCP2; CD24; TUBB2B; RGS14; SFRP1; SFRP4; CXCL6; SLC16A1; GABRP; C1QA; CDC20; PFN1; ADRB2; SPP1; ITGAM; COL1A1; BTK; SLC1A3	1646	1646
0.00155073	0.00550939	GO:0032989	b	3	cellular component morphogenesis	87; 101; 399; 811; 960; 1004; 1191; 1364; 1436; 1785; 1902; 2064; 2192; 2335; 55022; 3082; 3575; 3689; 3695; 3918; 4070; 5062; 5293; 5728; 5880; 6696; 6768; 7421; 23603; 10562; 11151; 51176; 23043; 347733; 4897; 55843; 23580; 55619	IL7R; VDR; NRCAM; PIK3CD; OLFM4; HGF; ST14; CORO1A; DNM2; FBLN1; DOCK10; CSF1R; TACSTD2; CLDN4; CDH6; ERBB2; ITGB2; RAC2; ITGB7; CD44; CDC42EP4; RHOH; LAMC2; CLU; LEF1; TUBB2B; ACTN1; FN1; CORO1C; CALR; TNIK; ADAM8; PTEN; ARHGAP15; SPP1; PID1; LPAR1; PAK2	1103	1103
0.00155559	0.00550939	GO:0072593	b	3	reactive oxygen species metabolic process	948; 1191; 1536; 1785; 55022; 2876; 3684; 3689; 4689; 5880; 6648; 6850; 7305; 7416	GPX1; ITGB2; RAC2; SOD2; NCF4; SYK; CD36; CYBB; TYROBP; ITGAM; DNM2; PID1; CLU; VDAC1	269	269
0.00157105	0.00551816	GO:1900046	b	3	regulation of hemostasis	948; 2161; 2207; 5270; 5321; 5341; 6850	FCER1G; SYK; CD36; F12; PLA2G4A; PLEK; SERPINE2	82	82
0.00158902	0.0091887	GO:0043177	m	3	organic acid binding	241; 341; 960; 1462; 1645; 2350; 4935; 6472; 6573; 6999; 7298; 7421; 23166	TDO2; STAB1; GPR143; CD44; VCAN; SHMT2; TYMS; ALOX5AP; VDR; APOC1; AKR1C1; FOLR2; SLC19A1	240	240
0.00159393	0.0118406	GO:0030135	c	5	coated vesicle	154; 915; 1785; 2209; 2210; 3113; 3119; 3120; 3575; 4074; 23062; 7039; 7450; 10053; 26119	IL7R; TGFA; AP1M2; HLA-DQB2; ADRB2; GGA2; HLA-DQB1; FCGR1B; FCGR1A; DNM2; HLA-DPA1; VWF; CD3D; LDLRAP1; M6PR	300	300
0.00163096	0.00872973	GO:0071230	b	5	cellular response to amino acid stimulus	1277; 1278; 1290; 1307; 1536; 80339	CYBB; PNPLA3; COL5A2; COL1A2; COL1A1; COL16A1	61	61
0.00164841	0.00876013	GO:0002456	b	5	T cell mediated immunity	911; 912; 925; 2213; 3575; 6375; 729230; 54440	IL7R; CD1D; CD1C; FCGR2B; CCR2; XCL1; CD8A; SASH3	106	106
0.00166647	0.00714713	GO:0046683	b	4	response to organophosphorus	834; 1277; 1645; 1902; 3709; 5728; 7298; 10518; 10626	TYMS; CASP1; TRIM16; CIB2; PTEN; COL1A1; ITPR2; LPAR1; AKR1C1	131	131
0.00167012	0.00881256	GO:0006869	b	5	lipid transport	341; 948; 1191; 1645; 4481; 5321; 6696; 6850; 9536; 9600; 10257; 10351; 11309; 83985; 26031; 26119; 29881	PITPNM1; PTGES; SYK; SLCO2B1; NPC1L1; CD36; LDLRAP1; SPNS1; SPP1; OSBPL3; APOC1; ABCC4; CLU; PLA2G4A; AKR1C1; ABCA8; MSR1	364	364
0.00169713	0.00586407	GO:0006069	b	3	ethanol oxidation	125; 126; 219	ALDH1B1; ADH1C; ADH1B	12	12
0.00169713	0.00586407	GO:0043383	b	3	negative T cell selection	940; 1236; 1794	DOCK2; CD28; CCR7	12	12
0.00169713	0.00882982	GO:0001768	b	5	establishment of T cell polarity	1236; 1794; 6363	DOCK2; CCL19; CCR7	12	12
0.00169713	0.00882982	GO:0035747	b	5	natural killer cell chemotaxis	5293; 6352; 6375	XCL1; PIK3CD; CCL5	12	12
0.00170071	0.00488168	GO:0090130	b	2	tissue migration	14; 811; 2876; 3162; 3689; 4070; 5176; 5216; 5293; 5728; 6662; 8742; 23603; 407977; 54566	TNFSF12; ITGB2; PTEN; PIK3CD; CALR; HMOX1; TNFSF12-TNFSF13; EPB41L4B; GPX1; PFN1; SOX9; SERPINF1; AAMP; TACSTD2; CORO1C	302	302
0.00172247	0.00889941	GO:1904018	b	5	positive regulation of vasculature development	718; 719; 1536; 3082; 3162; 3689; 5293; 6648; 7423; 8742; 407977	TNFSF12; ITGB2; SOD2; C3AR1; HMOX1; TNFSF12-TNFSF13; PIK3CD; CYBB; HGF; VEGFB; C3	185	185
0.0017273	0.00736857	GO:0071705	b	4	nitrogen compound transport	101; 150; 381; 695; 776; 811; 948; 1191; 1277; 1785; 2064; 2350; 2810; 3587; 3684; 3689; 3709; 3936; 4074; 23062; 4904; 5341; 5880; 6124; 6134; 6168; 6187; 6194; 6204; 6352; 6422; 6507; 6535; 6566; 6573; 6659; 6746; 6850; 6928; 6948; 7351; 7805; 23225; 8992; 9454; 9600; 9601; 9744; 30835; 9882; 10123; 10204; 10257; 10551; 10874; 11046; 79228; 57127; 80736; 376267; 54997; 254359; 10053; 100133941;…	NUTF2; NADK; RPL37A; IL10RA; CCL5; AP1M2; TBC1D4; RPL4; SLC6A8; CD36; RPS6; RPS10; RPS2; DNM2; SLC44A4; TESC; UCP2; SOX4; CD209; ZDHHC24; RHBG; CACNA1D; ADRA2A; ARF5; ARL4C; HNF1B; NMU; HOMER3; NUP210; ITGAM; ERBB2; ITGB2; RAC2; PDIA4; ACAP1; CD24; GGA2; RPL10; SLC35D2; ITPR2; CLU; LCP1; SLC19A1; PLEK; THOC6; SFRP1; LAPTM5; SLC16A1; RAB15; CALR; AGR2; ADAM8; TCN2; SFN; SYK; SSR2; PITPNM1; BTK; CO…	2185	2182
0.00174099	0.00738768	GO:1905952	b	4	regulation of lipid localization	341; 718; 948; 4481; 5321; 6696; 6850; 9536; 10351; 26119	SYK; CD36; LDLRAP1; SPP1; APOC1; C3; PLA2G4A; PTGES; ABCA8; MSR1	158	158
0.00174099	0.00893306	GO:0030203	b	5	glycosaminoglycan metabolic process	633; 960; 1462; 2331; 2683; 3082; 3423; 4060; 9957; 11046	HS3ST1; CD44; VCAN; IDS; BGN; HGF; FMOD; B4GALT1; SLC35D2; LUM	158	158
0.00175646	0.00895073	GO:0030879	b	5	mammary gland development	353; 823; 1436; 1999; 2876; 3235; 6662; 6909; 51176	TBX2; HOXD9; CSF1R; GPX1; APRT; SOX9; CAPN1; ELF3; LEF1	132	132
0.00179884	0.0131599	GO:0042803	m	4	protein homodimerization activity	87; 150; 154; 220; 1050; 1436; 1890; 2582; 3001; 3162; 5341; 6352; 6375; 6472; 6793; 7086; 7164; 7298; 7305; 8572; 10475; 10518; 11151; 54997; 57502; 29108	TRIM38; CCL5; STK10; ADRB2; CORO1A; ALDH1A3; CEBPA; TYROBP; CSF1R; ADRA2A; CIB2; XCL1; PYCARD; PDLIM4; NLGN4X; GALE; TPD52L1; PLEK; SHMT2; ACTN1; GZMA; HMOX1; TESC; TYMS; TYMP; TKT	671	671
0.00180691	0.00914517	GO:0032642	b	5	regulation of chemokine production	1436; 3162; 6372; 6850; 51284; 90865; 29108	CXCL6; SYK; CSF1R; HMOX1; IL33; PYCARD; TLR7	84	84
0.00185668	0.00783713	GO:0034446	b	4	substrate adhesion-dependent cell spreading	811; 1785; 2192; 2335; 3695; 4070; 23603; 10562	FN1; ITGB7; CALR; OLFM4; CORO1C; DNM2; TACSTD2; FBLN1	108	108
0.00189061	0.0153868	GO:0005509	m	5	calcium ion binding	87; 101; 811; 823; 1001; 1004; 1462; 2161; 2192; 2591; 3026; 3423; 3709; 3936; 4753; 5321; 7058; 7086; 9600; 9833; 10125; 10518; 50856; 79987; 54997; 23166; 57402	RASGRP1; STAB1; SVEP1; VCAN; IDS; F12; CLEC4A; HABP2; FBLN1; PLA2G4A; THBS2; S100A14; CIB2; TKT; CAPN1; CDH3; CDH6; NELL2; ITPR2; LCP1; GALNT3; ACTN1; CALR; ADAM8; TESC; MELK; PITPNM1	718	709
0.00190174	0.00987712	GO:0042611	c	4	MHC protein complex	3109; 3113; 3119; 3120	HLA-DPA1; HLA-DQB1; HLA-DMB; HLA-DQB2	26	26
0.00190174	0.0153868	GO:0001637	m	5	G protein-coupled chemoattractant receptor activity	1234; 1236; 2833; 729230	CXCR3; CCR2; CCR5; CCR7	26	26
[truncated: 247 more rows]

## Sheet: Pathways Down
Biological pathways related to ER and autophagy-Downregulated
none
p-value	q-value	pathway	source	external_id	members_input_overlap	members_input_overlap_geneids	size	effective_size
[truncated: 131 more rows]

## Sheet: GO down
Gene categories related to ER and autophagy-Downregulated
[truncated: 1,036 more rows]
